# Supplementary material for: RNA-seq of life stages of the oomycete Phytophthora infestans reveals dynamic changes in metabolic, signal transduction, and pathogenesis genes and a major role for calcium signaling in development
Source: BMC Genomics. 2017 Feb 23;18:198. doi: 10.1186/s12864-017-3585-x (PMC5322657; doi:10.1186/s12864-017-3585-x)
Supplement: Additional file 2: — CPM values from RNA-seq of samples from isolates 1306 and 88069. (XLSX 5807 kb) [file 12864_2017_3585_MOESM2_ESM.xlsx]

## Sheet: 88069 CPM
GENE	MY-A	MY-B	MY-C	MY-D	SP-A	SP-B	CL-A	CL-B	ZO-A	ZO-B	CL+Verapamil-A	CL+Verapamil-B	CL+Trifluoroperazine-A	CL+Trifluoroperazine-B	CL+2APB-A	CL+2APB-B		A,B,C,D refer to biological replicates
PITG_25525	0.172435	0.634126	0.235972	0.208194	0.333024	0.129956	0	0	0	0	0.0584467	0.161356	0.105351	0.145283	0.168701	0.203482		MY, SP, CL, ZO are defined in the main text
PITG_25524	4.39708	2.7804	3.39799	1.97784	4.32932	7.2342	4.61315	4.75044	3.5971	3.66981	4.26661	4.41038	4.056	5.18177	3.45838	3.76441		These are CPM numbers after TMM normalization
PITG_25523	1.33637	0.9268	1.03827	1.14507	0.915817	1.29956	2.4911	2.58276	2.56935	1.96145	1.92874	1.55977	2.26504	2.32453	3.20533	2.39091
PITG_25522	0.0862173	0.0487789	0.0471943	0.0520485	3.66327	5.50146	5.95096	3.82802	0.456774	0.569453	5.02641	5.32473	6.16302	5.71448	10.0377	9.36017
PITG_25521	0	0	0	0.0520485	0.041628	0	0.0461315	0	0.114194	0	0.116893	0.0537852	0.105351	0.0484278	0.126526	0
PITG_25519	2.62963	2.68284	5.71051	9.42078	2.87233	3.37885	6.73519	6.50302	6.10935	7.52943	8.47477	6.61558	5.10951	6.1019	4.38623	3.35745
PITG_25518	0	0.0487789	1.22705	0.156145	4.57908	4.24522	5.07446	6.18018	5.82387	6.64361	5.31865	3.92632	6.05767	4.84278	7.33851	6.30794
PITG_25517	35.5646	40.2426	67.9126	107.792	61.6511	72.342	109.147	109.444	123.101	153.183	125.894	100.094	98.0815	94.7731	51.7491	38.865
PITG_25516	2.54341	2.14627	2.69008	3.3311	5.99444	6.7577	15.5924	15.5888	18.5564	16.7672	10.988	8.65941	9.85029	10.1214	6.41065	6.00272
PITG_25515	0.0862173	0.243895	0.66072	0.416388	0.999073	1.51615	4.29023	3.59742	0.628064	0.695998	5.96156	6.72315	4.95148	4.50378	8.60377	7.63057
PITG_25514	0	0.0975579	0	0.156145	0.41628	0.433186	0.784235	1.06078	0.570968	0.316363	1.11049	1.50599	1.79096	1.7434	1.98224	3.1031
PITG_25513	0	0	0	0	2.33117	3.89867	6.4584	8.30173	3.82548	2.91054	7.24739	7.36857	8.53341	7.31259	6.8324	8.59711
PITG_25512	51.5148	79.1682	37.0947	29.7717	94.9952	100.369	451.258	466.834	302.442	226.642	372.481	313.46	422.193	390.667	318.171	243.11
PITG_25511	1.46569	2.19505	3.68116	1.92579	2.78908	2.25257	2.72176	2.39828	4.33935	3.41672	1.51961	2.68926	1.26421	1.88868	1.89789	2.08569
PITG_25510	30.6071	25.4138	29.9684	18.6334	36.1748	29.0234	20.344	18.2638	11.3052	8.9847	20.2226	23.7731	19.7533	21.4051	26.1487	28.2331
PITG_25509	1.46569	1.21947	1.60461	1.09302	0.874189	1.55947	1.56847	1.66035	2.51226	1.89818	0.409127	0.752993	0.632104	1.16227	1.30744	1.67873
PITG_25508	37.4614	71.4124	137.241	117.109	17.567	17.4574	31.3694	34.7289	35.971	65.7401	29.7494	30.6576	23.8619	26.5868	15.0988	15.1594
PITG_25507	0	0	0	0	0	0	0.138394	0	0	0	0	0.0537852	0.0526754	0.0484278	0	0
PITG_25506	0.0431086	0.0487789	0.188777	0.0520485	0.541165	0.476504	0.369052	0.830173	1.08484	1.01236	0.233787	0.376496	0.105351	0.43585	0.168701	0.101741
PITG_25505	5.25925	4.73156	7.4567	4.37207	5.91118	4.80836	12.1326	12.4526	15.2448	15.0589	11.0464	7.42236	10.3244	9.63713	8.05549	6.81664
PITG_25504	0.129326	0.146337	0.0471943	0.156145	4.70397	6.0646	6.36614	5.94957	3.71129	2.78399	10.988	11.779	9.32354	9.63713	10.6704	9.61452
PITG_25503	0.0431086	0	0	0.156145	0.041628	0	0.138394	0.0922415	0.0570968	0.0632725	0	0.215141	0	0	0.0421753	0
PITG_25502	3.96599	4.3901	10.3827	3.12291	11.3228	11.2195	28.4631	29.9785	17.8142	17.4632	46.2313	59.8629	50.1469	37.4831	42.5549	36.7793
PITG_25501	21.5974	21.0237	17.6979	20.8194	15.8603	20.2298	10.3334	10.5616	7.70806	8.85815	13.9103	13.5001	12.01	11.4774	16.2375	15.3629
PITG_25500	0	0	0	0	0	0	0.0922629	0.0461207	0	0	0	0	0	0	0	0
PITG_25499	11.122	12.4386	8.16462	5.67328	8.78352	7.97062	5.16672	4.70431	9.07838	11.2625	3.44835	3.22711	3.0025	4.21322	5.65149	4.42573
PITG_25498	0.0862173	0	0	0	0.041628	0.0433186	0.0461315	0	0	0	0.116893	0.161356	0	0.0484278	0	0
PITG_25497	0	0.195116	0.377555	0.156145	0.291396	0.129956	0.0922629	0.138362	0.17129	0.0632725	0	0.0537852	0	0.0968555	0.0843507	0.152611
PITG_25496	0	0	0	0.0520485	0	0	0	0	0	0	0	0	0	0	0	0
PITG_25495	28.193	28.9259	27.7975	21.8083	31.5957	41.6725	30.0777	30.1168	46.4768	43.1519	21.8006	15.9742	23.0718	22.6642	16.9967	14.4472
PITG_25494	18.2781	22.9749	36.5284	62.302	28.0573	24.0418	48.761	50.6867	51.5584	56.4391	64.4667	54.1617	45.7749	45.0378	24.5882	22.6882
PITG_25493	0	0	0	0	0	0.0866371	0.32292	0.184483	0.570968	0.189818	0.0584467	0.215141	0.158026	0.0484278	0.126526	0.152611
PITG_25492	8.57862	17.1702	29.4021	17.9047	18.8991	32.3157	145.868	148.924	75.9387	80.2928	144.48	121.823	144.541	139.908	110.499	108.303
PITG_25491	0	0	0	0	0.041628	0	0	0	0	0	0	0	0	0	0	0.0508705
PITG_25490	6.16454	7.65829	4.76663	1.45736	10.1156	8.92363	18.4987	19.9703	20.3835	23.7272	19.6965	27.4842	19.1212	23.7296	15.1409	13.4807
PITG_25489	4.69884	4.73156	6.32404	9.31668	6.41072	6.0646	7.24264	7.42544	3.42581	3.03708	13.735	18.3407	9.48156	11.7679	6.6637	5.95184
PITG_25488	0.129326	0.0975579	0.283166	0.156145	0.249768	0.346549	0.415183	0.415087	0.114194	0.126545	0.642914	0.161356	0.210701	0.387422	0.295227	0.0508705
PITG_25487	0	0	0	0	0	0	0	0	0	0	0	0	0	0	0.0421753	0
PITG_25485	0.387978	0.878021	1.17986	0.624582	5.32839	5.11159	17.2532	17.941	15.359	12.2749	13.735	13.769	16.4347	14.9642	11.2608	12.4633
PITG_25484	0.172435	0.487789	0.235972	0.0520485	1.12396	1.42951	2.86015	2.90561	0.742258	1.58181	5.02641	5.64744	6.37372	4.16479	8.43507	7.88492
PITG_25483	41.1256	43.3157	16.3764	29.7197	7.40979	9.05358	151.911	158.794	139.602	93.4535	103.743	50.7194	98.6609	98.8895	26.6548	13.6333
PITG_25482	5.77656	6.29248	8.16462	7.49498	8.36724	10.8296	7.42716	7.70216	6.39484	5.31489	8.94234	10.1116	9.37621	8.717	11.8513	13.0737
PITG_25481	17.1572	22.5359	16.3292	26.1283	26.8085	25.5146	17.6222	17.6642	63.2632	91.935	10.8126	6.56179	12.1153	8.52329	6.45283	7.42709
PITG_25480	0.0431086	0.0975579	0	0	0.041628	0.0433186	3.50599	4.28923	2.28387	2.78399	2.39631	2.42033	3.58192	3.09938	1.39179	0.457834
PITG_25479	23.3218	22.5846	22.8892	12.0752	23.8529	37.5572	55.45	60.6026	39.511	33.0283	60.2001	56.9585	62.0516	62.1328	50.9056	50.26
PITG_25478	0.0862173	0	0.0471943	0.156145	0	0	0	0	0	0	0	0	0	0.0968555	0	0.101741
PITG_25477	0	0.0975579	0.0471943	0	0	0	0	0	0	0	0	0	0	0	0	0
PITG_25476	14.0965	17.3653	7.12634	3.79954	17.4838	11.9126	13.5165	14.897	17.6429	19.741	16.1313	13.2312	15.3812	15.1579	23.4073	25.13
PITG_25475	27.8482	35.7062	42.4749	22.589	52.2016	49.8164	89.5412	90.8117	122.358	129.266	72.0063	64.3809	74.9044	79.5668	81.7358	80.0192
PITG_25474	0.862173	1.17069	1.22705	0.832776	0.832561	0.60646	0.64584	0.737932	0.570968	1.13891	0.52602	0.968133	0.579429	1.06541	0.843507	0.915668
PITG_25472	12.5877	18.7799	4.34188	2.65447	4.07955	5.24155	2.62949	3.36681	0.970645	0.885815	6.07846	4.03389	3.4239	2.2761	4.80799	5.74836
PITG_25471	0	0	0	0.0520485	6.41072	7.66739	18.1758	21.4	11.4194	9.80724	22.7942	19.0937	20.9121	17.773	16.9967	15.8207
PITG_25470	0.862173	1.07314	2.17094	1.45736	0.333024	0.173274	0.230657	0.59957	0.570968	1.01236	0.409127	0.484067	0.632104	0.338994	1.05438	0.915668
PITG_25469	0.215543	0.292674	0.0943886	0.312291	0.707677	1.29956	0.64584	0.276724	0.742258	0.442908	0.409127	0.484067	0.474078	0.338994	0.801331	0.915668
PITG_25468	70.6982	86.5338	145.123	201.532	128.298	86.4205	182.957	197.72	330.076	321.551	323.97	410.65	259.689	291.777	116.193	67.0473
PITG_25467	55.3946	74.6805	126.103	176.028	127.34	87.7201	172.163	186.236	279.203	277.07	321.807	401.722	258.899	275.457	111.596	67.0473
PITG_25466	0.0431086	0	0.424749	0.156145	1.87326	2.81571	4.75154	4.47371	4.28226	3.9229	4.61729	3.81875	4.21403	4.45535	7.92896	7.02012
PITG_25465	0	0	0.0471943	0	0	0	0	0	0	0	0	0	0.0526754	0.0484278	0.0843507	0
PITG_25464	0.603521	1.90238	0.613526	1.87375	12.4884	11.1762	2.16818	2.72112	3.25452	3.85962	2.16253	1.8287	1.89631	2.6151	3.33185	3.76441
PITG_25463	0	0	0	0	0	0	0	0.0922415	0	0	0	0	0	0	0	0
PITG_25462	0.0431086	0	0.33036	0.260242	1.66512	3.0323	13.9317	15.5888	4.11097	3.47999	14.0857	22.1057	19.2265	21.7441	56.8945	63.0794
PITG_25461	3.14693	3.65842	4.67224	3.59135	3.78815	3.16226	6.18162	8.11725	3.99677	3.98617	4.50039	6.66936	5.53091	7.5063	5.31409	4.62921
PITG_25460	4.09532	2.73162	0.188777	0.104097	11.7807	12.0859	10.0567	12.0375	6.10935	3.2269	30.8014	30.8189	32.9221	24.2623	22.0577	24.8757
PITG_25459	11.9411	14.8776	27.2783	22.537	31.8455	30.7995	27.2637	28.272	37.3413	34.7366	30.5676	24.8488	26.4957	28.3302	22.0577	23.5022
PITG_25458	0	0	0	0	0	0	0	0.0461207	0	0	0	0	0.0526754	0	0	0
PITG_25457	0.0431086	0	0.141583	0.0520485	0	0.0433186	0.0922629	0.230604	0.0570968	0	0	0.10757	0	0	0.210877	0.152611
PITG_25456	0	0	0	0	0	0	0	0	0	0	0	0	0	0	0	0
PITG_25455	2.88828	4.29255	3.44519	2.49833	13.9038	11.6094	16.8841	14.897	25.0655	23.6639	7.94875	3.65739	9.11284	9.10442	3.0788	2.18743
PITG_25454	4.44019	4.92667	5.61612	6.29787	9.36631	6.84433	1.52234	2.25992	0.970645	0.75927	1.34427	2.20519	1.73829	2.13082	3.2475	3.51006
PITG_25453	0	0	0.0471943	0.0520485	0.0832561	0.0433186	0.369052	0.0922415	0.342581	0.75927	0.233787	0.215141	0.105351	0.145283	0.0421753	0.101741
PITG_25452	4.18154	5.41446	6.6072	4.21593	7.53468	9.74668	4.79767	6.41078	3.31161	4.17599	5.14331	5.48609	6.63709	5.47234	9.32075	11.0389
PITG_25451	2.19854	2.19505	2.73727	3.38315	3.87141	4.59177	5.81256	4.47371	4.05387	2.78399	5.31865	7.6375	3.10785	6.77989	7.12763	2.54352
PITG_25450	0.64663	0.829242	1.36864	0.624582	0.333024	0.866371	2.53723	2.30604	1.08484	0.695998	2.45476	2.15141	3.4239	2.13082	5.01886	8.80059
PITG_25449	0	0	0	0	0.041628	0	0.0461315	0.276724	0.285484	0.126545	0.0584467	0.215141	0.158026	0.0968555	0.463929	0.406964
PITG_25448	24.9599	28.243	14.9134	19.7264	48.0388	34.3949	25.2339	27.6263	20.4977	14.7425	26.5348	30.6576	28.1286	28.7661	40.0244	47.3604
PITG_25447	1.03461	1.07314	0.755109	1.04097	1.0407	0.953009	0.276789	0.322845	0.513871	0.316363	0.642914	0.484067	0.316052	0.581133	0.506104	0.610446
PITG_25446	0.215543	0	0.0471943	0.0520485	0	0	0	0	0	0	0	0	0	0	0	0
PITG_25443	89.4504	77.3634	68.9981	123.407	47.789	51.4191	17.0686	13.4211	14.4455	17.0836	10.7542	15.5439	13.2215	16.5623	21.9312	24.4687
PITG_25442	0.0431086	0	0	0	0.20814	0.216593	0.276789	0.737932	0.0570968	0.189818	1.05204	1.55977	0.579429	1.06541	1.43396	1.3735
PITG_25441	0.905281	0.878021	1.17986	0.884824	2.3728	2.25257	0.922629	1.75259	0.913548	0.25309	1.22738	1.29084	1.26421	1.01698	2.02442	3.25571
PITG_25440	0	0	0	0.0520485	0	0	0	0	0	0	0	0.161356	0	0	0	0
PITG_25439	0.0431086	0.146337	0	0.208194	0.0832561	0.129956	0.184526	0	0	0.126545	0.0584467	0.860563	0	0.0484278	0	0.101741
PITG_25438	0.215543	0.0975579	0.0943886	0.104097	0.291396	0.173274	0.415183	0.230604	0.17129	0.189818	0.409127	0.10757	0.105351	0.290567	0.295227	0.356093
PITG_25437	1.16393	2.04872	2.4541	1.66555	5.57816	6.45447	22.2815	22.8298	14.3313	10.5665	20.4563	16.9961	21.5442	22.7126	16.9123	11.6493
PITG_25436	5.56101	5.26812	21.1431	3.48725	13.1128	18.7136	13.6088	16.3267	15.0735	21.5127	16.2482	16.7272	17.6462	18.1604	27.4561	32.608
PITG_25435	0	0	0	0	0	0.0433186	0	0	0	0.0632725	0	0	0	0	0	0
PITG_25433	0	0.0975579	0.188777	0	0.0832561	0.0866371	0.184526	0.276724	0	0.442908	0.0584467	0.268926	0.210701	0	0.210877	0.152611
PITG_25431	1.63813	2.19505	9.01411	4.32002	3.45513	2.98898	2.86015	2.49052	2.51226	1.70836	2.68855	2.09762	2.00166	2.2761	4.72364	4.4766
PITG_25430	0	0	0.0471943	0	0.20814	0.519823	1.93752	1.75259	1.59871	1.07563	1.98719	1.12949	1.52759	1.35598	2.10877	2.28917
PITG_25429	27.9344	28.0967	45.2594	20.9235	574.134	507.824	1064.44	1046.29	1521.69	1769.16	935.731	794.784	1053.67	940.806	666.665	559.168
PITG_25428	0.258652	0.0975579	0.377555	0.468436	6.28583	18.1938	6.27388	4.75044	4.05387	4.11271	4.90952	7.85264	5.16218	7.5063	7.33851	4.83269
PITG_25427	0	0	0.0943886	0.0520485	3.66327	4.02863	3.64439	4.28923	3.14032	2.5309	8.767	12.5857	9.53424	8.62014	17.7136	16.5329
PITG_25426	1.46569	1.46337	3.91713	3.64339	5.7863	5.5881	12.5478	12.7754	7.59387	5.69453	11.514	17.4264	13.8009	13.4629	12.4417	12.565
PITG_25425	28.2793	31.8526	50.5923	58.7107	28.5568	30.453	22.3276	20.616	17.8142	17.5265	22.0928	17.7491	19.5426	20.3881	22.0577	24.5704
PITG_25424	9.26836	9.9509	10.0052	7.18269	12.0721	14.2951	9.36469	8.9013	15.8158	13.7301	5.84467	5.37852	7.11117	7.21574	5.18757	4.62921
PITG_25423	0	0.146337	0.188777	0.0520485	0.999073	11.6094	0	0.276724	0.114194	0.126545	0.116893	0.268926	0.210701	0	0.253052	0.101741
PITG_25422	17.1572	17.0726	32.8472	19.9866	20.9389	23.0455	14.4391	13.4673	13.0181	14.4261	14.6701	16.2969	15.0125	14.2862	21.5094	19.8904
PITG_25421	18.2781	18.4384	35.5373	21.2878	25.9759	27.9838	15.6386	15.3121	15.4161	16.1345	16.0728	18.4483	16.7508	15.9812	23.576	21.8743
PITG_25420	0.30176	0	0.377555	0.208194	0.457908	0.476504	0.138394	0.415087	0.17129	0.0632725	0.233787	0.161356	0.210701	0.193711	0.0843507	0
PITG_25419	24.5719	9.41433	21.1431	9.26463	2.03977	1.51615	2.62949	2.90561	4.22516	4.42908	1.22738	1.50599	1.84364	2.6151	4.34406	2.84875
PITG_25418	1.42259	1.36581	0.0471943	0	0.333024	0.129956	0.184526	0.0922415	0	0.0632725	0.116893	0.0537852	0.0526754	0.0968555	0.337403	0.763057
PITG_25417	24.0977	26.7309	14.1583	21.1317	19.9398	21.3994	9.87213	8.99354	7.13709	7.5927	9.05924	11.1873	8.90213	9.54027	17.3341	20.9078
PITG_25416	0.172435	0.0975579	0.188777	0.156145	3.03885	4.50513	9.31855	10.9306	8.16484	7.40288	13.8519	15.0061	12.7474	11.9132	8.98335	10.5302
PITG_25414	0.0431086	0.0487789	0.0943886	0.0520485	0.041628	0	0	0	0	0	0.0584467	0.10757	0	0	0.0843507	0
PITG_25413	335.773	318.722	150.455	121.325	136.623	120.686	160.122	162.806	267.27	241.258	141.909	130.214	150.441	137.583	131.334	149.457
PITG_25412	0	0	0	0	0	0	0	0	0	0	0	0	0	0	0.0421753	0
PITG_25411	0	0.0487789	0.141583	0.0520485	0.0832561	0.0433186	0.461315	0.230604	0.570968	0.75927	0.409127	0.0537852	0.105351	0.193711	0.379578	0.559575
PITG_25410	2.37098	1.99994	8.73095	3.01881	1.0407	1.55947	0.968761	0.968535	0.342581	0.126545	0.642914	2.15141	1.36956	1.06541	2.36182	1.78047
PITG_25409	0.172435	0.0487789	0.424749	0	2.58094	2.90234	3.64439	3.68966	0.570968	0.50618	5.78622	7.36857	6.74245	5.71448	8.47724	8.03753
PITG_25408	0.0431086	0.146337	0.943886	0.520485	8.65863	7.75402	1.01489	0.876294	0.742258	1.20218	1.22738	2.74304	1.58026	1.30755	1.72919	2.18743
PITG_25407	0.0431086	0.243895	1.17986	0.520485	9.49119	10.3965	1.15329	1.19914	0.856451	1.70836	1.81185	2.95819	2.15969	2.08239	2.53052	2.54352
PITG_25406	15.4329	14.9264	15.055	16.8117	16.6512	20.3597	12.4555	11.9914	10.2774	10.2501	10.8126	13.5001	11.6413	12.5428	14.3818	12.565
PITG_25405	0.0431086	0.195116	0.0943886	0	2.62257	2.77239	7.3349	7.65604	11.8761	16.957	5.37709	3.65739	6.00499	4.55221	8.94117	8.85146
PITG_25404	4.22465	5.65836	1.32144	1.04097	1.62349	0.953009	0.507446	0.507328	0.342581	0.569453	0.467573	0.376496	0.158026	0.338994	0.506104	0.406964
PITG_25403	3.4918	4.53644	1.36864	2.08194	1.29047	1.29956	0.32292	0.691811	0.17129	0.316363	0.467573	0.968133	0.632104	0.532705	0.463929	0.508705
PITG_25402	17.6314	18.7799	23.9747	21.9124	16.6512	12.9956	4.70541	4.0125	5.70968	4.61889	4.14971	5.4323	3.58192	4.21322	8.13984	6.40968
PITG_25401	2.37098	2.5365	1.79338	1.7176	8.11747	16.1145	36.9513	34.9595	23.2955	28.789	36.7045	34.7452	37.7156	32.0592	26.4018	25.4352
PITG_25400	0.258652	0.390231	6.6544	0.312291	2.62257	2.72907	3.50599	3.45905	1.54161	1.51854	4.09127	4.46417	5.53091	4.55221	5.86237	5.59575
PITG_25399	20.6059	16.6336	6.93756	9.36873	5.70304	4.59177	3.55212	4.24311	2.34097	2.91054	4.3835	5.75501	3.73995	4.11636	6.62153	6.56229
PITG_25398	2.88828	5.21935	3.3508	1.56145	71.4754	46.914	24.3574	22.8298	74.5684	26.8908	36.4123	34.4763	33.1855	41.89	74.6925	141.725
PITG_25397	0.0862173	0.195116	1.08547	0.156145	3.95466	6.15124	0.691972	1.15302	0.799355	0.949088	0.993594	1.88248	0.632104	1.40441	2.9101	2.69613
PITG_25396	2.28476	3.26819	7.97584	2.39423	11.3645	23.3487	147.252	150.723	120.417	77.6354	87.5531	50.2891	112.725	94.1436	24.293	18.0081
PITG_25395	0	0.0487789	0.33036	0.156145	1.12396	1.12628	6.08935	7.37932	4.16806	4.04944	5.02641	5.70123	5.32021	5.32705	11.1765	10.8863
PITG_25394	0.431086	0.682905	0.66072	0.624582	0.832561	1.03965	0.507446	0.737932	1.94129	1.51854	0.8767	0.914348	0.632104	0.629561	0.463929	0.457834
PITG_25393	0.172435	0.243895	0.33036	0.572533	0	0.0433186	0	0.0922415	0	0.25309	0.0584467	0	0.0526754	0.145283	0.0843507	0.152611
PITG_25392	2.84517	3.07307	4.24749	3.85159	11.4893	10.4831	6.50454	5.94957	6.22355	6.01089	6.42914	7.04586	5.95232	6.77989	8.30854	10.5811
PITG_25391	1.72435	1.70726	2.31252	0.260242	8.617	8.57708	1.79913	1.42974	0.685161	1.26545	1.92874	1.77491	1.42223	1.06541	2.99445	2.79788
PITG_25390	1.42259	1.70726	1.46302	0.312291	3.53838	3.68208	2.12205	1.52198	0.913548	0.75927	2.86389	3.49604	3.4239	3.05095	6.45283	5.95184
PITG_25388	0	0	0	0	0	0	0.138394	0.0461207	0	0	0	0.10757	0.105351	0	0.0421753	0.0508705
PITG_25387	3.23315	2.63406	4.86101	2.65447	6.32746	3.76872	3.55212	3.45905	2.79774	2.27781	4.96797	7.09964	4.63543	4.64907	6.495	6.61316
PITG_25386	0.689738	1.51215	0.896692	1.35326	5.4949	5.54478	2.30657	2.35216	1.08484	0.949088	1.7534	3.17333	2.31772	3.38994	2.44617	2.95049
PITG_25385	0.0431086	0.0975579	5.89929	0.520485	0.874189	1.08296	0.830366	0.507328	0.513871	0.25309	1.05204	0.215141	0.842806	0.629561	1.18091	1.22089
PITG_25384	0.0431086	0.292674	3.96432	0.468436	0.624421	0.563141	0.553577	1.15302	0.228387	0.75927	0.935147	0.699207	0.526754	0.726416	1.77136	2.18743
PITG_25383	0.905281	0.780463	0.849498	0.0520485	2.70582	3.89867	0.968761	1.19914	1.54161	2.59417	0.993594	1.34463	1.10618	1.11384	3.96448	2.95049
PITG_25382	49.5749	30.1942	78.8617	23.0575	19.8149	23.5653	73.8103	71.072	71.1997	59.9191	67.1552	70.7813	70.1109	72.5448	75.4517	69.133
PITG_25381	28.2362	29.7064	32.7057	23.9423	60.9018	58.2202	71.7805	72.6402	65.2045	60.0456	98.3658	88.7456	93.1827	78.5498	92.1109	95.2295
PITG_25380	0	0	0	0	0	0	0	0	0	0	0	0	0	0	0	0
PITG_25379	0	0	0	0	0	0	0	0	0	0	0	0	0	0	0	0
PITG_25378	0	0.0975579	0	0	0	0	0	0.0461207	0	0	0	0.0537852	0	0	0	0
PITG_25377	10.6478	8.0973	12.1761	8.53595	5.16188	4.93832	42.9023	43.9531	41.6806	55.1736	34.0744	30.0121	39.3485	39.3718	28.9745	23.1461
PITG_25376	2.67274	2.29261	2.31252	1.30121	8.45049	7.71071	171.84	171.846	94.9519	46.442	163.768	194.541	176.041	203.009	214.672	162.124
PITG_25375	0	0	0	0	0	0	0	0	0	0	0	0.0537852	0	0	0	0
PITG_25374	0	0	0	0	0	0	0	0	0	0	0	0	0	0	0	0
PITG_25373	0.172435	0.243895	0.519137	0.260242	0.624421	0.60646	0.507446	0.276724	1.25613	1.96145	0.292233	0.268926	0.526754	0.387422	0.421753	0.203482
PITG_25372	1.81056	0.634126	4.20029	1.6135	0	0	0.138394	0.0461207	0	0.0632725	0	0	0.210701	0	0.253052	0.0508705
PITG_25371	0.215543	0.292674	0.33036	0.0520485	0.790933	0.90969	5.25899	6.08794	6.56613	5.69453	3.85748	3.11954	4.84613	4.79435	3.33185	3.6118
PITG_25370	0.431086	0.390231	0.896692	0.468436	5.16188	5.24155	16.1921	15.5427	5.76677	3.54326	25.0152	24.6874	26.0216	22.3736	23.323	25.1809
PITG_25369	6.12143	6.78027	10.0996	8.4839	6.95188	5.24155	3.04468	2.53664	0.399677	0.949088	3.15612	5.53987	5.32021	3.00252	6.6637	7.27448
PITG_25368	0	0	0	0.0520485	0	0	2.26044	1.52198	7.13709	9.99706	0.642914	0.10757	0.737455	0.290567	0.379578	0.254352
PITG_25367	0.215543	0.780463	0.471943	0.0520485	3.91304	5.84801	46.4082	49.672	28.7768	36.1286	35.6525	29.4743	42.5617	43.246	27.3718	19.1782
PITG_25366	7.15603	6.19492	7.97584	5.82943	9.86585	11.9126	43.5942	43.7225	18.3281	20.8799	46.3482	30.3886	39.1905	36.9988	53.8579	52.1422
PITG_25365	0.64663	0.975579	3.63396	0.260242	3.78815	5.45814	3.3676	3.18233	4.33935	3.35344	2.74699	3.06576	3.8453	3.58365	9.9112	12.2598
PITG_25364	11.4238	7.80463	11.2322	6.29787	30.6382	105.048	0.922629	1.24526	1.14194	1.20218	0.70136	0.860563	0.474078	0.8717	1.60266	1.3735
PITG_25363	0.172435	0.292674	8.44778	0.364339	1.49861	1.77606	10.7025	11.2073	4.05387	2.46763	15.6637	17.3188	16.8034	17.3856	29.4384	24.9265
PITG_25362	0.129326	0	0	0	0	0.0866371	0	0	0	0	0.0584467	0.10757	0	0.0484278	0.0421753	0.101741
PITG_25361	31.9004	30.5356	47.1943	47.7285	17.567	16.8942	23.8038	26.7961	18.3281	13.9832	26.5932	26.0858	29.3402	28.3302	27.7514	29.1488
PITG_25360	0.0862173	0.292674	0.188777	0.208194	3.28862	3.20557	13.7933	16.2345	57.211	73.3961	10.1697	8.28292	11.1145	10.7994	7.21198	6.7149
PITG_25359	12.7602	14.5849	17.0371	13.0642	60.4023	61.4257	194.167	201.409	150.964	136.669	118.355	75.2993	133.795	115.064	55.9245	45.6817
PITG_25358	0	0.0487789	0	0.0520485	0.166512	0	0.507446	0.276724	0.114194	0.126545	0.409127	0.215141	0.421403	0.290567	1.47614	1.42437
PITG_25357	9.09592	9.99968	13.4976	8.95234	8.36724	8.96694	5.99709	4.79656	2.45516	2.5309	5.72778	6.29287	5.84696	5.2302	7.42286	8.24102
PITG_25356	2.54341	1.07314	2.4541	1.24916	1.16559	1.08296	3.3676	3.59742	3.82548	5.7578	3.21457	2.95819	3.58192	4.16479	8.56159	8.59711
PITG_25355	0.172435	0.195116	0.188777	0.416388	0.20814	0.129956	1.24555	0.922415	0.0570968	0.126545	0.993594	2.85061	1.52759	0.968555	1.47614	1.17002
PITG_25354	0	0	1.27425	0.0520485	0.166512	0.216593	0.276789	0.276724	0	0.126545	0.233787	0.161356	0.105351	0.193711	1.05438	1.52611
PITG_25353	0	0	0.896692	0	0.333024	0.346549	0.461315	0.230604	0.114194	0.126545	0.409127	0.215141	0.210701	0.290567	1.77136	2.69613
PITG_25352	0.0431086	0	0.0471943	0	0	0	0.0461315	0	0	0	0	0	0	0	0	0
PITG_25351	0	0	0	0	0	0	0	0	0	0	0	0	0	0	0	0
PITG_25350	0.215543	0.341453	0.849498	0.104097	4.57908	3.68208	9.68761	10.1004	5.3671	4.74544	24.1969	39.4783	24.178	29.2019	44.5793	47.7674
PITG_25349	2.88828	4.34132	0.235972	0.312291	0.0832561	0	0.230657	0.64569	0.285484	0.126545	0.409127	0.215141	0.0526754	0.0484278	0.463929	0.763057
PITG_25348	0	0.0487789	0	0	3.16373	9.53009	7.24264	8.53234	3.54	2.08799	9.17613	10.6495	6.79512	9.44341	6.95893	6.51142
PITG_25347	2.11232	3.90231	0.896692	0.936873	2.83071	3.5088	16.7919	16.1884	33.9726	37.141	8.82545	5.59366	11.852	10.3635	7.67591	7.73231
PITG_25346	0	0	0	0	0	0	0	0	0	0	0	0	0	0	0.0843507	0
PITG_25345	0	0	0	0.0520485	0.041628	0	0	0	0	0	0	0	0	0	0	0
PITG_25344	0	0.0975579	0.33036	0.208194	9.53282	13.2988	13.1936	12.4987	4.51064	2.65745	17.3002	21.2451	17.7516	15.4485	19.485	21.4165
PITG_25343	4.74195	5.75591	6.98476	3.95568	17.8584	12.2592	4.42862	3.96638	3.4829	3.2269	3.38991	3.87253	3.2132	4.45535	4.59711	4.37486
PITG_25342	0	0	0	0	0	0.0433186	0.32292	0.461207	0.513871	0.822543	0	0.484067	0.263377	0.0968555	0.421753	0.763057
PITG_25341	0.129326	0.0487789	0.0471943	0.0520485	0.0832561	0.0866371	0.461315	0.0461207	0.0570968	0	0	0.914348	0.579429	0.0968555	0.463929	0.406964
PITG_25340	1.33637	1.12192	1.699	1.30121	2.87233	3.5088	2.95241	3.87414	8.05064	9.74397	2.80544	2.31276	3.31855	2.37296	3.16315	3.35745
PITG_25339	3.53491	4.43888	2.26533	1.40531	3.33024	4.02863	43.7326	45.0138	42.48	33.4079	30.3338	27.2153	34.081	39.1296	29.6914	23.9091
PITG_25338	1.55191	0.682905	2.35972	1.19712	1.58187	1.12628	1.79913	2.30604	6.62322	9.6807	1.40272	1.29084	2.15969	1.93711	1.56049	1.78047
PITG_25337	2.41408	2.09749	0.943886	0.832776	0.124884	0.563141	2.12205	2.2138	1.14194	0.949088	1.92874	1.72113	2.05434	2.66353	3.4162	2.79788
PITG_25336	0	0	0	0	0	0	0.184526	0.0922415	0.17129	0.442908	0.0584467	0.161356	0.105351	0.0968555	0.126526	0.203482
PITG_25335	0.0431086	0.0487789	0	0.0520485	0	0.0433186	0.0922629	0	0	0.0632725	0	0.215141	0.0526754	0	0.0843507	0
PITG_25334	40.9963	40.3402	37.897	41.5867	59.1534	52.4155	17.8529	19.094	21.0116	20.2472	16.3066	16.0818	16.5927	17.5793	20.0333	17.2451
PITG_25333	0.0862173	0.0975579	0.802303	0.468436	0.790933	0.996327	0.461315	0.64569	0.570968	0.442908	1.05204	0.537852	0.421403	0.774844	1.13873	1.3735
PITG_25332	0.0862173	0.146337	0.566332	0	0	0	0	0	0	0.126545	0	0	0	0.0968555	0.337403	0.203482
PITG_25331	4.44019	6.39004	5.89929	10.5138	4.57908	3.63876	9.826	10.5155	13.2464	12.781	5.78622	4.62553	6.05767	5.95662	4.89234	4.37486
PITG_25330	2.71584	0.634126	6.84318	0.520485	0	0.0866371	35.9364	37.45	63.7771	90.9226	15.3715	8.60563	17.5936	22.0831	13.4961	8.39363
PITG_25329	2.28476	1.02436	25.7209	3.27905	1.70675	1.99265	2.67562	2.25992	1.94129	2.27781	1.46117	1.12949	2.05434	1.7434	3.4162	2.54352
PITG_25328	8.44929	11.7557	17.4619	24.9833	12.8214	9.44345	4.05957	4.19699	7.70806	10.6298	5.31865	4.57174	3.89798	4.74592	10.333	11.1406
PITG_25327	1.20704	1.17069	1.79338	0.312291	1.29047	1.8627	1.15329	1.42974	0.856451	0.949088	1.81185	2.09762	1.73829	2.22768	2.95227	3.30658
PITG_25326	0.0431086	0.0487789	0.424749	0.104097	0.915817	0.649779	1.15329	1.38362	0.399677	0.50618	0.8767	1.12949	0.579429	1.01698	1.68701	1.06828
PITG_25325	0.0862173	0	0	0	0	0.0866371	0	0	0	0	0	0	0	0	0	0
PITG_25324	0	0	0	0	0	0	0	0	0.0570968	0	0	0	0	0	0.0421753	0
PITG_25322	13.3637	10.2436	5.38015	14.6777	11.7807	14.0785	5.8587	6.27242	2.62645	2.5309	9.40992	11.4025	9.85029	9.5887	13.5383	15.312
PITG_25321	1.81056	1.21947	2.69008	4.11183	1.79001	1.21292	0.599709	0.830173	0.342581	0.316363	1.34427	1.29084	1.15886	1.30755	1.09656	1.11915
PITG_25320	0.0431086	0.0975579	0.377555	1.24916	0.374652	0.563141	0.415183	0.461207	0.742258	0.442908	0.52602	0.537852	0.842806	0.823272	0.843507	1.11915
PITG_25319	0.344869	0.43901	1.60461	0.364339	8.57538	9.91995	51.8056	55.3449	13.9316	7.33961	81.1824	120.21	101.874	96.226	82.4106	73.9148
PITG_25318	1.76745	1.02436	1.6518	0.572533	2.33117	1.55947	2.07592	1.75259	4.05387	4.93526	1.05204	0.968133	1.21153	1.50126	1.18091	1.06828
PITG_25317	0	0	0	0	1.37373	1.03965	3.41373	3.41293	1.48452	1.20218	4.73418	4.89445	5.42556	4.0195	6.74805	5.13792
PITG_25316	0.172435	0.390231	0.613526	0.208194	0.249768	0.0866371	0.0922629	0.138362	0.228387	0.316363	0.116893	0.376496	0.0526754	0.145283	0.295227	0.254352
PITG_25315	1.37948	1.31703	3.68116	0.572533	2.99722	1.25624	1.01489	0.922415	2.51226	2.40436	1.40272	1.39841	1.05351	1.45283	2.5727	2.74701
PITG_25314	0.172435	0.292674	0.66072	0.156145	0.374652	0.259911	0.0461315	0.138362	0.114194	0.442908	0.35068	0.215141	0.210701	0.338994	0.463929	0.254352
PITG_25313	0.30176	0.146337	0.802303	0	0.249768	0.0866371	0.0922629	0.230604	0.456774	0.442908	0.0584467	0.268926	0.474078	0.290567	0.463929	0.305223
PITG_25312	9.82877	9.99968	5.99368	9.05644	7.74282	9.79	6.78132	8.07113	13.8745	17.7796	8.47477	9.73512	9.74494	8.57171	14.0866	15.1594
PITG_25311	33.5816	33.6575	44.7874	29.8758	13.4875	19.8399	35.6135	37.3578	73.3122	87.759	29.048	35.552	30.8678	31.5265	23.5338	18.6695
PITG_25310	218	212.091	209.401	219.124	223.667	188.696	83.5902	84.8621	126.812	128.76	84.9815	96.0066	79.0657	80.0511	92.6592	93.093
PITG_25309	34.6593	33.8526	36.67	33.1549	43.9592	38.9001	19.2368	21.0772	47.1619	52.0733	26.9439	28.3986	21.8603	22.0831	17.9667	17.7538
PITG_25308	0	0.0487789	0.141583	0.0520485	0.166512	0.476504	0.738103	0.415087	0.399677	0.316363	0.35068	0.430281	0.68478	0.338994	0.63263	0.356093
PITG_25307	0.0431086	0.0487789	0	0.0520485	0	0	0	0	0.0570968	0	0	0	0.0526754	0	0	0
PITG_25306	0.129326	0.0975579	0	0	0.0832561	0.129956	0.184526	0.322845	0.114194	0.189818	0.17534	0.10757	0.105351	0.0484278	0.168701	0.203482
PITG_25305	0	0.0487789	0.0471943	0	0.041628	0.0866371	5.53577	5.48837	5.88097	8.35197	2.57165	2.04384	3.58192	3.24466	2.23529	2.89962
PITG_25304	2.67274	3.51208	0.66072	2.39423	0.374652	0.649779	1.43008	1.29138	1.37032	1.77163	1.46117	1.8287	1.36956	1.7434	0.716981	0.915668
PITG_25303	3.92289	4.19499	2.92605	1.24916	5.57816	4.98164	11.8558	12.0375	8.16484	7.97234	11.5724	11.8327	12.7474	12.4459	12.2308	14.3455
PITG_25302	36.2975	33.6087	33.3192	29.8238	23.8529	22.0058	18.2681	20.616	33.8584	35.3061	17.008	14.0917	16.2767	14.8673	10.7125	14.0911
PITG_25301	0.0862173	0	0.141583	0.104097	0.0832561	0.129956	2.02978	2.49052	2.85484	5.82107	2.04563	1.23706	1.68561	2.17925	1.26526	1.17002
PITG_25300	0.732847	1.17069	0.33036	0.67663	0.041628	0	0.230657	0.0922415	0	0.189818	0.233787	0.537852	0.210701	0.290567	1.47614	1.22089
PITG_25299	25.003	27.4625	44.5986	42.1072	45.2497	46.5241	16.1921	15.7272	22.8387	20.6268	13.5596	11.7252	11.4832	12.9786	12.8213	13.9385
PITG_25298	4.74195	6.82905	3.3036	5.20485	0.20814	0.30323	0.830366	0.968535	1.08484	1.13891	0.292233	0.376496	0.368727	0.43585	1.18091	1.06828
PITG_25297	0	0	0	0	0	0	0	0	0	0	0	0	0	0.0484278	0	0
PITG_25296	0.517304	0.195116	0.141583	0.156145	0.124884	0.0433186	0.138394	0.0922415	0.570968	0.442908	0	0	0	0.0968555	0	0.203482
PITG_25295	4.69884	4.87789	6.70159	6.14172	4.57908	4.41849	35.9364	37.9112	29.6332	30.877	20.0472	17.7491	24.5994	22.6158	17.8823	8.03753
PITG_25294	7.19914	7.56073	9.01411	7.59908	8.40886	7.06093	23.158	22.9681	22.4961	22.525	14.2025	26.9464	14.0116	14.6736	10.7547	6.46055
PITG_25293	0	0	0.0471943	0	0.041628	0.216593	0.369052	0.368966	0.228387	0.695998	0.52602	0.376496	0.526754	0.532705	0.421753	0.356093
PITG_25292	0.258652	0.43901	0.519137	0.312291	0.915817	0.90969	5.90483	5.25776	7.42258	7.14979	5.84467	6.77693	6.53174	7.16731	5.56714	6.10446
PITG_25291	3.53491	4.58522	7.78706	7.13064	18.1082	15.0749	3.50599	3.96638	1.19903	2.08799	4.32505	5.97016	4.42473	5.13334	6.24195	7.17274
PITG_25290	2.75895	3.02429	5.8049	2.86267	6.99351	6.19456	6.18162	5.81121	19.5271	24.9294	5.55243	3.71118	4.74078	3.38994	4.80799	4.98531
PITG_25289	0.344869	0.878021	2.17094	0.67663	13.1128	15.2915	11.0715	10.331	9.13548	12.9709	9.6437	8.28292	8.21736	11.8648	10.5438	9.41104
PITG_25288	51.8597	16.5361	69.47	9.83716	6.07769	7.84066	3.09081	4.28923	4.68193	4.87198	2.86389	3.11954	2.68644	5.13334	38.6748	25.7913
PITG_25287	47.4626	47.0229	40.9175	40.3896	28.0989	28.2004	10.2873	10.6078	13.7032	14.7425	14.4948	17.3726	12.3787	13.1239	16.8701	17.4994
PITG_25286	33.6678	38.8768	20.2464	17.7485	99.0331	86.9404	15.9154	15.1737	20.6119	22.525	19.6965	18.3945	18.2257	15.5937	15.3096	18.0081
PITG_25285	0.0431086	0	0.0471943	0.0520485	0	0	0.138394	0	0	0	0	0.376496	0	0	0	0
PITG_25284	35.694	32.0965	33.7439	22.3288	37.7983	38.9434	12.3632	13.5595	11.9332	11.7687	14.8455	16.5658	14.6964	13.4629	25.263	28.0805
PITG_25283	256.669	273.747	272.736	285.486	290.814	256.273	381.092	367.398	215.426	186.844	314.911	298.239	328.589	324.175	268.91	256.184
PITG_25282	7.84577	9.51189	6.13526	7.18269	12.53	13.2555	8.16527	9.45475	12.2758	11.0094	8.24098	7.09964	8.42806	8.28115	7.67591	7.52883
PITG_25281	0.603521	0.682905	3.82274	2.08194	4.03792	4.93832	15.2695	16.6496	8.67871	7.65597	7.18894	7.79885	11.4306	11.9132	11.2608	9.20755
PITG_25280	10.303	10.4875	11.3266	10.8261	13.9454	15.3348	7.93461	7.14871	17.9284	21.3228	6.66292	5.8088	5.84696	7.07045	7.0011	7.02012
PITG_25279	0	0.0487789	3.39799	0.208194	0	0	0.0461315	0	0.628064	0.316363	0	0	0.105351	0.0484278	0	0.101741
PITG_25275	0.215543	0.390231	0.896692	0.416388	10.074	10.0932	13.4243	17.4798	12.961	16.261	14.0857	9.19727	12.168	10.6541	20.202	22.8917
PITG_25274	0.64663	0.243895	0.377555	0	4.32932	4.85168	17.2993	16.8341	22.7816	14.2996	9.58526	10.4881	10.3244	13.8019	41.8379	37.5933
PITG_25273	0	0	0.0943886	0	0.957445	1.64611	1.24555	1.52198	0.456774	0.75927	1.16893	1.55977	1.84364	1.54969	3.33185	3.20484
PITG_25272	0.603521	1.56093	0.0943886	0.104097	5.41165	5.19823	2.26044	2.12155	2.16968	2.65745	2.80544	2.68926	3.0025	2.13082	4.09101	4.06964
PITG_25271	3.79356	4.04865	5.52174	6.45401	14.6947	12.1725	4.24409	4.10475	3.08322	1.8349	4.26661	3.81875	2.68644	3.43837	4.30188	3.30658
PITG_25270	0	0.0975579	0	0	0	0.0433186	0	0	0	0	0	0	0	0	0	0
PITG_25269	0.172435	0.0487789	0.755109	0.156145	0.0832561	0.0433186	0.138394	0.184483	0.970645	1.07563	0.17534	0	0.0526754	0.0968555	0.421753	0.457834
PITG_25268	17.7608	19.7555	23.6915	27.95	32.7613	30.9728	19.8827	19.5552	14.6168	12.6545	26.9439	26.5161	24.8101	24.5044	26.4018	28.0296
PITG_25267	4.0091	4.78034	12.4593	7.07859	13.654	10.9596	6.68906	5.9957	3.4829	2.34108	4.55884	5.21716	5.42556	6.1019	4.63929	5.39227
PITG_25266	0.991499	0.682905	3.02044	0.728679	16.4847	22.569	28.1863	32.9763	32.2597	44.5439	38.3995	37.1118	36.1353	39.0328	40.8257	42.9855
PITG_25265	4.09532	4.04865	4.53065	4.42412	11.9056	10.0499	27.4482	26.7039	19.6984	17.0203	23.0864	26.9464	22.4397	26.5868	24.5039	22.5356
PITG_25264	1.03461	0.585347	0.33036	0.104097	2.66419	2.72907	18.591	17.572	5.3671	5.12507	22.0928	23.3966	22.1236	25.2309	18.7258	15.5664
PITG_25263	10.0012	12.8289	0.471943	0.780727	3.08048	3.98531	28.1863	27.6724	14.4455	13.7934	31.8534	34.2612	34.1336	33.512	46.0133	34.9989
PITG_25262	58.4553	67.1198	23.5972	18.4772	35.259	39.8098	28.0941	28.1798	19.2987	18.0959	36.763	47.9764	32.7641	35.7397	32.1376	29.5557
PITG_25261	0.689738	1.31703	0.66072	0.260242	0.666049	0.433186	0.738103	1.24526	0.456774	0.442908	1.11049	1.02192	0.895481	0.8717	1.72919	1.62785
PITG_25260	0.991499	1.46337	1.46302	1.45736	3.95466	4.895	3.92117	5.62673	1.02774	1.26545	5.49399	7.04586	7.00582	6.29561	11.2608	11.6493
PITG_25259	0.0862173	0.390231	0	0.0520485	0.457908	0.30323	1.66073	0.876294	0.399677	0.189818	1.22738	1.18327	1.42223	1.40441	2.44617	2.08569
PITG_25258	0	0.0487789	0	0	0	0	0	0	0	0.0632725	0	0	0	0	0	0
PITG_25257	0.431086	0.146337	0.33036	0	2.03977	2.72907	10.3334	10.7	13.589	8.85815	6.19535	6.77693	6.68977	8.52329	26.0222	23.4004
PITG_25256	5.69034	4.97545	9.72203	6.55811	4.1628	4.59177	0.507446	0.691811	0.685161	0.632725	0.759807	1.02192	0.842806	0.920128	1.56049	0.813927
PITG_25255	31.0382	27.2186	31.6674	19.7784	39.0055	35.9111	59.0483	57.5126	91.3548	96.3008	51.3746	43.6198	55.3618	47.5076	47.8268	44.8678
PITG_25254	3.44869	1.07314	15.4325	2.86267	1.49861	0.736416	0.230657	0.322845	0.17129	0.50618	0.8767	0.322711	0.68478	1.06541	2.78357	3.91703
PITG_25253	0	0	0	0	0	0	0	0	0	0	0	0.161356	0	0	0	0
PITG_25252	3.44869	3.85354	1.93497	2.81062	1.49861	1.60279	3.64439	3.64354	2.05548	2.40436	3.44835	3.11954	3.26587	3.34152	5.31409	4.83269
PITG_25251	0.819064	0.975579	1.22705	0.520485	1.74838	1.08296	35.7057	34.1293	33.1161	21.7657	23.4371	11.026	27.1278	22.8095	4.80799	2.79788
PITG_25250	1.25015	1.26825	1.41583	1.19712	1.49861	1.03965	1.84526	2.35216	2.39806	1.77163	0.818254	0.968133	1.10618	1.93711	1.72919	1.57698
PITG_25249	0.0431086	0.243895	0.0471943	0.0520485	0.499537	0.779734	0.64584	1.06078	0.228387	0.25309	1.46117	1.8287	1.36956	2.08239	3.2475	3.15397
PITG_25248	0	0	0.283166	0.0520485	0.333024	0.0433186	0.738103	1.06078	1.14194	1.32872	0.409127	0.537852	0.579429	0.290567	2.10877	1.88221
PITG_25247	1.85367	1.65848	1.03827	2.13399	8.99166	6.23787	10.7025	11.4841	8.62161	7.84579	12.0985	16.8885	8.95481	15.3032	10.1221	8.13927
PITG_25246	0.0862173	0.146337	0.141583	0.0520485	1.62349	1.42951	2.39884	2.53664	2.22677	2.34108	2.16253	2.9044	2.15969	2.80881	4.93451	5.90097
PITG_25245	81.5615	109.655	179.008	143.966	2.41443	1.81938	6.08935	6.04182	6.73742	6.8967	2.39631	2.95819	3.16052	3.63208	11.1343	6.66403
PITG_25244	12.1566	11.1704	7.4567	7.02655	18.6494	17.5007	12.7784	12.4065	17.7	21.5759	12.2154	12.4782	11.6939	13.9472	9.65815	9.51278
PITG_25243	5.9921	6.39004	3.58677	3.85159	11.6975	10.8296	10.1489	11.6685	14.2742	21.2596	7.42273	5.64744	8.53341	8.47486	5.56714	4.12051
PITG_25242	0.991499	0.878021	1.27425	0.832776	5.99444	5.93464	10.5641	12.7293	18.3281	17.1469	6.42914	4.94824	5.21486	6.58618	5.65149	5.74836
PITG_25241	1.46569	1.21947	1.36864	0.780727	0.249768	0.173274	1.10715	1.15302	2.96903	3.10035	0.8767	0.537852	1.05351	0.774844	0.801331	1.42437
PITG_25240	0	0	0.0471943	0.0520485	0.0832561	0.129956	0.691972	0.230604	0	0.316363	0.233787	0.161356	0.210701	0	0.379578	0.305223
PITG_25239	0.474195	1.07314	0.235972	0.312291	9.44957	8.53376	9.04177	9.77759	4.96742	4.55562	7.48118	7.6375	7.95398	8.86228	15.3096	17.1942
PITG_25238	8.27686	8.24364	4.86101	3.12291	3.82978	3.11894	20.2056	20.3392	33.5729	29.4217	13.6181	9.84269	14.5911	14.722	12.1043	10.2758
PITG_25237	0.431086	0.9268	0.235972	0.0520485	0.749305	0.736416	0.415183	0.415087	0.285484	0.569453	0.409127	0.268926	0.210701	0.145283	0.379578	0.101741
PITG_25236	7.88888	9.9509	6.13526	4.26798	3.99629	3.68208	38.6582	35.513	49.5029	36.5715	24.3138	19.8467	29.9196	30.6063	25.1365	19.0764
PITG_25235	0	0	0	0	0.166512	0.259911	0.184526	0.368966	0.228387	0.189818	0.467573	0.752993	0.474078	0.532705	1.51831	1.7296
PITG_25234	3.23315	3.31697	2.92605	1.35326	9.99073	14.1219	7.93461	8.30173	5.1958	6.26398	8.59166	7.85264	8.90213	9.97612	10.9234	10.988
PITG_25233	2.28476	2.63406	4.05871	2.65447	23.7696	21.3994	6.78132	6.08794	7.19419	5.31489	8.94234	11.026	9.32354	8.76543	11.1765	10.6828
PITG_25232	14.3983	12.2435	25.6265	18.3211	41.3783	45.4845	7.84235	7.10259	9.24967	9.30106	7.59807	5.75501	5.89964	6.92517	8.26636	9.10581
PITG_25231	0.215543	0.146337	0.141583	0.0520485	0.333024	0.129956	0.461315	0.59957	0.513871	0.569453	0.584467	0.591637	0.632104	0.920128	0.590455	1.22089
PITG_25230	0.172435	0.195116	0.188777	0.208194	2.45605	2.81571	11.3022	10.2388	3.76839	2.65745	14.9039	12.9622	15.4866	15.3032	13.7913	12.7176
PITG_25229	36.7286	33.0721	40.2568	27.6377	40.7122	36.9941	56.9724	57.0975	74.1687	81.4317	53.5372	49.9126	52.0959	49.2995	50.1043	47.8691
PITG_25228	0.172435	0.341453	0.0943886	0.364339	0.624421	0.346549	0.138394	0.230604	0.342581	0.379635	0.17534	0.161356	0.0526754	0.193711	0.168701	0.203482
PITG_25227	1.983	2.73162	0.519137	0.468436	1.58187	0.953009	1.79913	1.79871	1.48452	1.20218	1.81185	1.55977	1.21153	1.59812	2.02442	2.03482
PITG_25226	3.14693	2.34139	1.17986	1.66555	1.70675	1.47283	6.04322	5.35	2.45516	2.02472	7.53962	6.77693	10.7984	7.45788	8.35072	8.49537
PITG_25225	4.4833	4.48766	2.83166	2.23808	4.41257	5.02495	1.98365	2.39828	1.54161	1.392	3.5068	2.15141	1.94899	1.84026	2.27747	2.59439
PITG_25224	0.603521	0.536568	0.755109	0.884824	0.707677	0.953009	0.32292	0.184483	0.399677	0.189818	0.584467	0.430281	0.368727	0.387422	0.463929	0.661316
PITG_25223	4.56952	4.04865	8.91973	7.39088	7.32654	4.15858	0.784235	0.737932	0.970645	0.695998	0.818254	1.18327	0.79013	1.16227	1.64484	1.98395
PITG_25222	3.70734	3.7072	4.1531	3.59135	2.53931	1.73274	2.02978	2.16767	1.14194	1.01236	0.70136	1.18327	1.52759	1.21069	2.10877	1.17002
PITG_25221	2.58652	3.26819	4.10591	3.22701	3.03885	2.16593	1.56847	1.3375	1.59871	1.45527	0.642914	1.29084	1.15886	1.35598	1.51831	1.11915
PITG_25220	5.94899	5.12179	14.0167	7.80727	6.86863	5.54478	3.64439	3.13621	2.39806	1.77163	2.92233	2.9044	1.52759	2.95409	5.14539	3.56093
PITG_25219	0	0	0.235972	0	7.65956	5.54478	4.61315	4.47371	4.11097	4.99853	4.61729	4.67931	4.21403	4.16479	5.01886	5.13792
PITG_25218	0.0431086	0.195116	0.235972	0.0520485	0	0.0866371	0	0	0	0	0.0584467	0	0	0	0.0421753	0
PITG_25217	6.94049	9.36555	14.4887	8.95234	17.6919	17.5007	13.1936	15.0815	20.3264	26.3846	12.3907	13.1236	12.4841	11.8164	13.1587	11.8019
PITG_25216	1.85367	1.46337	2.02936	1.40531	2.87233	2.68575	1.29168	1.15302	0.742258	1.89818	2.10408	1.77491	1.84364	2.46982	3.0788	3.00136
PITG_25215	3.57802	2.48773	4.29468	3.95568	2.41443	2.81571	4.15183	4.51983	3.5971	3.66981	5.66933	5.4323	5.74161	4.8912	6.36847	5.90097
PITG_25214	0	0.0487789	0.188777	0.156145	0.249768	0.0433186	0.32292	0.138362	0.399677	0.379635	0.233787	0.10757	0	0.0484278	0.126526	0.152611
PITG_25213	112.298	130.435	113.88	70.0573	167.928	205.893	118.466	125.725	76.9093	66.6892	139.045	149.899	149.914	143.346	287.509	259.032
PITG_25212	1.89678	2.19505	2.83166	1.76965	2.66419	2.98898	2.26044	2.12155	0.856451	1.45527	1.81185	2.31276	1.89631	1.88868	3.12097	2.79788
PITG_25211	3.57802	3.21941	6.27684	3.01881	2.03977	1.47283	1.93752	1.75259	1.02774	1.32872	1.81185	1.39841	1.68561	1.88868	3.16315	3.40832
PITG_25210	0.64663	1.8536	2.64288	1.92579	2.78908	2.42584	0.461315	0.691811	0.856451	0.632725	0.759807	1.18327	0.526754	0.774844	0.843507	0.864798
PITG_25209	4.26776	4.04865	5.09699	4.78846	6.86863	5.5881	2.99854	4.24311	4.22516	4.74544	2.68855	2.74304	3.2132	2.71195	4.21753	3.56093
PITG_25208	0	0.0487789	0	0	0	0	0	0	0	0	0	0.161356	0	0	0	0
PITG_25207	0	0.0975579	0	0	0	0	0.184526	0	0	0	0	0.0537852	0	0	0.0421753	0
PITG_25206	0	0	0	0	0.541165	1.64611	8.67271	9.17803	6.68032	7.14979	9.40992	8.60563	9.69227	10.073	9.86903	9.05494
PITG_25205	0	0	0	0	0.957445	1.08296	2.21431	3.04397	1.02774	0.949088	2.92233	3.87253	2.79179	2.80881	5.35627	4.32399
PITG_25204	4.95749	6.04859	8.35339	6.81835	7.78444	6.5411	7.28877	7.7944	9.59226	9.11124	8.24098	6.13151	5.42556	5.27863	6.70588	6.40968
PITG_25203	1.20704	1.90238	1.46302	1.76965	3.7049	3.94199	4.9822	4.70431	3.14032	3.73308	2.68855	2.95819	3.52925	4.11636	4.13318	3.66267
PITG_25202	19.8731	17.9994	9.39167	24.2546	13.5291	15.4647	104.257	100.266	113.508	104.526	59.3818	39.9624	67.3718	69.2033	34.4572	23.2478
PITG_25201	0	0	0	0	0	0	0	0	0	0	0	0	0	0	0	0
PITG_25200	0	0	0	0	0	0	0.0461315	0	0	0.126545	0.0584467	0	0.0526754	0	0.210877	0.254352
PITG_25199	0.258652	0.585347	0.377555	0.416388	0.832561	0.389867	0.553577	0.415087	1.48452	1.70836	0.70136	0.430281	0.421403	0.532705	0.927857	0.864798
PITG_25198	16.7262	15.4629	14.6774	10.5138	17.5254	15.2481	5.39738	4.0125	3.99677	7.08652	5.2602	5.4323	5.74161	5.18177	9.15205	9.3093
PITG_25197	23.1924	25.9992	29.9212	26.805	42.086	52.7187	539	545.055	361.251	303.012	538.82	523.868	575.215	595.468	530.06	409.711
PITG_25196	1.59502	2.04872	5.61612	1.50941	18.6494	15.2048	1.06102	1.29138	0.742258	0.949088	1.81185	2.15141	1.58026	1.69497	2.31964	2.79788
PITG_25195	0.862173	0.634126	1.08547	0.67663	0.582793	1.03965	0.691972	1.1069	0.513871	0.695998	0.818254	1.39841	0.579429	0.774844	0.674805	0.813927
PITG_25194	0.129326	0.0487789	0.283166	0.260242	1.24884	1.25624	1.33781	1.15302	0.570968	0.75927	1.22738	1.8287	1.73829	2.03397	2.69922	2.74701
PITG_25193	2.11232	2.09749	1.93497	0.936873	1.0407	1.42951	0.369052	0.415087	0.0570968	0.50618	0.467573	0.215141	0.210701	0.290567	0.63263	0.406964
PITG_25192	2.06921	2.24383	1.41583	0.364339	4.28769	5.50146	15.2695	16.05	7.19419	7.40288	17.7093	15.4363	20.9121	14.4799	15.0144	12.6667
PITG_25191	173.383	104.192	25.9097	15.1982	1373.06	590.172	410.616	410.475	418.976	111.486	1257.31	791.126	702.742	1930.77	1714.22	988.006
PITG_25190	0.0431086	0.146337	0.377555	0	0.0832561	0.173274	0.415183	0.276724	0.114194	0.316363	0.17534	0.10757	0.68478	0.338994	0.210877	0.406964
PITG_25189	9.35457	8.63387	7.69267	2.18604	4.49583	3.68208	6.5968	6.68751	3.31161	1.51854	8.12409	6.13151	8.16468	5.47234	6.70588	5.95184
PITG_25188	0.474195	0.146337	0.33036	0.312291	0.249768	0.563141	0.599709	0.691811	0.913548	0.885815	0.409127	0.215141	0.421403	0.629561	0.590455	0.559575
PITG_25187	0.30176	0.487789	0.377555	0.312291	0.333024	0.779734	0.876498	1.24526	1.14194	1.392	0.642914	0.860563	0.79013	0.532705	0.927857	0.813927
PITG_25186	0.431086	0.390231	0.235972	0.468436	0.749305	0.60646	0.64584	0.922415	1.08484	1.45527	0.409127	0.322711	0.421403	0.823272	1.26526	0.610446
PITG_25185	0.689738	0.43901	0.377555	0.416388	1.24884	0.823053	0.784235	0.876294	1.08484	1.51854	0.818254	1.23706	1.05351	1.01698	0.970033	1.22089
PITG_25183	5.73345	5.51202	4.20029	8.588	4.66234	4.11526	8.39593	7.10259	7.76516	8.41524	7.94875	8.92834	8.53341	8.717	9.0677	8.85146
PITG_25182	0	0	0	0	0	0	0.0461315	0.0922415	0	0	0	0	0	0	0.0421753	0
PITG_25181	0.0862173	0.146337	0.424749	0.208194	1.99815	2.29588	13.1013	15.4043	2.28387	1.20218	38.7502	42.3289	35.2398	29.0567	28.0044	27.7244
PITG_25180	1.76745	1.65848	2.54849	1.50941	3.66327	3.16226	3.04468	3.7819	2.68355	3.73308	3.21457	3.71118	3.95065	4.26164	3.28968	3.76441
PITG_25179	4.82817	5.65836	5.75771	4.68436	9.15817	13.6887	14.8543	16.8341	12.5613	10.9461	14.6701	16.4583	16.066	14.7705	14.2131	13.3789
PITG_25178	3.19004	4.04865	3.86993	2.65447	3.28862	4.11526	2.12205	2.25992	2.56935	2.40436	1.87029	2.47412	1.73829	2.95409	3.03662	3.05223
PITG_25177	0.0862173	0.243895	0.471943	0.468436	2.0814	2.25257	2.76789	3.04397	1.65581	1.51854	3.97437	3.60361	3.31855	3.87422	2.78357	1.52611
PITG_25176	0.387978	0.975579	3.25641	2.65447	20.7724	11.9559	2.16818	2.39828	2.96903	2.65745	4.44195	6.45422	3.4239	3.68051	11.303	12.158
PITG_25175	0	0	0	0	0	0	0	0	0	0	0	0	0	0	0	0
PITG_25174	0	0	0	0	0	0	0	0	0	0	0	0	0	0	0	0
PITG_25173	0.344869	0.243895	0.0943886	0.208194	0.582793	0.779734	0.599709	0.368966	0.799355	0.695998	0.642914	0.484067	0.526754	0.532705	0.590455	1.17002
PITG_25172	0	0.0487789	0	0.0520485	0.041628	0	0.0461315	0.0461207	0.0570968	0.126545	0	0	0.0526754	0.0968555	0.0421753	0
PITG_25171	0	0.0487789	0	0	0.041628	0.0866371	0.0461315	0.0922415	0.0570968	0.126545	0	0.10757	0.105351	0.145283	0.0421753	0.0508705
PITG_25170	0	0	0	0	0	0	0	0	0	0	0	0	0	0	0	0
PITG_25169	5.9921	5.51202	7.26792	4.05978	6.57723	7.62407	7.28877	9.45475	12.8468	10.3134	5.72778	4.19524	7.11117	5.95662	4.93451	6.00272
PITG_25168	0.258652	0.634126	5.66332	0.884824	18.7326	20.3597	21.2205	21.769	11.4194	6.26398	28.3466	25.6555	29.4982	29.7831	31.5893	33.1167
PITG_25167	5.25925	6.19492	2.83166	4.78846	11.3228	12.2592	7.28877	7.24095	5.65258	5.0618	7.48118	8.06778	6.05767	7.70001	8.09766	7.47796
PITG_25166	0	0	0.141583	0.104097	0.291396	0.519823	0.64584	0.922415	0.628064	0.632725	0.642914	1.18327	0.948156	0.629561	1.30744	1.78047
PITG_25165	3.75045	4.19499	6.84318	3.95568	5.57816	8.53376	0.784235	0.691811	0.570968	1.01236	1.11049	1.88248	1.31688	0.774844	2.36182	2.13656
PITG_25164	0.603521	0.43901	0.471943	0.832776	0.874189	0.563141	4.70541	3.68966	11.819	12.4014	3.03923	1.39841	2.15969	1.30755	1.13873	0.813927
PITG_25163	0	0	0	0	0	0	0	0	0	0	0	0	0	0	0	0
PITG_25162	4.26776	4.29255	4.81382	3.48725	11.4061	11.6094	66.9829	64.6613	10.049	5.44144	123.732	173.834	135.165	126.687	160.14	146.558
PITG_25161	1.07772	1.31703	2.4541	2.60242	1.70675	1.25624	1.6146	2.16767	2.96903	2.21454	1.7534	1.66734	1.94899	1.45283	1.22308	1.01741
PITG_25160	0	0	0	0.0520485	6.45235	8.83699	4.01344	5.02716	2.51226	3.47999	5.66933	5.53987	5.42556	5.2302	7.76026	9.25842
PITG_25159	0	0.0487789	0.0943886	0	6.49397	8.79367	4.29023	3.68966	3.25452	2.59417	4.44195	6.56179	4.84613	6.34404	8.56159	9.76713
PITG_25158	2.62963	3.07307	5.94648	3.22701	8.53375	9.87663	7.51943	7.14871	5.93806	8.66833	9.40992	8.76698	8.69143	8.03901	8.43507	9.3093
PITG_25157	58.2398	87.4606	37.1891	50.9555	55.8648	64.8912	112.515	114.241	79.8784	72.9532	101.171	99.0723	111.092	109.737	128.508	135.773
PITG_25156	2.15543	2.87796	3.72835	1.66555	2.58094	2.98898	4.38249	4.24311	2.79774	3.98617	5.84467	10.3805	6.42639	8.13586	13.7492	12.4633
PITG_25155	0.517304	0.195116	2.31252	1.45736	0.166512	0.259911	1.38394	0.876294	3.5971	4.23926	0.642914	0.752993	0.895481	0.290567	0.548279	0.661316
PITG_25154	0.431086	1.8536	9.81642	7.75522	0.582793	0.90969	1.01489	1.52198	0.970645	1.392	0.993594	1.72113	1.31688	0.774844	3.20533	4.27312
PITG_25153	2.9745	3.02429	3.20921	2.96676	5.07862	6.58442	3.69052	4.24311	0.856451	0.695998	6.02001	4.7331	6.32104	4.40693	10.0377	12.6159
PITG_25152	5.34547	6.19492	5.71051	6.08967	3.03885	2.77239	3.32146	3.50518	1.88419	0.885815	2.98078	6.1853	2.79179	4.84278	14.2553	17.4994
PITG_25151	12.3722	12.3898	8.44778	14.2613	12.4052	12.779	10.0567	9.86984	8.39322	7.84579	5.84467	4.30281	5.58359	5.90819	2.36182	2.64526
PITG_25150	0.862173	0.292674	2.92605	1.09302	1.41535	0.649779	1.43008	1.24526	1.8271	1.77163	0.993594	1.0757	0.474078	1.54969	1.09656	0.763057
PITG_25149	0.0862173	0.487789	0.188777	0.104097	4.7456	2.59911	2.44497	1.42974	0.970645	1.32872	2.16253	2.20519	1.73829	1.59812	1.51831	3.05223
PITG_25148	0	0.0975579	0.0943886	0.0520485	1.12396	0.563141	0.369052	0.138362	0.342581	0.25309	0.116893	0.537852	0.158026	0.193711	0.210877	0.356093
PITG_25147	32.0297	40.4865	79.2393	77.5002	99.3661	138.923	281.863	284.565	215.026	205.699	279.2	265.591	300.408	299.235	251.871	256.845
PITG_25146	0.258652	0.243895	0.0943886	0	0.915817	0.563141	1.33781	0.64569	0.856451	0.189818	0.993594	1.77491	0.632104	1.25912	2.86792	3.45919
PITG_25145	0	0.0487789	0.0471943	0.0520485	0	0	0	0	0	0	0	0	0	0	0	0
PITG_25144	4.87128	5.41446	7.88145	7.02655	7.70119	6.45447	9.18016	9.45475	5.82387	7.14979	10.6957	12.3168	10.9038	11.2352	14.2974	13.5824
PITG_25143	2.06921	1.70726	0.755109	0.260242	0.582793	0.476504	52.5899	52.4854	57.4393	54.6675	52.9527	22.5898	40.3493	35.1101	9.53162	6.00272
PITG_25142	1.46569	2.24383	5.75771	7.75522	3.16373	4.28854	10.4257	8.11725	5.70968	5.82107	10.1113	9.46619	9.42889	9.39499	9.27857	7.98666
PITG_25141	2.62963	2.97551	9.76922	11.2945	7.5763	12.7357	21.9124	20.1548	12.8468	13.1607	18.7029	19.6854	19.2265	19.3711	19.8646	17.4994
PITG_25140	0.0431086	0.0487789	0.0471943	0	0.249768	0.30323	7.93461	7.60992	19.5842	24.5497	2.80544	1.93627	2.68644	3.1478	3.03662	1.83134
PITG_25139	0.0862173	0.195116	0.0471943	0.104097	2.03977	3.33553	16.838	18.5867	21.0687	21.3228	13.0336	14.4682	12.01	16.756	26.3596	17.9064
PITG_25138	0.30176	0.341453	0.471943	0.468436	2.16466	2.46916	83.0366	85.5078	45.2206	36.3817	84.9815	84.9268	87.7571	101.844	79.1209	54.7875
PITG_25136	2.62963	3.56086	1.13266	0.520485	4.12118	5.76137	3.96731	3.68966	3.93968	4.68217	3.38991	3.2809	2.89714	2.6151	4.55494	4.32399
PITG_25135	0.129326	0.292674	1.93497	1.04097	1.08233	1.29956	0.830366	1.38362	1.08484	0.822543	1.11049	1.72113	1.26421	1.16227	0.970033	0.763057
PITG_25134	0.0862173	0.292674	0.283166	0.364339	0.582793	0.649779	0.230657	0.368966	0.399677	0.569453	0.35068	0.484067	0.0526754	0.581133	0.421753	0.661316
PITG_25133	2.54341	3.12185	3.16202	3.22701	4.7456	4.76504	3.69052	3.87414	5.13871	4.30253	2.80544	1.50599	2.68644	1.7434	1.39179	1.78047
PITG_25132	202.74	240.578	173.817	140.635	56.9472	58.3501	104.257	104.417	166.837	147.488	74.8702	61.6378	80.646	72.1089	53.0566	51.1757
PITG_25131	1.20704	0.585347	1.93497	0.936873	0.0832561	0.30323	0.276789	0.138362	0.17129	0.126545	0.116893	0.376496	0.263377	0.193711	0.801331	0.254352
PITG_25130	0.0862173	0.0975579	0	0	0	0	0.0922629	0.138362	0.0570968	0.316363	0.0584467	0.10757	0.105351	0	0.0421753	0.0508705
PITG_25129	1.20704	1.6097	6.6544	5.62124	1.49861	1.1696	3.59825	4.42759	13.3035	20.1207	4.03282	3.06576	3.95065	2.80881	7.38068	7.27448
PITG_25128	29.4432	27.9015	43.9379	39.8171	27.6826	29.8465	61.8162	64.7535	74.5113	69.3467	62.5964	62.606	72.9027	68.2831	82.3684	77.7809
PITG_25127	0	0.0975579	0	0	0	0.0433186	0	0.0461207	0.114194	0.189818	0	0.0537852	0.105351	0	0.0843507	0.0508705
PITG_25126	0.0431086	0	0	0	0	0.0433186	0.0461315	0	0	0	0	0	0	0	0	0
PITG_25125	0	0.0487789	0.0943886	0.104097	0	0.0866371	0	0	0.285484	0.126545	0	0	0	0.0484278	0	0
PITG_25124	0.0431086	0.195116	0.188777	0.312291	0.041628	0	0	0	0.228387	0.126545	0.116893	0.268926	0	0	0.0843507	0.101741
PITG_25122	2548.02	2746.16	16.518	0.104097	0.291396	0.433186	0.922629	1.01466	1.14194	1.77163	0.935147	0.860563	1.58026	1.30755	0.716981	0.763057
PITG_25121	0.30176	0.341453	1.27425	0.312291	2.87233	2.20925	4.19796	3.96638	1.25613	0.949088	5.02641	6.77693	5.16218	5.66605	13.1165	13.1755
PITG_25119	13.7517	15.8532	16.4236	25.1394	9.1998	8.4038	29.5703	31.8694	54.1848	60.2987	19.2874	11.4025	18.015	19.7101	8.89899	8.34276
PITG_25118	11.4669	8.82899	11.893	9.05644	9.1998	22.2657	29.0628	30.8086	16.5581	16.957	23.4956	26.3547	28.6554	29.8315	28.5949	24.8248
PITG_25117	0	0	0	0	0	0	0.0461315	0	0	0	0	0	0	0.0484278	0	0
PITG_25116	0	0	0	0	0	0	0.0461315	0.276724	0	0	0	0	0	0	0.0421753	0
PITG_25115	0	0	0	0	0	0	0	0	0	0	0	0	0	0	0	0
PITG_25114	0.517304	0.341453	0.235972	0.312291	0.457908	1.81938	3.2292	2.25992	1.8271	1.89818	3.27301	3.71118	3.31855	3.58365	5.8202	4.32399
PITG_25113	0	0	0	0	0	0	0.0461315	0	0	0	0	0	0	0	0.0421753	0
PITG_25112	1.63813	2.39017	1.699	2.96676	0.666049	2.51248	8.48819	8.16337	6.62322	4.3658	4.85107	4.78688	5.16218	5.47234	5.9889	4.42573
PITG_25111	6.20764	6.43882	6.37123	6.50606	6.41072	10.5697	14.4853	13.744	7.70806	9.87051	15.0208	17.6953	14.3804	12.8818	15.8579	16.5329
PITG_25110	17.3297	20.2433	16.0461	22.8493	21.0638	32.359	37.3665	36.7121	24.2661	25.8785	45.1208	47.5461	41.2448	38.2579	42.6814	43.5451
PITG_25108	3.62113	4.58522	4.38907	2.96676	7.78444	8.66371	7.75008	7.10259	10.049	11.9585	7.1305	5.4323	5.42556	6.1019	9.86903	9.66539
PITG_25104	0	0	0	0	0	0	0	0.0461207	0	0	0	0	0	0	0	0
PITG_25103	31.6848	35.5111	21.4734	15.1982	26.3506	29.8465	35.8441	34.6367	46.1913	38.4064	30.1585	23.5041	26.5484	25.4246	19.0632	19.5851
PITG_25102	0.0431086	0.0975579	0.613526	0.416388	0.457908	0.519823	44.2401	41.7854	128.753	91.239	25.8919	6.07773	24.5994	16.756	2.78357	1.17002
PITG_25101	48.023	50.8764	40.068	64.1237	17.6503	22.2657	28.1402	27.4418	49.56	57.4514	26.1257	25.9782	28.9714	25.812	31.1254	34.2358
PITG_25100	2366.36	2121.2	1916.33	2642.35	26.1008	26.0778	49.4529	48.2884	154.961	222.846	25.9503	29.2054	25.2842	27.3133	20.4972	21.9252
PITG_25099	11.51	12.7313	6.22965	9.83716	16.901	17.674	10.0105	9.27027	12.6755	14.5527	5.78622	3.87253	5.53091	5.66605	4.72364	4.17138
PITG_25098	0.0862173	0.0487789	0.0471943	0.0520485	0.0832561	0.0433186	0.369052	0.0461207	0	0	0	0.699207	0.368727	0.0968555	0.253052	0.254352
PITG_25097	8.92349	10.4387	14.9134	6.08967	21.6466	20.7063	14.024	14.1129	14.731	17.5898	17.0664	12.6395	16.3294	15.5453	18.8945	18.8729
PITG_25096	4.09532	4.43888	3.77555	2.18604	5.07862	5.32818	8.02687	6.91811	8.45032	10.3134	7.77341	4.7331	7.0585	6.1019	18.515	19.229
PITG_25095	0	0	0	0	0.541165	0.866371	1.19942	1.24526	0	0.126545	0.935147	1.55977	1.73829	1.69497	0.843507	1.11915
PITG_25092	2.24165	2.92674	8.54217	9.99331	0.0832561	0.173274	1.01489	0.553449	1.42742	2.27781	0.409127	0.484067	0.263377	0.581133	0.885682	1.3735
PITG_25090	0	0.0975579	0.0471943	0.156145	6.86863	7.10425	10.0105	10.8845	5.59548	5.37816	8.41632	11.2411	9.69227	11.9132	11.4295	10.7845
PITG_25089	0.172435	0.195116	0.519137	2.08194	0.624421	0.953009	5.21285	4.51983	3.93968	3.54326	6.60448	5.21716	5.58359	4.8912	9.78468	9.71626
PITG_25088	29.6156	31.7063	30.9123	36.3298	20.3561	17.0675	17.4838	17.572	18.2139	20.8167	15.4884	14.4682	16.2767	14.1893	14.5927	13.7859
PITG_25087	3.96599	4.34132	6.08807	5.82943	7.95096	6.41115	3.09081	2.76724	1.8271	2.46763	1.98719	2.20519	1.42223	2.08239	2.65705	2.89962
PITG_25086	0.819064	1.02436	1.51022	1.50941	0.832561	1.08296	0.922629	1.01466	1.42742	0.949088	0.70136	0.537852	0.579429	0.581133	0.759156	0.813927
PITG_25085	3.92289	4.58522	8.77814	5.72533	10.5735	8.27385	19.652	18.5405	22.2106	20.2472	20.1057	21.8906	18.5944	19.468	24.6304	22.3321
PITG_25084	18.1056	18.9262	29.1661	33.9877	9.28305	11.0462	14.9466	13.4673	15.7016	16.0712	12.6245	10.3268	12.8001	10.8962	7.80244	7.32535
PITG_25082	0.172435	0.243895	0.283166	0.104097	0.582793	0.823053	1.47621	1.42974	1.8271	1.13891	1.40272	1.4522	1.15886	1.93711	2.19312	1.22089
PITG_25081	2.5003	2.92674	3.39799	4.94461	9.61608	10.5697	6.04322	5.02716	1.77	1.89818	9.40992	10.6495	10.4297	10.7994	19.0211	22.1795
PITG_25079	11.51	7.85341	6.22965	6.92245	1.87326	0.996327	2.86015	2.58276	4.16806	5.18835	2.45476	2.58169	2.68644	3.09938	2.44617	1.52611
PITG_25077	0	0	0	0	0	0	0	0.0922415	0	0	0	0	0	0	0	0
PITG_25076	0	0	0.0471943	0.0520485	0	0	0	0	0	0	0	0	0	0	0	0
PITG_25075	7.41469	7.4144	11.2322	10.8261	4.87048	4.11526	9.54921	8.44009	6.90871	8.47852	8.70856	12.1017	8.95481	9.87926	11.9778	11.1915
PITG_25072	0.689738	0.878021	0.66072	0.728679	1.24884	0.60646	1.47621	1.66035	1.25613	0.569453	2.33787	2.9044	1.21153	2.76038	0.843507	0.712187
PITG_25071	1.59502	1.26825	0.849498	2.39423	5.74467	4.02863	6.68906	7.37932	4.73903	4.74544	8.0072	14.9523	6.32104	13.1239	4.42841	2.59439
PITG_25069	4.56952	3.99987	5.42735	3.5393	4.37094	6.36783	65.4144	66.5061	54.6416	59.1598	55.7581	47.9226	53.4655	61.8423	61.3229	55.0927
PITG_25068	0	0	0	0.156145	0.041628	0.0433186	0	0.0922415	0.228387	0.126545	0.0584467	0	0.105351	0	0	0
PITG_25067	0.0431086	0	0.0471943	0	0	0	0	0.0461207	0.0570968	0.0632725	0	0	0.0526754	0.0484278	0	0.0508705
PITG_25066	0	0	0.0471943	0.104097	0.124884	0.563141	0.553577	0.507328	0.228387	0.632725	0.409127	0.161356	0.158026	0.338994	0.421753	0.305223
PITG_25063	0	0	0	0.104097	0	0	0	0.0461207	0.114194	0.126545	0	0	0	0	0	0
PITG_25062	0.0862173	0.0487789	0.0943886	0.0520485	0.041628	0.0866371	8.02687	6.4569	3.42581	5.25162	0.584467	0.10757	0.368727	0.43585	0.716981	0.0508705
PITG_25061	0.0862173	0	0.0943886	0.156145	0	0	6.82746	7.10259	4.28226	2.84726	0.17534	0.161356	0.316052	0.290567	0.759156	0
PITG_25060	0	0	0.0471943	0.156145	0.041628	0	7.4733	6.77975	3.93968	3.35344	0.233787	0.10757	0.263377	0.338994	0.885682	0.0508705
PITG_25059	0	0	0	0	0	0	0.738103	0.830173	0.456774	0.949088	0	0	0.263377	0.0484278	0	0
PITG_25058	0.0431086	0.195116	0.0471943	0.0520485	0.666049	0.693097	1.19942	1.3375	0.799355	0.632725	1.87029	2.09762	1.15886	0.920128	4.72364	4.78182
PITG_25057	0.0431086	0	0	0	0	0.0433186	0	0	0	0.0632725	0	0	0	0.0484278	0	0
PITG_25056	0.0862173	0.146337	0.33036	0.104097	5.66141	7.9273	16.838	16.4651	3.54	2.08799	30.1	28.291	26.7064	24.6982	37.8313	42.3751
PITG_25055	0.215543	0.487789	0.141583	0.156145	9.74096	13.0822	30.539	33.2992	9.19258	5.18835	67.7397	69.0602	58.891	57.8228	94.4306	98.6378
PITG_25054	0	0	0.0471943	0	0	0	0.138394	0.0461207	0	0	0	0.10757	0	0	0.0421753	0.0508705
PITG_25053	8.62173	11.8045	4.67224	4.47617	3.7049	5.28487	7.51943	6.87199	6.68032	7.08652	4.96797	5.53987	5.37289	5.81133	8.01331	7.93579
PITG_25052	60.3521	63.8028	32.4697	39.1405	11.9889	12.9089	10.4718	11.4379	16.2155	22.8414	10.8711	10.757	8.63876	10.3635	9.95338	11.4459
PITG_25050	0.0862173	0.634126	0.377555	0.208194	1.49861	3.37885	67.721	70.3802	17.5858	10.44	87.3778	94.8771	103.244	92.9329	97.2563	85.1063
PITG_25043	0	0	0	0	0	0	0	0	0	0	0	0	0	0	0	0.0508705
PITG_25041	10.6047	12.4386	9.72203	10.774	21.7298	24.9515	25.28	25.1819	19.3558	20.8167	24.3723	24.6874	22.229	26.5384	28.9745	25.3335
PITG_25040	10.3461	12.0972	9.48606	10.5138	20.7724	24.0418	24.911	25.0436	19.2987	20.7534	24.3138	24.4185	22.229	26.4416	28.8058	25.2826
PITG_25039	2.58652	2.68284	5.99368	3.85159	6.16095	10.1799	11.4867	9.08578	9.53516	9.61742	11.5724	10.8108	10.3244	10.751	11.0499	9.20755
PITG_25037	5.90588	6.14615	8.54217	3.3311	29.5559	28.6336	12.1326	14.1129	9.19258	10.1236	14.0272	12.5857	14.4857	11.7195	15.5627	16.3803
PITG_25036	0	0	0	0.104097	0	0	0	0	0	0	0	0	0	0	0	0.0508705
PITG_25035	0	0	0	0	0.124884	0	0	0	0	0	0	0	0	0	0	0
PITG_25034	7.88888	9.75579	7.92865	12.5437	18.691	18.4104	26.6179	24.7207	18.3852	22.1454	23.8462	21.4065	20.4907	20.3397	18.515	19.1273
PITG_25033	0	0	0	0	0	0	0	0	0	0	0	0	0	0	0	0
PITG_25032	0.0431086	0	0	0	0	0	0.184526	0.0461207	0.0570968	0.442908	0.17534	0.161356	0.0526754	0.0968555	0.0843507	0
PITG_25031	17.8039	22.292	27.6087	27.6377	19.357	20.4897	43.1329	45.5673	50.7019	49.3526	36.1785	31.5181	37.1361	36.7082	35.596	34.541
PITG_25030	49.5749	51.6081	89.1029	68.3397	41.7529	42.3656	62.6004	66.0449	77.5945	80.4194	52.602	49.1597	53.6762	52.7863	57.3163	53.414
PITG_25029	44.445	51.7057	73.2456	62.8746	39.1304	46.3509	69.4278	71.7639	73.1409	75.1678	58.3298	52.9246	59.2071	61.1158	65.7092	64.4529
PITG_25028	51.17	53.8519	85.0442	80.9874	46.7899	49.5998	63.7998	64.3384	77.2519	82.0012	53.0696	50.7732	54.4663	54.2875	55.5871	49.4461
PITG_25027	0.387978	0.487789	1.699	0.312291	2.99722	2.68575	7.4733	8.94742	4.16806	2.40436	24.6061	30.0121	26.127	19.6617	24.8834	31.3362
PITG_25026	13.0188	10.8289	33.1776	7.75522	23.1452	21.7459	6.68906	6.13406	2.85484	1.8349	6.48758	10.6495	9.21819	8.86228	23.576	22.5356
PITG_25025	0	0	0	0	0	0	0.0922629	0.0922415	0.0570968	0	0	0.0537852	0.0526754	0.0484278	0.253052	0.203482
PITG_25024	36.2113	34.8769	47.5719	29.9799	0.541165	0.30323	2.53723	2.35216	8.56451	12.2749	2.39631	1.39841	2.31772	1.84026	7.38068	8.69885
PITG_25023	11.122	12.7313	13.8279	13.1683	23.2284	20.7496	19.0523	19.0017	15.1306	17.2734	23.7294	27.3229	21.9129	21.8409	37.3252	41.6629
PITG_25022	0	0	0	0	0	0	0.0461315	0.0922415	0.114194	0.25309	0	0	0	0	0	0
PITG_25021	5.94899	4.73156	14.3471	6.8704	7.99258	6.28119	0.32292	0.59957	0.342581	0.949088	0.292233	0.376496	0.579429	0.726416	1.09656	1.27176
PITG_25020	11.2082	10.3899	11.9874	21.6001	17.567	22.3524	53.4202	53.3617	29.0622	28.6625	67.7397	66.8012	66.4236	56.9511	54.4484	54.584
PITG_25019	0	0	0	0	0	0	0	0	0.17129	0	0	0	0	0	0	0
PITG_25018	150.923	160.434	79.8056	130.486	68.603	70.6959	43.7788	42.6617	29.1193	29.1054	38.0488	43.5122	36.9254	46.2969	60.7325	60.078
PITG_25016	14.9587	10.9265	17.1787	19.6223	6.28583	4.85168	6.08935	6.54914	14.8452	12.0218	6.54603	9.73512	8.16468	9.15285	11.2186	10.225
PITG_25014	0	0	0	0	0	0	0	0	0	0	0.0584467	0.161356	0	0	0	0.0508705
PITG_25013	1.81056	2.7804	2.59569	2.91472	1.91489	1.64611	4.9822	5.48837	13.0181	19.045	3.79903	3.2809	4.21403	3.24466	3.88013	3.56093
PITG_25012	1.46569	0.878021	0.471943	0	9.53282	8.75035	160.999	161.653	161.812	140.528	156.053	143.714	164.452	162.185	175.998	120.105
PITG_25011	0	0	0.0471943	0.104097	0.749305	1.12628	18.3603	20.2931	35.0003	33.1548	11.6893	3.60361	12.4841	8.52329	8.89899	5.08705
PITG_25010	0	0	0.0471943	0	0.041628	0.0433186	17.3454	18.4944	56.64	57.1984	9.05924	2.36655	11.1672	8.18429	1.13873	0.203482
PITG_25009	0.172435	0.243895	0.424749	0.208194	1.66512	1.81938	4.01344	3.41293	3.25452	3.35344	2.98078	2.09762	2.58109	2.56667	3.45838	3.86616
PITG_25007	1.72435	3.02429	2.35972	1.92579	2.49768	2.72907	1.93752	1.98319	2.16968	1.8349	1.40272	3.01197	1.10618	1.40441	1.05438	0.457834
PITG_25006	2.71584	2.63406	0.566332	0.780727	0.249768	0.216593	0.32292	0.0461207	0.399677	0.189818	0.0584467	0.484067	0.105351	0.0968555	0.0421753	0.152611
PITG_25005	13.7517	13.0728	12.4121	10.4097	12.1554	11.1762	3.3676	4.15087	5.48129	4.11271	1.34427	2.04384	2.10701	3.4868	2.31964	3.56093
PITG_25004	0.0431086	0	0	0	0	0	0.138394	0	0.0570968	0	0.0584467	0	0	0.145283	0.0421753	0
PITG_25003	0	0	0.0471943	0	0	0	0	0	0	0	0	0	0	0	0	0
PITG_25002	0	0	0	0	0.041628	0	0	0	0	0	0	0	0	0	0	0
PITG_25001	0	0	0	0.0520485	0	0	0	0.0461207	0	0	0	0	0	0	0	0
PITG_25000	1.46569	1.07314	2.12374	2.13399	5.41165	5.32818	9.59534	10.4694	13.3035	13.6669	9.81904	9.19727	9.32354	10.1214	9.7425	7.78318
PITG_23349	15.3036	11.6582	16.8956	5.20485	9.82422	8.79367	7.01198	6.31854	9.36387	10.2501	5.02641	4.7331	7.6906	6.24718	9.36292	9.3093
PITG_23348	3.66423	4.09743	2.73727	3.74749	0.707677	1.29956	9.0879	9.54699	15.0735	17.8428	7.59807	5.27095	7.00582	7.07045	5.9889	5.08705
PITG_23344	0.0862173	0.43901	0.188777	0.0520485	6.49397	9.74668	361.717	356.237	250.312	162.421	331.393	345.032	355.822	376.72	374.601	249.316
PITG_23342	0	0	0	0	0	0	0	0	0	0	0	0	0	0	0	0
PITG_23341	0.172435	0.146337	0.519137	0.728679	0.374652	0.693097	0.369052	0.276724	0.228387	0.126545	0.70136	0.537852	0.474078	0.43585	0.337403	0.457834
PITG_23339	5.21615	5.5608	4.81382	23.9944	8.70026	11.5661	8.2114	9.36251	6.10935	6.8967	14.261	27.8607	11.7466	18.3057	8.30854	2.89962
PITG_23338	0	0	0.141583	0	0.0832561	0.129956	0	0	0	0	0.116893	0.0537852	0.0526754	0	0.0843507	0.0508705
PITG_23337	33.9696	41.8035	17.1787	12.9601	15.5689	18.1072	14.4853	14.7586	12.7326	12.2749	15.8391	23.9882	16.1187	19.5648	16.4062	14.905
PITG_23336	0.215543	0.243895	0.0471943	0.208194	0.0832561	0	0	0	0	0	0	0	0	0	0.0421753	0
PITG_23333	0	0	0	0	0	0	0	0	0	0	0	0	0	0	0	0
PITG_23325	0	0	0	0	0	0	0	0	0	0	0	0	0	0	0	0
PITG_23322	0.0431086	0.0487789	0	0	0.041628	0.0433186	0	0	0	0	0	0	0	0.0484278	0	0
PITG_23321	0.0862173	0.0975579	1.27425	0.208194	0.041628	0.0866371	94.9847	98.1449	119.446	116.295	43.2505	15.1136	52.0959	47.7013	2.5727	0.559575
PITG_23320	0.258652	0.682905	1.13266	0.260242	12.0721	12.649	84.8819	84.4471	22.8387	16.0712	101.347	112.142	109.828	104.652	83.7602	73.6604
PITG_23319	0	0	0.188777	0.104097	0	0	0	0	0.17129	0	0	0	0	0	0	0
PITG_23316	4.13843	4.78034	0.849498	0.312291	95.9943	134.677	913.034	907.748	153.019	84.6586	931.874	884.175	926.559	868.697	850.255	697.638
PITG_23315	0	0	0	0	0	0	0	0	0	0	0	0	0	0	0	0
PITG_23313	0	0	0	0	0	0	0.0461315	0	0	0	0	0	0	0	0.0421753	0
PITG_23307	0.172435	0.146337	0.33036	0.312291	0.541165	0.649779	0.922629	1.47586	0.799355	0.569453	0.759807	0.860563	1.52759	0.968555	0.548279	0.610446
PITG_23305	0.0862173	0	0	0.104097	0.041628	0	0.276789	0.138362	0	0.0632725	0	0.0537852	0	0.145283	0.168701	0
PITG_23304	0.129326	0.195116	0.235972	0.104097	0.291396	0.346549	0.599709	0.322845	1.19903	1.32872	0.292233	0.914348	0.368727	0.484278	0.337403	0.661316
PITG_23301	0	0	0	0	0	0	0	0	0	0	0	0	0	0	0	0
PITG_23296	0.819064	0.43901	0.566332	0.416388	1.58187	1.68942	0.461315	0.461207	0.513871	0.379635	0.70136	0.645422	0.68478	0.484278	0.337403	1.11915
PITG_23295	0.862173	0.243895	0.613526	0.624582	0.499537	0.519823	0.507446	0.184483	0.456774	0.695998	0.233787	0	0.158026	0.193711	0.379578	0.203482
PITG_23294	3.40558	2.24383	2.02936	2.81062	2.16466	2.46916	5.53577	4.10475	3.99677	3.60653	3.44835	3.11954	3.79263	3.34152	2.9101	1.88221
PITG_23293	0.0431086	0	0	0.0520485	0.457908	0.259911	0.138394	0.0922415	0.228387	0.316363	0.467573	0.215141	0	0.290567	0.168701	0.203482
PITG_23292	0.129326	0.146337	0.283166	0.156145	0.41628	0.90969	0.553577	0.59957	0.742258	0.822543	0.52602	0.322711	0.316052	0.629561	0.590455	0.356093
PITG_23291	2.11232	1.99994	1.88777	2.23808	6.45235	4.63509	6.64293	6.77975	11.0768	9.80724	5.20175	5.8088	5.37289	6.68303	5.35627	5.39227
PITG_23290	0.215543	0.195116	0.235972	0.104097	1.41535	0.779734	0.64584	0.830173	0.342581	0.379635	0.642914	0.914348	0.68478	0.677989	1.18091	1.98395
PITG_23289	15.4329	11.1704	11.5626	7.13064	20.6059	26.4676	9.54921	9.31639	13.1894	11.1992	6.1369	4.62553	5.26754	5.85976	7.59156	7.22361
PITG_23288	3.62113	2.7804	2.83166	2.02989	3.7049	5.89133	1.33781	1.47586	0.970645	0.949088	1.63651	1.61356	1.21153	0.968555	1.56049	1.57698
PITG_23287	26.986	22.3895	37.8498	21.2878	55.7399	49.8597	8.9495	10.5155	15.6445	17.3367	8.59166	8.7132	9.85029	10.3635	13.6648	14.3963
PITG_23286	4.18154	3.36575	4.71943	2.39423	7.20165	7.2342	2.26044	2.49052	1.77	0.885815	4.03282	2.36655	2.63377	3.09938	3.5849	3.76441
PITG_23285	0.431086	0.292674	1.74619	0.364339	1.95652	2.72907	7.05811	9.08578	4.39645	5.44144	6.2538	6.77693	7.79595	6.82831	10.7125	9.36017
PITG_23284	2.24165	1.70726	1.84058	0.832776	2.3728	3.46549	1.15329	1.15302	1.08484	1.51854	1.7534	1.39841	0.895481	1.30755	1.26526	1.42437
PITG_23283	18.8816	14.2922	14.6302	7.02655	21.2303	27.2474	9.04177	8.30173	13.4748	11.4523	5.49399	4.08767	7.42723	7.11888	8.47724	8.39363
PITG_23282	61.3436	40.2914	43.5132	29.1992	44.5836	56.9206	36.859	39.2949	51.1587	47.2646	21.6837	16.4583	25.8636	24.117	24.6726	24.723
PITG_23281	18.9247	16.6336	14.2999	9.47282	16.8177	20.4897	9.77987	9.17803	7.87935	6.77016	9.58526	8.44427	7.63793	6.53775	9.48945	11.5985
PITG_23280	3.75045	2.68284	3.06763	0.468436	7.24328	5.97796	2.72176	2.35216	1.7129	2.27781	2.10408	2.04384	1.58026	2.22768	3.4162	3.71354
PITG_23279	0	0	0	0	0.124884	0	0.230657	0.0922415	0	0.0632725	0.17534	0.10757	0.105351	0.0968555	0.337403	0.203482
PITG_23278	4.09532	4.97545	3.82274	3.79954	6.91026	6.19456	5.99709	6.41078	14.8452	14.4894	3.79903	1.93627	4.056	4.79435	4.85016	5.3414
PITG_23277	1.55191	0.585347	0.802303	0.936873	1.08233	1.34288	1.10715	1.5681	1.48452	2.46763	0.993594	1.50599	0.948156	1.35598	1.72919	0.915668
PITG_23276	0.215543	0.243895	0.66072	0.0520485	6.07769	5.06827	3.73665	3.73578	2.96903	4.30253	2.6301	1.55977	3.31855	3.34152	7.59156	7.83405
PITG_23275	8.06132	7.95097	5.47454	6.92245	19.5236	43.6651	1.753	1.3375	0.913548	0.822543	1.98719	3.11954	2.05434	1.88868	2.27747	2.44178
PITG_23274	16.7693	15.8532	12.9784	8.11956	17.9001	26.0778	7.24264	7.47156	5.76677	4.61889	10.4035	6.56179	8.00665	8.18429	7.71809	9.76713
PITG_23273	81.8202	74.6805	76.3132	41.847	109.149	140.309	39.996	40.0789	26.7213	22.0821	71.4803	57.4964	43.7732	36.5145	44.7902	51.837
PITG_23272	0.732847	0.682905	1.41583	0.312291	1.54024	0.996327	22.5122	23.7983	9.42097	3.66981	48.9783	30.9265	22.8084	21.5019	10.9234	11.8528
PITG_23271	22.2009	20.3408	15.2438	9.52487	20.3145	31.5359	20.2517	19.6936	21.1258	20.5003	14.9039	15.0599	15.8026	15.5937	13.2009	13.2263
PITG_23270	0	0	0.0471943	0	0.041628	0.0433186	0.138394	0.230604	0	0.189818	0.17534	0.10757	0.105351	0.145283	0.590455	0.813927
PITG_23269	0.991499	0.682905	0.283166	0.572533	6.24421	4.98164	4.29023	4.05862	1.19903	1.51854	4.26661	5.86258	5.32021	5.95662	10.3751	10.5811
PITG_23268	0.0431086	0.0487789	0.141583	0.104097	0.832561	0.433186	0.691972	0.507328	0.456774	0.379635	0.233787	0.484067	0.474078	0.823272	0.63263	0.610446
PITG_23267	0.0862173	0.146337	0	0.364339	2.12303	1.21292	0.784235	0.368966	0.342581	1.20218	0.52602	0.968133	0.474078	0.726416	1.09656	1.01741
PITG_23266	0.258652	0.0975579	0.0471943	0.104097	1.16559	0.823053	0.922629	1.1069	1.14194	0.569453	0.70136	1.29084	0.948156	1.21069	1.94007	2.54352
PITG_23265	0.172435	0.146337	0.141583	0.364339	1.54024	1.68942	1.19942	1.19914	1.7129	1.64509	0.8767	0.968133	0.632104	0.8717	1.51831	1.42437
PITG_23264	0.603521	0.341453	0.283166	0.208194	1.41535	1.55947	1.47621	1.66035	2.05548	2.46763	1.34427	1.29084	1.10618	1.45283	1.18091	1.27176
PITG_23263	0	0	0.141583	0.104097	0.957445	0.953009	1.15329	0.968535	0.913548	0.885815	0.642914	0.699207	0.526754	0.290567	1.01221	0.712187
PITG_23262	0.862173	1.02436	0.33036	0.312291	3.91304	3.85535	3.64439	3.27457	1.19903	1.01236	3.44835	4.24903	3.2132	3.87422	4.89234	6.7149
PITG_23261	0.215543	0.0487789	0.141583	0.104097	0.749305	0.519823	0.276789	0.507328	0.742258	0.442908	0.409127	0.484067	0.421403	0.484278	0.927857	0.712187
PITG_23260	0.0431086	0.0487789	0.235972	0.208194	2.28954	2.29588	1.38394	1.66035	0.570968	0.822543	1.51961	1.93627	1.94899	2.51824	3.20533	3.86616
PITG_23259	4.52641	3.75598	4.34188	3.12291	3.95466	5.32818	7.3349	7.47156	10.3345	12.2116	4.73418	3.9801	5.16218	5.7629	5.01886	3.91703
PITG_23258	2.84517	2.73162	2.92605	3.07086	3.20536	4.895	14.6698	14.5742	24.1519	29.8014	10.6373	8.82077	10.7458	12.5912	4.63929	3.76441
PITG_23257	4.31086	5.17057	5.8049	3.74749	5.61979	7.19088	22.5583	22.0457	40.8242	48.4035	14.6117	14.1455	15.5392	20.2912	7.88679	5.08705
PITG_23256	5.08682	5.17057	3.39799	5.67328	5.28676	3.98531	8.99563	8.20949	10.7913	8.79488	5.78622	5.91637	6.21569	6.48932	4.30188	2.49265
PITG_23255	3.92289	5.46324	3.39799	3.38315	4.99537	6.0646	16.5612	15.4043	27.4064	35.8122	11.8647	7.31478	12.7474	13.4629	6.28412	4.42573
PITG_23254	5.43169	4.92667	4.71943	4.42412	6.07769	7.58075	26.1565	25.1819	44.7639	57.0718	17.2418	13.4463	15.6446	21.2598	9.10987	5.08705
PITG_23253	7.5009	5.99981	6.32404	5.30895	7.03514	9.96327	35.0138	37.819	67.7168	77.1925	25.249	18.0718	27.5492	32.5919	13.5805	7.83405
PITG_23252	5.12993	4.68278	5.23857	4.37207	6.11932	7.88398	26.2488	25.5509	44.3071	48.5933	17.534	13.9841	17.9096	20.8239	8.56159	4.4766
PITG_23251	2.67274	3.7072	2.4541	2.44628	3.1221	3.59544	11.579	11.4841	23.4097	26.005	7.36428	5.70123	9.48156	9.92769	4.09101	2.79788
PITG_23250	4.26776	4.68278	3.82274	3.79954	6.07769	5.50146	17.8067	18.5867	29.6332	32.0792	9.00079	8.98213	10.061	15.5453	5.73584	4.06964
PITG_23249	9.09592	10.2924	8.02303	6.71425	12.2386	13.4288	29.8471	28.3642	56.1832	66.2463	20.4563	14.7909	20.0693	26.0057	11.3452	8.49537
PITG_23248	3.10382	3.60964	2.4541	2.02989	3.87141	4.80836	15.4079	14.1591	25.6935	33.0283	9.17613	8.06778	10.6931	12.5428	5.77802	2.2383
PITG_23247	5.30236	4.87789	5.47454	4.26798	6.41072	6.67106	25.9259	26.1966	45.3919	51.1875	17.4171	14.2531	17.3829	20.2428	8.94117	4.88356
PITG_23246	1.55191	0.829242	1.79338	1.14507	2.95559	2.5558	4.29023	4.28923	7.93645	9.11124	2.68855	2.58169	3.47657	3.34152	2.40399	1.47524
PITG_23245	6.59562	4.24377	4.01152	1.45736	9.78259	14.1652	1.29168	1.38362	0.742258	1.20218	1.34427	1.12949	1.21153	1.21069	2.48834	2.74701
PITG_23244	2.54341	2.34139	2.07655	1.09302	5.32839	6.67106	1.43008	1.29138	2.22677	1.392	1.34427	0.699207	0.842806	0.968555	1.09656	1.42437
PITG_23243	0	0	0.0471943	0.416388	0.374652	0.129956	1.66073	2.2138	1.88419	2.34108	1.22738	0.806778	0.895481	1.25912	1.56049	1.32263
PITG_23242	1.59502	1.46337	1.32144	0.780727	1.49861	2.25257	0.230657	0.276724	0.856451	1.13891	0.35068	0.10757	0.210701	0.242139	0.210877	0.203482
PITG_23241	6.25075	4.53644	0.235972	1.40531	0.041628	0	0.0922629	0.0461207	0.17129	0.316363	0	0.0537852	0.105351	0.0968555	0.295227	0.203482
PITG_23240	0.905281	0.829242	1.41583	0.728679	3.53838	2.68575	1.43008	1.29138	0.456774	0.632725	1.22738	2.25898	1.63294	1.69497	1.51831	1.78047
PITG_23239	0	0	0	0	0	0.0433186	0	0	0.0570968	0.25309	0.0584467	0.10757	0.105351	0.0484278	0.126526	0.0508705
PITG_23238	4.69884	3.60964	4.24749	1.87375	5.61979	7.06093	4.19796	4.24311	5.93806	5.50471	2.6301	1.99005	2.79179	2.95409	2.69922	3.25571
PITG_23236	0	0	0.0471943	0	0.041628	0	0.184526	0.415087	0.799355	1.20218	0.0584467	0.161356	0.210701	0.145283	0.126526	0.152611
PITG_23235	0	0	0	0	0	0	0	0	0	0	0	0	0	0	0	0
PITG_23234	1.16393	0.731684	1.6518	0.988921	0.166512	0.0433186	0.184526	0.276724	0.399677	0.316363	0.116893	0.10757	0.368727	0.338994	1.34961	1.11915
PITG_23233	2.80206	3.02429	9.91081	7.49498	0.0832561	0.0433186	0.507446	0.830173	0.456774	0.50618	0.52602	0.484067	0.579429	0.726416	1.64484	0.966539
PITG_23232	0	0	0.0471943	0	0	0	0	0	0	0	0	0	0	0	0	0
PITG_23231	0	0	0	0	0	0	0	0	0	0	0	0	0	0	0	0
PITG_23230	10.4754	6.14615	7.83426	2.44628	1.99815	2.03597	3.69052	4.65819	7.59387	6.77016	3.09767	1.18327	2.68644	2.51824	1.39179	1.32263
PITG_23229	0	0.0487789	0.566332	0	0.124884	0.129956	0.184526	0.138362	1.31323	2.02472	0.292233	0.161356	0.263377	0	0.126526	0.101741
PITG_23228	0	0	0.0471943	0	0	0	0.184526	0.138362	0.0570968	0.189818	0.0584467	0.161356	0.158026	0.145283	0.716981	0.661316
PITG_23227	0	0	0	0	0	0	0	0	0	0	0	0	0	0	0	0
PITG_23226	0.0431086	0.0975579	0.0943886	0.156145	0.20814	0.0866371	0.507446	0.461207	0.17129	0.25309	0.35068	0.215141	0.105351	0.0484278	0.379578	0.305223
PITG_23225	0	0	0	0	0	0	0	0	0	0	0	0	0	0	0	0
PITG_23224	0	0.0487789	0	0	0	0	0	0	0	0	0	0.0537852	0	0.0484278	0.168701	0.0508705
PITG_23223	0	0	0	0	0	0	0	0	0	0	0	0	0	0	0	0
PITG_23222	0	0	0	0	0	0	0	0	0.114194	0	0	0	0	0	0.0421753	0.0508705
PITG_23221	0	0	0	0	0	0	0	0	0	0	0	0	0	0	0	0
PITG_23220	0	0	0	0	0	0	0	0	0	0	0	0	0	0	0	0
PITG_23219	0	0	0	0	0	0	0	0	0.0570968	0	0	0	0.0526754	0.0484278	0	0.0508705
PITG_23218	0	0	0	0	0.124884	0.0433186	0.0922629	0.276724	0.285484	0.189818	0.116893	0.10757	0.0526754	0.0484278	0.0843507	0
PITG_23217	0	0	0	0	0	0	0	0	0	0	0	0	0	0	0	0
PITG_23216	0	0	0	0	0	0	0	0	0	0	0	0	0	0	0	0
PITG_23215	0.0431086	0	0.33036	0.364339	0	0.173274	0.276789	0.461207	0.17129	1.07563	0.116893	0	0.105351	0.0968555	0.210877	0.101741
PITG_23214	0	0	0	0	0	0	0	0	0	0	0	0	0	0	0	0
PITG_23213	0	0	0	0	0	0	0	0	0	0	0	0	0	0	0	0
PITG_23212	0	0	0	0	0	0	0	0	0.0570968	0	0	0	0	0	0.0421753	0
PITG_23211	0	0	0.0943886	0.0520485	0.0832561	0	0.0461315	0.230604	0.17129	0.189818	0.116893	0.0537852	0.0526754	0.145283	0.0421753	0.101741
PITG_23210	0	0	0	0	0	0	0	0	0	0	0	0	0	0	0	0
PITG_23209	0	0	0	0	0.041628	0	0.230657	0.184483	0	0	0.35068	0.376496	0.210701	0	0.295227	0.152611
PITG_23208	0	0	0.0471943	0	0.374652	0.519823	0.64584	0.64569	0.456774	0.632725	0.292233	0.322711	0.263377	0.726416	0.463929	0.305223
PITG_23207	0	0	0	0	0	0.0433186	0.0922629	0.230604	0.342581	0.189818	0.17534	0.161356	0	0.193711	0.421753	0.254352
PITG_23206	0.517304	0.292674	1.36864	0.416388	0.166512	0.736416	0.184526	0.184483	0.285484	0.25309	0.233787	0.268926	0.105351	0.145283	0.379578	0.356093
PITG_23205	29.4001	25.6089	28.8357	47.4682	16.2349	14.3818	29.8009	29.7479	86.2161	104.336	21.333	17.534	21.2808	21.0177	12.8635	16.3803
PITG_23204	12.717	8.87777	22.2285	20.403	3.99629	4.76504	8.71885	9.86984	10.3345	14.1098	7.8903	12.6933	8.90213	10.4604	8.22419	6.25707
PITG_23203	6.07832	3.90231	5.56893	1.8217	3.99629	5.76137	1.15329	1.1069	1.42742	1.01236	0.467573	0.860563	0.526754	0.968555	3.4162	5.29053
PITG_23202	0	0.0975579	0.0943886	0.156145	0.041628	0.0433186	0.184526	0.0922415	0.114194	0.189818	0	0.215141	0	0.0968555	0.0421753	0
PITG_23201	0	0	0	0	0	0	0	0	0	0	0	0	0	0	0	0
PITG_23199	0	0	0	0	0	0	0	0	0.0570968	0	0	0	0	0	0	0.0508705
PITG_23198	0	0	0	0	0.041628	0.129956	0.138394	0.0922415	0.513871	0.189818	0.17534	0	0.105351	0.0484278	0.253052	0.101741
PITG_23197	9.35457	8.73143	10.3356	9.21258	9.03329	9.01026	8.25753	7.93277	9.87774	10.3134	7.48118	7.15343	6.95315	6.73146	7.12763	6.76577
PITG_23196	0	0	0	0	0	0	0	0	0	0	0	0	0	0	0	0
PITG_23195	0	0	0	0	0	0	0.0461315	0.138362	0	0.126545	0.0584467	0	0.105351	0	0	0.101741
PITG_23194	0	0	0	0	0	0	0	0	0	0	0	0	0	0	0	0
PITG_23193	0	0	0	0.0520485	0	0	0	0.0461207	0	0.0632725	0	0	0	0	0	0
PITG_23192	50.9544	43.8035	73.1984	103.629	22.0212	23.522	26.9869	25.8276	29.8045	40.4311	27.8791	24.2571	23.6512	24.6982	19.485	17.7029
PITG_23191	21.2957	20.1457	23.5972	26.0242	14.1119	11.4361	7.51943	6.27242	4.79613	6.64361	7.1305	9.19727	5.95232	7.70001	6.6637	3.86616
PITG_23190	0	0	0	0	0	0	0	0	0	0	0	0	0	0	0	0
PITG_23189	0.517304	0.390231	0.471943	0.416388	0.832561	0.90969	0.461315	0.876294	1.42742	1.89818	0.584467	0.591637	0.68478	0.43585	0.379578	0.559575
PITG_23188	0	0	0	0	0	0	0	0	0	0	0	0	0	0	0	0
PITG_23187	47.1177	62.7297	136.58	43.7207	68.8112	32.8355	11.3483	10.4233	3.42581	3.85962	12.566	13.6077	32.448	7.21574	13.4961	13.7859
PITG_23185	0	0	0.141583	0	0.041628	0.0433186	0.0461315	0	0.0570968	0.0632725	0.0584467	0	0.0526754	0.0484278	0.0843507	0.203482
PITG_23184	0	0	0	0	0	0	0	0	0	0	0	0	0	0	0	0
PITG_23183	0	0	0	0.0520485	0	0	0	0	0	0	0	0	0	0	0	0
PITG_23182	2.19854	2.39017	5.19137	1.92579	5.57816	11.1762	2.95241	3.92026	4.33935	2.97381	2.16253	2.09762	1.84364	2.17925	1.34961	1.57698
PITG_23181	7.11293	4.92667	7.59829	3.01881	4.57908	8.92363	2.76789	2.49052	4.16806	3.2269	2.10408	1.34463	2.31772	2.42139	2.99445	3.05223
PITG_23180	0.0431086	0	0	0.0520485	0	0.0866371	0	0.0461207	0	0	0	0	0	0	0.0421753	0
PITG_23179	28.4517	30.7795	8.91973	13.2203	10.6568	14.0352	33.6298	33.7143	99.748	96.5539	17.1833	7.31478	17.2248	12.9786	2.44617	1.7296
PITG_23178	11.8118	13.024	7.78706	6.61016	17.4422	21.3994	25.6952	26.0121	12.5613	7.46616	23.554	22.9663	25.9689	26.1994	23.6182	24.6213
PITG_23177	21.6836	23.8529	13.4976	12.3875	29.098	31.5792	35.2906	35.6974	19.4129	11.7054	31.6197	29.4205	33.3962	34.0447	30.3241	30.7258
PITG_23176	86.0448	93.6068	111.756	129.757	115.351	143.471	85.6661	85.969	119.104	161.282	68.3242	58.1956	67.7405	73.0775	65.4139	57.8906
PITG_23175	219.983	255.455	121.006	85.9841	413.366	459.263	51.944	52.4854	76.9664	80.2928	54.1801	82.6678	57.3635	70.3655	140.444	206.738
PITG_23174	0	0	0	0	0.0832561	0.0433186	0.184526	0.138362	0	0	0.0584467	0.10757	0	0	0.168701	0.152611
PITG_23173	0.0431086	0	0.0471943	0.0520485	0	0.0866371	0.0922629	0.0461207	0.228387	0.126545	0	0	0.0526754	0.0484278	0.0421753	0
PITG_23172	0	0	0	0	0	0	0	0	0	0	0	0	0	0	0	0
PITG_23171	1.33637	2.24383	0.519137	0.624582	0.957445	0.563141	0.230657	0.184483	0.114194	1.51854	0.292233	0.161356	0.210701	0.193711	0.421753	0.0508705
PITG_23170	0	0	0	0	0.041628	0	0	0.0922415	0.0570968	0	0	0	0	0.0484278	0	0
PITG_23169	0	0	0	0	0	0	0	0	0	0	0	0	0	0	0	0
PITG_23168	10.9927	8.53631	7.5039	6.03762	8.32561	11.3495	3.18307	3.87414	3.65419	4.04944	4.03282	3.06576	3.6346	3.05095	3.54273	4.57834
PITG_23167	0	0	0	0	0.041628	0	0	0	0	0	0.0584467	0.0537852	0	0	0	0.101741
PITG_23166	28.3655	30.0478	23.4084	15.3023	30.3468	37.4272	19.5597	20.7082	21.2971	26.005	19.9303	17.6953	18.489	17.4824	23.0699	23.7565
PITG_23165	62.9386	50.2911	47.2887	26.5968	64.0656	83.2583	25.6491	29.0099	33.4016	28.789	21.9175	16.2431	23.0718	22.0346	30.8723	32.0484
PITG_23164	33.0643	24.5358	29.5908	15.3023	35.0924	49.2532	18.3142	16.3729	20.9545	18.2858	12.4491	10.4881	13.4849	14.1893	17.4606	19.8904
PITG_23163	13.9672	10.8777	8.82534	5.62124	12.53	13.9919	6.68906	6.08794	5.59548	4.87198	5.72778	5.70123	5.47824	5.47234	6.79023	8.4445
PITG_23162	0	0	0	0	0	0	0	0	0	0	0	0	0	0	0	0
PITG_23161	0.603521	0.487789	0.566332	0.468436	0.499537	0.90969	0.691972	0.64569	0.742258	0.75927	0.292233	0.699207	0.263377	0.387422	1.01221	0.661316
PITG_23160	173.167	190.726	182.972	211.005	144.824	114.231	91.1096	90.6272	86.0448	87.4426	93.8069	90.4129	83.5431	75.8379	87.1764	87.3955
PITG_23159	97.6842	111.411	76.3132	84.9952	233.075	202.861	55.0348	52.0242	44.5355	35.6857	35.8863	38.5102	36.8201	36.4177	37.3673	41.2559
PITG_23158	76.3023	75.8512	54.2263	191.382	35.3422	45.5278	166.904	166.819	145.197	115.156	96.6708	76.9128	91.3391	92.1096	62.0821	59.0097
PITG_23156	0.172435	0.0975579	2.73727	1.66555	0.041628	0.173274	0.64584	0.368966	0.342581	0.885815	0.409127	1.29084	0.0526754	0.193711	0.379578	0.152611
PITG_23155	4.87128	4.04865	2.97324	2.18604	5.07862	5.89133	2.39884	1.79871	1.42742	1.8349	2.16253	1.61356	1.84364	2.32453	1.68701	2.39091
PITG_23154	0.64663	0.585347	0.802303	0.520485	1.29047	2.90234	33.9528	33.3914	4.68193	3.79635	47.6925	45.4485	43.5625	43.4881	38.5904	36.5759
PITG_23153	0	0	0	0	0	0	0	0	0	0	0	0	0	0	0	0
PITG_23151	0	0.0487789	0	0	0	0	0	0	0	0	0	0	0	0	0	0
PITG_23150	0	0	0	0	0	0	0	0	0	0	0	0	0	0	0	0
PITG_23149	0	0.0487789	0	0	0	0	0	0.0461207	0	0	0	0	0	0	0	0
PITG_23148	0	0	0	0.104097	0.041628	0.519823	0.138394	0.507328	0.285484	0.126545	0.35068	0.161356	0.105351	0.242139	0.463929	0.457834
PITG_23147	0.0431086	0.0487789	0.0471943	0	0	0	0	0	0	0.0632725	0	0.0537852	0.0526754	0	0.126526	0
PITG_23145	0	0	0	0	0	0	0	0	0	0	0	0	0	0	0	0
PITG_23144	0	0	0	0	0	0	0	0	0	0	0	0	0	0	0	0.0508705
PITG_23143	1.07772	1.70726	2.97324	1.30121	15.111	15.3348	7.42716	6.87199	10.62	10.2501	7.94875	8.76698	5.89964	6.92517	10.4595	13.8368
PITG_23142	19.5282	20.292	15.0078	18.3211	33.1776	38.9867	30.6313	28.9638	21.2971	21.3228	28.4635	28.6675	23.1245	27.6523	28.2575	27.5718
PITG_23141	1.93989	4.14621	3.53957	1.97784	24.2275	27.7239	26.6179	30.9931	25.6935	24.1701	33.9575	30.2273	31.7632	28.8145	28.2153	32.608
PITG_23140	0	0	0	0	0	0	0	0	0	0	0	0	0	0	0	0
PITG_23139	4.87128	10.3899	3.3036	1.24916	1.66512	3.98531	22.5583	25.8737	18.8419	17.5898	16.482	12.5319	14.6964	17.434	7.50721	5.95184
PITG_23138	0.0862173	0	0	0	0	0	0	0	0	0	0	0	0	0	0	0
PITG_23137	0	0	0	0	0	0	0.0922629	0	0.0570968	0.25309	0.116893	0.10757	0.0526754	0.0484278	0	0.0508705
PITG_23136	0	0	0	0	0.041628	0	0	0	0	0	0.0584467	0	0	0	0.0421753	0
PITG_23135	0.0431086	0	0.235972	0.0520485	0.166512	0.0433186	0.0461315	0.138362	0.17129	0.126545	0.116893	0.10757	0.105351	0.145283	0.253052	0.101741
PITG_23134	49.618	49.4131	53.424	61.9897	47.4143	44.9214	76.2092	76.5143	71.8277	47.4544	76.2145	71.0502	66.529	81.6492	71.3185	64.402
PITG_23133	0	0	0	0	0	0	0	0	0	0	0	0	0	0	0	0
PITG_23132	0.0862173	0.0487789	0.283166	0	0.20814	0.346549	0.138394	0.138362	0.114194	0.0632725	0.233787	0.10757	0.263377	0.193711	0.126526	0.0508705
PITG_23131	0.0431086	0.0487789	0.188777	0.0520485	0.0832561	0.259911	0.738103	0.184483	0.0570968	0.25309	0.116893	0.376496	0.0526754	0.0484278	0.210877	0.203482
PITG_23130	0	0	0	0	0	0	0	0	0	0	0	0	0	0	0	0
PITG_23129	0.862173	1.31703	0.188777	0.0520485	0.0832561	0.173274	0.0461315	0.0461207	0.342581	0.695998	0.0584467	0.0537852	0	0	0.0421753	0.101741
PITG_23128	99.8396	116.289	57.5299	66.3098	126.674	114.664	77.7776	82.51	154.161	173.367	81.0071	67.5004	75.9052	70.8014	65.1187	72.4395
PITG_23127	0	0	0	0	0	0	0	0	0	0	0	0	0	0	0	0
PITG_23126	0	0	0	0	0	0	0	0	0	0	0	0	0	0	0	0
PITG_23125	0	0	0	0	0.333024	0.563141	2.26044	3.32069	0.456774	0.442908	3.44835	3.01197	2.89714	2.76038	5.94672	7.22361
PITG_23124	13.9672	13.024	20.8599	26.805	8.32561	8.10057	5.99709	6.50302	8.67871	10.1236	4.44195	4.57174	5.21486	6.00504	5.69367	5.13792
PITG_23123	15.6484	22.3408	46.0145	97.1225	1.91489	0.433186	0.691972	0.553449	3.31161	6.20071	0.52602	1.50599	0.474078	0.484278	0.421753	0.254352
PITG_23122	0.0431086	0.0487789	0	0.0520485	0	0	0	0	0	0	0	0	0	0	0	0
PITG_23121	0	0	0	0	0	0	0	0	0.0570968	0	0	0	0	0	0	0
PITG_23120	0	0	0.141583	0	0.041628	0.259911	0.369052	0.184483	0.399677	0.50618	0.467573	0.322711	0.210701	0.193711	1.05438	1.11915
PITG_23119	0	0	0	0	0	0	0	0	0	0	0	0	0	0	0	0
PITG_23118	0	0	0	0	0	0	0	0	0	0	0	0	0	0	0	0
PITG_23117	0	0	0	0	0	0	0	0	0	0	0	0	0	0	0	0
PITG_23116	7.28536	7.26806	4.67224	3.85159	1.83163	2.07929	3.18307	2.90561	1.77	2.02472	3.38991	3.2809	3.4239	3.68051	5.14539	3.56093
PITG_23115	0	0	0	0	0	0.0433186	0	0.0461207	0	0	0	0.0537852	0	0.0484278	0.0843507	0.101741
PITG_23114	17.2003	17.1214	11.4682	10.6699	9.49119	8.53376	9.77987	10.4694	7.47968	3.60653	12.566	21.0838	15.2232	15.6422	21.3407	18.8729
PITG_23113	18.9247	12.9752	24.4939	20.8714	8.40886	6.49779	5.02833	5.48837	3.08322	3.03708	9.05924	10.6495	6.58442	5.95662	7.46503	9.25842
PITG_23112	19.0971	19.1701	16.5652	22.0165	26.8501	34.9148	10.6102	11.1612	27.1781	23.2843	8.24098	6.13151	7.37455	7.94215	5.73584	6.51142
PITG_23111	20.4335	20.6823	14.5358	17.9567	28.8482	34.0051	12.5939	10.9767	20.3264	18.349	9.35147	6.56179	10.2717	8.28115	6.70588	6.96925
PITG_23110	0	0	0	0	0	0	0	0	0	0	0	0	0	0	0	0
PITG_23109	2.75895	3.36575	1.17986	1.04097	2.16466	1.68942	0.830366	0.553449	0.685161	0.25309	0.409127	0.752993	0.526754	0.774844	1.81354	1.83134
PITG_23108	0	0	0	0	0	0	0	0	0	0	0	0	0	0	0	0
PITG_23107	0	0	0	0	0	0	0	0.0461207	0	0	0.0584467	0	0	0	0.0421753	0.0508705
PITG_23106	27.5464	22.6822	38.133	5.62124	70.9758	17.7606	2.30657	1.89095	2.51226	2.46763	1.92874	2.04384	2.21236	2.17925	6.28412	6.81664
PITG_23105	0	0	0	0	0	0	0	0	0	0	0	0.0537852	0	0	0	0
PITG_23104	0	0	0	0	0	0	0	0	0	0	0	0	0	0	0	0
PITG_23103	0	0	0	0	0	0	0	0	0	0	0	0	0	0	0	0
PITG_23102	0	0	0	0	0	0	0	0	0	0	0	0	0	0	0	0
PITG_23101	0.387978	0.731684	0.283166	0.780727	0.41628	0.30323	0.276789	0.322845	1.25613	2.02472	0.35068	0.322711	0.158026	0.193711	0.168701	0.0508705
PITG_23100	0.603521	0.878021	0.566332	0.416388	0.582793	0.823053	0.922629	0.553449	1.65581	3.54326	0.52602	0.591637	0.842806	1.11384	0.970033	1.22089
PITG_23099	0	0	0	0	0	0	0	0	0	0	0	0	0	0	0	0
PITG_23098	1.89678	2.14627	2.17094	2.81062	0.20814	0.216593	2.30657	2.2138	2.96903	1.89818	1.28583	1.88248	1.68561	1.93711	2.10877	1.93308
PITG_23097	0.905281	0.9268	0.613526	0.572533	0.166512	0.346549	0.553577	0.876294	0.570968	0.632725	0.52602	1.0757	0.263377	0.968555	0.63263	1.32263
PITG_23096	0.474195	0.536568	0.377555	0.468436	0.20814	0.0866371	0.32292	0.737932	0.342581	0.50618	0.52602	0.484067	0.526754	0.290567	0.759156	0.559575
PITG_23095	0	0	0	0	0	0	0	0	0	0	0	0	0	0	0	0
PITG_23094	0.344869	0.487789	1.08547	0.67663	0.041628	0.216593	0.184526	0.0922415	0.0570968	0.25309	0.116893	0.215141	0.0526754	0.0968555	0.253052	0.152611
PITG_23093	4.91438	6.04859	5.89929	9.21258	2.66419	2.3392	1.43008	1.42974	0.570968	0.379635	2.04563	3.17333	1.63294	1.93711	2.86792	3.30658
PITG_23092	22.9338	29.7064	19.4441	24.6189	28.4736	24.345	8.81111	8.80906	30.09	39.4188	6.02001	3.22711	5.58359	5.90819	4.17536	5.3414
PITG_23091	0.387978	0.292674	1.98216	1.14507	0.624421	1.38619	1.24555	0.922415	0.742258	0.822543	1.34427	1.4522	1.15886	1.50126	2.61487	2.64526
PITG_23090	0.560412	1.26825	1.32144	0.936873	8.36724	7.71071	2.72176	2.99785	6.16645	4.87198	4.20816	3.71118	3.16052	3.29309	5.86237	6.91838
PITG_23089	23.2356	21.4627	16.5652	9.78511	20.0647	24.5616	9.41082	10.2388	9.24967	8.16215	10.6373	9.84269	9.85029	8.86228	13.0744	14.4981
PITG_23088	52.9805	43.3157	43.7491	22.9013	64.4818	79.8794	23.527	26.1966	29.4048	24.8661	16.6573	15.5439	16.6454	20.2428	21.4672	22.8408
PITG_23087	13.7517	12.146	8.82534	6.7663	18.358	22.4823	8.58045	8.48621	11.7619	10.8829	4.90952	3.9801	4.47741	5.85976	4.97669	5.3414
PITG_23086	22.632	17.8531	17.8395	10.3056	25.9759	32.8788	10.9332	10.9306	12.2187	12.8443	7.53962	6.23908	8.27003	7.45788	8.51942	8.59711
PITG_23085	4.56952	3.80476	3.82274	2.44628	4.82885	6.32451	2.26044	2.30604	2.39806	1.89818	2.16253	1.34463	1.73829	1.64654	2.15094	1.78047
PITG_23084	4.35397	3.65842	2.92605	1.6135	3.20536	4.85168	2.12205	2.62888	1.48452	1.77163	2.16253	1.72113	2.15969	1.84026	3.20533	2.74701
PITG_23083	0.94839	0.780463	0.141583	0.520485	0.624421	0.476504	0.507446	0.461207	0.570968	0.316363	0.467573	0.268926	0.368727	0.338994	0.126526	0.203482
PITG_23082	13.5792	9.60945	12.0346	5.10075	6.95188	9.27017	5.53577	5.1194	5.70968	5.0618	5.20175	4.41038	5.05683	5.03649	8.39289	7.98666
PITG_23080	2.5003	1.41459	1.22705	1.19712	1.87326	3.07562	0.553577	0.737932	1.02774	0.75927	0.70136	0.268926	0.421403	0.774844	0.716981	1.17002
PITG_23079	0	0	0	0	0	0	0	0	0	0	0	0	0	0	0	0
PITG_23078	0	0	0	0	0	0	0	0	0	0	0	0	0	0	0	0
PITG_23077	9.87188	9.46311	11.1379	26.0763	0.166512	0.216593	1.66073	0.876294	3.36871	5.31489	0.35068	0.752993	0.68478	0.484278	0.63263	0.610446
PITG_23076	28.7535	34.633	22.9364	26.2845	18.3163	17.4141	10.7025	10.3772	39.1684	54.6042	7.77341	4.03389	5.58359	7.02203	3.66925	4.42573
PITG_23075	0.172435	0.0487789	0.188777	0	10.2405	14.8583	16.0076	18.725	5.59548	8.03561	23.4956	22.1595	22.1763	18.4026	16.9545	15.5155
PITG_23074	0	0	0	0	0	0	0	0	0	0	0	0	0	0.0484278	0	0
PITG_23073	1.37948	0.9268	1.36864	0.156145	2.16466	2.51248	0.415183	0.461207	0.913548	0.50618	0.70136	0.537852	0.316052	0.43585	0.970033	1.06828
PITG_23071	11.1651	10.7801	12.6953	5.82943	2.28954	1.94934	2.07592	1.89095	0.913548	0.569453	1.22738	1.72113	1.31688	1.50126	7.63373	9.41104
PITG_23070	0.129326	0.243895	0.613526	0.104097	1.3321	1.29956	1.01489	0.876294	0.742258	1.01236	0.35068	0.860563	0.526754	0.8717	1.05438	1.17002
PITG_23069	0	0	0	0	0	0	0	0	0.0570968	0	0	0	0	0	0.0421753	0.101741
PITG_23066	8.10442	9.0241	8.49498	4.58027	98.0757	61.469	57.0646	54.5608	49.7884	35.4326	68.9671	76.9128	67.5825	67.1209	71.2341	91.0581
PITG_23065	25.8221	29.1698	26.7592	43.981	25.5596	27.6372	8.90337	8.34785	9.47806	8.85815	7.83186	11.4562	7.84863	10.2183	10.586	8.13927
PITG_23064	0	0.0487789	0	0	0	0	0	0	0.0570968	0	0.0584467	0.0537852	0	0	0.0843507	0
PITG_23063	0.258652	0.195116	0.141583	0.104097	0.0832561	0.0866371	0.0922629	0.184483	0.17129	0.25309	0.0584467	0	0	0.193711	0.126526	0.152611
PITG_23062	0	0	0	0	0.0832561	0.30323	0.415183	0	0.342581	0.316363	0.292233	0.161356	0.316052	0.387422	0.210877	0.305223
PITG_23061	0	0	0	0	0.041628	0.0433186	0	0	0	0	0	0	0	0	0	0
PITG_23060	0	0	0	0	0	0	0	0	0	0	0	0	0	0	0	0
PITG_23059	0	0	0	0	0	0	0	0	0	0	0	0	0	0	0	0
PITG_23058	0	0	0.424749	0.156145	24.8936	13.3854	4.24409	3.64354	1.8271	1.20218	6.02001	4.67931	5.79429	3.4868	10.1221	9.00407
PITG_23057	2.15543	2.92674	1.60461	1.92579	2.53931	3.11894	1.753	1.93707	1.08484	1.13891	1.7534	1.88248	1.31688	2.17925	1.56049	3.25571
PITG_23056	0	0	0	0	0	0	0	0	0.0570968	0	0	0	0	0	0	0
PITG_23055	0.215543	0.682905	2.4541	2.08194	47.5809	30.5396	409.97	410.89	341.382	303.708	278.674	196.423	307.624	311.197	234.495	153.985
PITG_23054	0	0	0	0	0.0832561	0	0.0461315	0.0922415	0.17129	0.0632725	0.17534	0.10757	0.105351	0.193711	0.0843507	0.305223
PITG_23053	0	0	0	0	1.20721	0.996327	3.2292	3.13621	3.93968	3.85962	2.51321	3.11954	2.26504	3.92265	2.15094	1.47524
PITG_23052	0	0.0487789	0.0471943	0	0.041628	0.0433186	0.415183	0.415087	0.456774	0.25309	0.0584467	0.0537852	0.210701	0.242139	0.210877	0.0508705
PITG_23051	0.0431086	0	0.0471943	0	0.582793	0.693097	2.39884	2.02931	0.570968	0.442908	5.66933	6.72315	6.95315	5.85976	10.6282	10.3776
PITG_23050	0	0	0	0	0.0832561	0.129956	0.0922629	0	0.114194	0.126545	0.0584467	0.215141	0.158026	0.290567	0.548279	0.406964
PITG_23049	22.5027	19.6091	6.18246	19.8825	1.3321	0.736416	2.58336	2.25992	0.285484	0.442908	2.45476	3.2809	2.37039	2.51824	1.09656	1.01741
PITG_23048	0	0	0	0	0	0	0	0	0	0	0	0	0	0	0	0
PITG_23047	0	0	0	0	0	0	0	0	0	0	0	0	0	0	0	0
PITG_23046	0.172435	0.0975579	0.0943886	0.208194	0.041628	0	0.0461315	0.0461207	0	0.189818	0	0.0537852	0	0.193711	0.126526	0.0508705
PITG_23045	0.0431086	0	0	0	13.8205	15.1615	28.5092	27.0729	8.05064	4.93526	52.602	63.3589	45.8276	49.0573	35.849	39.1703
PITG_23044	0.30176	0.292674	0.377555	0.0520485	10.4486	8.92363	14.4853	14.3897	7.42258	4.80871	16.5404	20.3846	17.9623	16.417	18.0932	16.5838
PITG_23043	0.560412	0.731684	0.707915	0.364339	8.36724	8.36048	13.9778	13.1905	8.45032	6.39052	17.1833	17.9105	18.173	17.2403	16.0266	14.9559
PITG_23042	0.0862173	0	0.471943	0.156145	0	0.0866371	0.138394	0	0.228387	0.569453	0	0	0.105351	0.145283	0	0.152611
PITG_23040	5.86277	5.70713	4.43627	4.73641	14.9445	30.7129	0.738103	1.01466	0.456774	0.442908	1.57806	2.63547	1.73829	1.01698	1.68701	1.67873
PITG_23039	0	0	0	0	0	0	0	0	0	0	0	0	0	0	0	0
PITG_23038	0	0	0	0	0	0	0	0	0	0	0	0	0	0	0	0
PITG_23036	3.75045	4.04865	8.58937	5.77738	2.12303	1.68942	3.13694	3.41293	1.7129	1.32872	3.44835	3.38847	2.89714	3.1478	3.54273	3.45919
PITG_23035	13.3206	10.8289	18.5946	13.4806	7.24328	5.71805	5.7203	4.98104	1.65581	2.34108	5.61088	7.20721	5.89964	7.07045	9.61598	7.32535
PITG_23034	22.2872	25.8528	50.2148	27.7418	81.2163	93.4815	127.6	124.803	30.8893	17.0836	153.13	162.27	175.093	164.897	161.194	150.627
PITG_23033	0	0	0	0	0	0	0	0	0	0	0.0584467	0	0	0	0	0
PITG_23032	0	0.0487789	0	0.0520485	0.041628	0.0433186	0.230657	0.322845	0.114194	0.316363	0.409127	0.215141	0.0526754	0.338994	0.674805	0.457834
PITG_23031	0	0	0	0	0	0	0	0	0	0	0	0	0	0	0	0
PITG_23030	0	0	0	0	0	0	0	0	0	0	0	0	0	0	0	0
PITG_23029	0	0	0	0	0	0	0	0	0	0	0	0	0	0	0	0
PITG_23028	0	0	0	0	0	0	0	0	0	0	0	0	0	0	0	0
PITG_23027	17.459	22.8773	11.7042	8.43185	25.6845	19.4067	4.15183	5.39613	3.42581	3.85962	6.42914	5.59366	3.73995	3.63208	5.10321	6.56229
PITG_23026	0	0	0	0	0.20814	0.30323	0.0922629	0	0	0	0.0584467	0.10757	0.263377	0.0484278	0.126526	0.254352
PITG_23025	0	0	0.188777	0	0.832561	0.519823	1.10715	0.64569	0	0.316363	1.11049	1.55977	1.31688	1.25912	1.94007	1.32263
PITG_23024	0	0	0.0471943	0	0	0	0.0461315	0	0	0	0	0	0	0	0	0
PITG_23023	0	0	0	0	0	0	0	0	0	0	0	0	0	0	0	0
PITG_23022	0	0	0	0	0	0	0	0	0	0	0	0	0	0	0	0
PITG_23021	0	0	0	0	0	0	0	0	0	0	0	0	0	0	0.0421753	0
PITG_23020	0	0	0	0	0	0	0	0.0922415	0	0	0.0584467	0	0.105351	0	0.0843507	0.0508705
PITG_23019	0	0	0	0	0	0	0	0	0	0	0	0	0	0	0.0421753	0
PITG_23016	0	0	0	0	0	0	0	0.0461207	0	0	0	0	0	0	0	0
PITG_23015	0.258652	0	0.0943886	0.156145	0.0832561	0.173274	0.32292	0.415087	0.228387	0.569453	0.233787	0.645422	0.210701	0.338994	0.337403	0.101741
PITG_23014	0	0.292674	0.471943	0.208194	0.291396	0.0866371	0.968761	0.64569	0.799355	0.822543	0.759807	0.537852	0.158026	0.8717	0.421753	0.610446
PITG_23013	0	0	0.0471943	0	0	0	0	0	0	0	0	0.0537852	0.105351	0.0968555	0	0
PITG_23012	0	0	0.141583	0	0.041628	0.0866371	0	0	0	0	0	0	0.0526754	0	0.0421753	0.101741
PITG_23011	0	0	0	0	0	0	0	0	0	0	0	0.0537852	0	0	0	0
PITG_23010	0.0431086	0.146337	0.0471943	0.104097	0	0	0	0.0922415	0	0	0.233787	0.0537852	0.158026	0.0484278	0.210877	0.406964
PITG_23009	0.775955	1.36581	1.13266	0.728679	1.79001	3.11894	0.830366	0.553449	2.85484	4.3658	0.584467	0.484067	0.895481	0.387422	0.970033	0.864798
PITG_23008	1.25015	1.02436	0.613526	0.312291	1.70675	2.85903	0.691972	0.691811	2.51226	4.42908	0.467573	0.161356	0.579429	0.0968555	0.337403	0.813927
PITG_23007	135.706	137.118	66.9215	40.4937	130.462	84.0813	141.347	137.532	49.7313	53.5918	170.606	174.856	156.973	132.934	130.997	120.36
PITG_23006	90.5281	87.8021	56.5388	40.806	106.859	85.6841	121.095	123.281	220.736	209.369	124.667	126.288	102.454	101.359	193.796	224.695
PITG_23005	13.7948	14.1947	10.4771	12.1793	17.1508	25.4713	10.0567	8.94742	23.7523	21.0697	6.31224	4.3566	6.21569	5.61762	3.45838	4.22225
PITG_23004	16.7262	18.2921	11.3738	13.2203	22.8538	28.8935	9.27242	9.63923	16.501	16.8305	6.89671	6.34665	7.6906	6.92517	5.44062	5.64662
PITG_23003	0	0	0	0	3.1221	8.57708	5.12059	4.65819	0.742258	0.632725	6.54603	6.93829	4.63543	7.31259	4.80799	4.68008
PITG_23002	0	0	0	0	0	0	0	0	0	0	0	0	0	0	0	0
PITG_23001	0	0	0	0.0520485	0	0	0	0	0	0	0	0	0	0	0	0
PITG_23000	0	0	0	0	0.333024	0.259911	0.32292	0.230604	0.685161	0.695998	0.759807	0.806778	0.474078	0.532705	0.927857	0.763057
PITG_22999	0	0	0.0471943	0	0.041628	0	0	0	0	0	0	0.0537852	0.158026	0.0484278	0.0421753	0.101741
PITG_22998	0	0	0.0471943	0	0.0832561	0.0866371	0.0461315	0.230604	0.0570968	0.126545	0.0584467	0.161356	0	0.0484278	0.210877	0.203482
PITG_22997	33.1937	32.438	20.6711	17.5924	17.7335	16.0279	54.8964	54.3763	72.9697	64.538	39.8022	29.797	42.9831	41.4542	38.8857	50.8705
PITG_22996	0.172435	0.292674	0.66072	0.208194	4.20443	4.50513	4.47475	4.28923	1.7129	1.77163	8.35788	7.90642	6.21569	6.05347	7.54938	6.30794
PITG_22995	31.3831	34.5843	18.1226	22.2768	13.2793	14.9882	6.5968	4.8888	22.2677	34.4202	4.61729	3.92632	4.79346	5.18177	4.09101	4.12051
PITG_22994	0	0	0.377555	0	0.499537	0.129956	0.784235	0.553449	1.02774	0.126545	0.409127	1.23706	0.474078	0.290567	2.82575	2.64526
PITG_22993	0	0	0.471943	0.104097	0.707677	0.563141	1.29168	1.38362	1.14194	0.379635	0.818254	1.39841	0.895481	1.06541	3.28968	3.66267
PITG_22992	0	0	0	0	0	0	0	0	0	0	0	0	0	0	0	0
PITG_22991	0	0	0	0	0	0	0	0	0	0	0	0	0	0	0	0
PITG_22990	0	0	0.0943886	0	0.041628	0.0433186	0	0.0922415	0.0570968	0.126545	0.0584467	0.10757	0	0.193711	0.126526	0.101741
PITG_22989b	30.7796	32.5355	33.0832	39.9212	18.358	19.8399	6.91972	5.62673	3.88258	4.49235	8.29943	11.1335	7.16385	8.13586	11.6404	11.8528
PITG_22989a	11.2514	13.024	24.2107	20.6112	31.6789	20.0132	2.53723	2.62888	2.85484	2.34108	7.94875	9.57376	4.68811	5.95662	8.05549	6.35881
PITG_22988	0	0	0	0.104097	0.541165	0.433186	0.507446	0.230604	1.65581	1.58181	0.116893	0.10757	0.210701	0.193711	0.674805	0.254352
PITG_22987	0	0	0	0	0	0	0	0.0922415	0	0	0.0584467	0	0.0526754	0	0.0843507	0.0508705
PITG_22986	0	0	0	0	0	0	0	0	0	0	0	0	0	0	0	0.0508705
PITG_22985	1.25015	1.56093	2.54849	0.728679	8.03421	5.28487	6.08935	6.18018	0.970645	0.50618	9.35147	8.49806	6.74245	5.90819	6.07325	6.91838
PITG_22984	42.5482	55.7543	100.76	74.117	94.3291	117.133	203.624	211.187	258.877	278.019	156.403	113.164	159.185	150.513	98.6903	89.0742
PITG_22983	0	0	0.0471943	0	0	0	0	0	0	0.0632725	0	0.10757	0	0	0	0
PITG_22981	0	0	0	0	0	0	0	0	0.0570968	0.0632725	0.0584467	0	0.0526754	0	0	0.152611
PITG_22980	0	0	0	0	0	0.0433186	1.43008	1.19914	0.456774	0.189818	1.34427	0.860563	1.15886	1.40441	0.843507	1.27176
PITG_22979	0	0	0	0	0	0	0	0.0461207	0	0.0632725	0.0584467	0	0.0526754	0	0.0421753	0.0508705
PITG_22978	0	0	0	0	0	0	0	0	0.114194	0.126545	0	0	0.105351	0	0.0421753	0.101741
PITG_22977	5.4748	10.2924	2.35972	13.7408	1.0407	1.08296	18.6832	18.0332	118.99	171.279	7.8903	2.85061	10.5351	6.73146	1.18091	0.610446
PITG_22976	1.37948	2.7804	0.613526	2.34218	0.41628	0.563141	7.70395	9.31639	35.4	44.6704	3.85748	1.18327	4.58276	3.24466	0.463929	0.203482
PITG_22975	2.45719	5.99981	1.51022	7.65113	1.20721	0.90969	10.8409	10.8845	62.7493	88.0753	6.31224	2.31276	6.05767	4.31007	1.18091	0.966539
PITG_22974	2.32787	5.75591	0.943886	7.85932	0.582793	0.60646	9.77987	8.25561	60.808	88.5815	4.79263	2.20519	5.84696	3.72894	0.295227	0.356093
PITG_22973	0.819064	2.73162	2.54849	1.66555	0.249768	0.216593	2.76789	2.62888	36.4848	83.7728	0.642914	0.537852	1.15886	0.823272	1.18091	0.763057
PITG_22972	0	0	0	0	0	0	0	0	0	0	0	0	0	0	0	0
PITG_22971	0.0862173	0.0487789	0.283166	0.0520485	1.87326	2.3392	4.79767	4.79656	0.742258	0.695998	10.2866	10.9184	10.7458	8.03901	8.18201	5.8501
PITG_22970	0.431086	0.341453	0.519137	0.156145	0.166512	0.216593	0.784235	0.415087	1.19903	2.40436	0.35068	0.215141	0.526754	0.43585	0.421753	0.254352
PITG_22969	0.474195	0.341453	0.377555	0.208194	0.333024	0.259911	1.56847	1.75259	4.11097	6.13743	0.52602	0.806778	1.21153	0.968555	0.674805	0.559575
PITG_22968	9.05281	7.21928	7.59829	4.94461	6.827	6.93097	3.3676	2.53664	3.36871	3.73308	2.51321	3.49604	2.47574	2.03397	4.42841	4.98531
PITG_22966	0	0	0	0	0	0	0	0	0	0	0	0	0	0	0	0
PITG_22965	0.0431086	0.146337	0.283166	0	8.99166	8.31717	17.207	17.1108	8.67871	9.55415	26.4763	32.1098	28.7081	27.2648	42.2175	39.3229
PITG_22964	0.0431086	0.0975579	0	0.0520485	5.61979	5.19823	6.04322	6.77975	2.85484	3.41672	12.04	14.8985	11.4306	9.49184	16.1953	14.7016
PITG_22963	0.0431086	0.146337	0.0471943	0.156145	4.62071	3.89867	7.19651	6.96423	3.36871	3.9229	13.5596	14.8985	12.01	11.6711	20.0755	20.043
PITG_22962	0.0431086	0	0.141583	0	0	0.0433186	0.461315	0.138362	0.342581	0.316363	0.233787	0.161356	0.210701	0.145283	0.674805	0.356093
PITG_22961	0.0862173	0.146337	0.0471943	0.104097	2.12303	4.15858	1.38394	1.42974	0.913548	0.50618	2.10408	1.88248	2.58109	1.79183	3.5849	3.05223
PITG_22960	0.30176	0.536568	0.943886	0.468436	4.87048	5.50146	9.73374	11.2996	9.47806	11.9585	9.58526	9.19727	8.74411	9.83084	16.2375	16.0242
PITG_22959	567.137	349.208	595.875	286.735	86.0452	112.412	38.935	35.928	16.3868	9.61742	42.3154	49.5362	47.8292	55.5466	703.78	989.481
PITG_22958	53.8858	47.3643	58.8985	86.3484	26.4338	16.2445	53.7893	53.4078	51.901	43.2784	67.7397	63.4665	59.5758	58.8397	26.1909	21.4165
PITG_22957	0	0.292674	0.141583	0.156145	8.95003	11.6527	29.2012	31.2699	22.7816	21.3228	32.7886	27.6994	31.1311	28.185	26.5705	29.5557
PITG_22956	0	0	0	0.0520485	0.041628	0.0866371	0	0	0	0	0	0	0	0.0484278	0	0
PITG_22955	4.4833	3.80476	4.01152	1.8217	3.95466	7.49411	2.16818	1.79871	1.94129	2.40436	1.34427	1.29084	1.73829	1.64654	1.47614	1.57698
PITG_22954	2.84517	1.99994	2.59569	1.6135	2.49768	5.15491	1.56847	1.29138	2.05548	1.89818	0.759807	1.02192	1.21153	0.8717	1.18091	0.712187
PITG_22953	0.0431086	0	0	0	0	0	0	0	0	0	0	0	0	0	0.0421753	0
PITG_22951	1.20704	1.26825	2.4541	0.780727	2.28954	3.16226	11.9019	11.853	11.819	11.136	14.3194	11.2949	15.0125	13.0271	11.5982	9.71626
PITG_22950	0	0	0.0471943	0.156145	0.0832561	0.0433186	0	0	0.17129	0.25309	0.0584467	0.161356	0	0.0484278	0.590455	0.966539
PITG_22948	0	0	0	0	0	0	0	0	0	0	0	0	0	0	0	0
PITG_22947	104.711	84.3876	18.5474	8.11956	8.11747	7.9273	6.04322	6.41078	6.45193	8.35197	6.19535	6.61558	7.21652	6.9736	7.29633	6.10446
PITG_22946	60.9556	56.925	62.9572	107.584	51.5355	47.3039	17.9451	17.3414	26.3787	29.2952	17.9431	19.04	14.9071	17.1919	14.0444	15.4138
PITG_22945	0.258652	0.0975579	0.0943886	0.468436	0.0832561	0	0.138394	0.230604	0	0.126545	0.35068	0.161356	0.210701	0.193711	0.295227	0.0508705
PITG_22944	26.6842	27.5601	29.4493	28.3664	64.7316	85.8574	186.002	185.267	42.1945	33.0283	194.218	165.712	235.353	168.093	215.853	217.268
PITG_22943	0	0	0	0	0	0.173274	0.0461315	0.0461207	0.0570968	0	0	0	0	0.290567	0.0843507	0
PITG_22942	0	0	0	0	0	0	0	0	0	0	0	0	0	0.0484278	0	0.0508705
PITG_22941	0	0	0	0	0	0	0	0	0	0	0	0.0537852	0.0526754	0	0.0843507	0.152611
PITG_22940	0	0	0	0	0	0	0.0461315	0	0	0	0	0	0	0	0	0.0508705
PITG_22939	60.0503	72.2416	39.9736	32.4262	119.306	133.854	17.53	18.1254	26.0932	28.5992	18.6445	23.9882	20.122	24.117	41.7958	61.6041
PITG_22938	0	0	0	0	0	0	0	0	0	0	0	0	0	0	0	0
PITG_22937	0	0	0	0	0	0	0	0	0	0	0	0	0	0	0	0
PITG_22936	0	0.0975579	0	0.156145	0.0832561	0.0866371	0.507446	0.691811	1.02774	1.45527	0.993594	0.968133	0.632104	0.532705	0.590455	0.508705
PITG_22935	4.18154	6.04859	0.377555	0	0.041628	0.0433186	1.56847	1.61423	0.799355	0	0.52602	0.215141	0.579429	0.823272	0.126526	0.101741
PITG_22934b	0.64663	2.48773	6.37123	8.37981	0	0	0.138394	0.138362	0.17129	0.189818	0.116893	0.376496	0.263377	0	0.253052	0.406964
PITG_22934a	0.819064	2.7804	6.13526	7.44293	0.0832561	0.0433186	0.0922629	0.0922415	0.17129	0	0	0.10757	0.0526754	0.0484278	0.379578	0.813927
PITG_22933	0	0	0	0	0	0	0	0	0	0	0	0	0	0	0	0
PITG_22932	0.172435	0.487789	0.0471943	0	0.0832561	0.0433186	0	0	0	0	0	0	0	0	0.0843507	0
PITG_22931	0.258652	0.634126	0.519137	0.416388	1.91489	2.16593	2.44497	1.38362	1.19903	0.822543	4.85107	6.02394	6.05767	4.74592	9.99555	11.5985
PITG_22930	0	0	0	0	0	0	0	0	0	0	0	0	0	0	0	0
PITG_22929	0	0	0	0	0	0	0	0	0	0	0	0	0	0	0	0
PITG_22928	199.464	152.288	211.667	262.741	162.391	122.678	69.7508	70.288	179.455	228.351	84.2801	81.9686	67.6878	68.9611	63.0521	68.6243
PITG_22927	24.4426	24.3407	51.5834	55.796	96.9101	109.249	112.192	112.996	71.3709	76.1168	123.264	105.742	117.729	98.6958	102.233	114.052
PITG_22926	1.89678	0.634126	3.25641	0.67663	0.166512	0.649779	2.39884	2.72112	2.68355	3.60653	1.34427	1.12949	1.89631	1.25912	2.69922	2.2383
PITG_22925	0	0	0	0	0	0	0	0.0461207	0.0570968	0	0	0	0.0526754	0	0	0.0508705
PITG_22924	93.1147	85.2168	30.9595	30.5525	25.4347	29.6732	34.2757	35.6513	33.1161	42.7722	22.8527	26.2472	27.7072	32.5435	27.5827	25.2826
PITG_22923	14.3983	13.5605	12.9312	11.4507	4.99537	4.11526	9.18016	7.74828	8.85	8.66833	5.02641	3.87253	6.68977	5.47234	5.69367	7.98666
PITG_22922	19.1402	10.3411	20.9543	31.3852	10.8649	12.9089	4.56701	5.62673	7.0229	5.88434	4.96797	4.84067	5.53091	5.66605	8.43507	6.76577
PITG_22921	0	0	0	0	0	0	0	0	0	0	0	0	0	0	0	0
PITG_22920	0	0	0.0943886	0	0.166512	0.476504	0.184526	0.0922415	0.513871	0.569453	0.467573	0.645422	0.158026	0.193711	0.843507	2.28917
PITG_22919	1.12082	1.99994	6.18246	1.7176	3.78815	3.94199	4.05957	4.33535	2.39806	2.34108	5.43554	5.05581	5.10951	5.13334	4.89234	4.93444
PITG_22918	0.172435	0.0975579	0.471943	0.156145	0.666049	1.25624	1.43008	2.07543	0.570968	0.569453	1.51961	1.88248	1.58026	1.64654	1.64484	1.67873
PITG_22917	0	0	0	0	0	0	0	0	0	0	0	0	0	0	0	0
PITG_22916	0	0	0	0	0	0	0	0	0	0	0	0	0	0	0.0421753	0.0508705
PITG_22915	0	0.0487789	0.0471943	0	0.124884	0.30323	2.90628	2.72112	1.7129	1.58181	1.57806	1.0757	2.15969	2.56667	1.98224	0.661316
PITG_22914	2.06921	1.31703	2.35972	3.74749	1.62349	1.68942	2.58336	3.09009	3.14032	5.0618	2.22097	2.36655	3.10785	2.56667	2.95227	2.54352
PITG_22913	0	0	0	0	0	0	0	0	0	0	0	0	0	0	0	0
PITG_22912	0	0	0	0	0	0	0	0	0	0	0	0	0	0	0	0
PITG_22911	0.172435	0.243895	0.33036	0.312291	0.374652	0.693097	1.01489	0.922415	0.456774	0.949088	1.28583	1.34463	0.68478	1.40441	0.801331	1.22089
PITG_22910	0.0431086	0.0487789	0.0471943	0	0	0	0	0	0	0	0.0584467	0	0.105351	0	0.716981	1.06828
PITG_22909	0	0	0.0471943	0.0520485	0	0	0.138394	0	0.0570968	0.126545	0.116893	0.161356	0.105351	0.0968555	0.126526	0.356093
PITG_22908	0	0	0	0	0	0	0.0461315	0	0	0	0	0	0	0	0.0421753	0
PITG_22907	2.11232	3.90231	2.4541	2.44628	5.45327	7.06093	3.18307	2.53664	1.37032	1.51854	3.38991	3.87253	3.79263	3.34152	4.76581	4.83269
PITG_22906	0	0	0	0	0.041628	0	0.0922629	0	0.114194	0	0.116893	0.215141	0	0.0968555	0.295227	0.0508705
PITG_22905	0	0	0	0	0	0	0	0	0	0	0	0	0	0	0	0
PITG_22904	0	0.0975579	0.141583	0.156145	0.124884	0.129956	0.138394	0.0922415	0.114194	0.189818	0.17534	0.376496	0	0.242139	0.295227	0.305223
PITG_22903	0.344869	0.682905	0.613526	0.468436	0.20814	0.216593	0.415183	0.415087	0.742258	1.20218	0.116893	0.10757	0.210701	0.145283	0.295227	0.254352
PITG_22902	0	0	0	0	0	0	0	0	0	0	0	0	0	0	0	0
PITG_22901	0	0	0	0	0	0	0	0	0	0	0	0	0	0	0	0
PITG_22900	0	0	0.0471943	0	0	0	0	0	0	0	0	0	0	0	0	0
PITG_22899	0.474195	0.487789	1.17986	2.75857	7.70119	8.49044	11.6251	12.0375	10.62	8.22543	17.0664	24.9025	16.7508	16.8044	14.5505	15.7698
PITG_22898	0	0	0	0	0	0	0	0	0	0	0	0	0	0	0	0
PITG_22897	0	0	0	0	0	0	0	0	0	0	0	0	0	0	0	0
PITG_22896	0	0	0	0	0	0	0	0	0	0	0	0	0	0	0	0
PITG_22895	0	0	0	0	0	0	0	0	0	0	0	0	0	0	0	0
PITG_22894	0	0	0.0471943	0	0.041628	0.0866371	1.24555	1.15302	1.08484	0.695998	2.22097	1.4522	1.73829	0.968555	1.22308	2.39091
PITG_22893	0	0	0	0	0	0	0	0	0	0	0	0	0	0	0	0
PITG_22892	0.0862173	0.243895	0.33036	0.208194	3.03885	2.90234	8.67271	10.2849	12.961	7.52943	6.77982	5.4323	4.37205	7.16731	25.4317	22.2813
PITG_22891	0	0	0	0	0.0832561	0.0866371	0.184526	0.184483	0.114194	0.25309	0.35068	0.0537852	0.474078	0.338994	0.463929	0.356093
PITG_22890	0	0	0	0	0	0	0	0	0	0	0	0	0	0	0	0
PITG_22889	0	0	0	0	0	0	0	0	0	0	0	0	0	0	0	0
PITG_22888	0.862173	0.731684	1.32144	2.23808	1.99815	3.37885	6.4584	6.54914	3.31161	4.42908	6.66292	7.90642	6.00499	7.60316	5.06104	5.59575
PITG_22886	0	0.0975579	0.0943886	0.0520485	5.12025	3.42217	10.0567	10.2849	3.76839	4.11271	11.7478	12.3706	11.2725	10.7994	11.5982	12.4633
PITG_22885	0	0	0	0	0	0	0	0	0	0	0	0	0	0	0	0
PITG_22884	0	0	0	0	0.0832561	0	0	0	0.114194	0.0632725	0.116893	0.10757	0.0526754	0	0.0843507	0.0508705
PITG_22883	0	0	0	0	0	0	0	0	0	0	0	0	0	0	0	0
PITG_22882	0	0	0	0	0	0	0	0	0	0	0	0	0	0	0	0
PITG_22881	0	0	0	0	0	0	0	0	0.0570968	0	0	0	0	0	0	0
PITG_22880	0	0	0	0	0	0	0	0	0	0	0	0	0	0	0	0
PITG_22879	0	0	0	0	0.166512	0.129956	0.784235	0.59957	0.0570968	0.189818	0.292233	0.161356	0.316052	0.242139	0.843507	0.406964
PITG_22878	0.862173	1.51215	10.7131	4.47617	362.372	471.869	40.8725	41.9699	31.289	16.261	154.708	140.541	108.09	110.415	654.519	1081.76
PITG_22877	0	0	0	0.104097	0.041628	0	0.0922629	0	0.0570968	0.0632725	0.0584467	0	0.105351	0	0	0
PITG_22876	0	0	0	0.104097	0.249768	0.259911	0.830366	0.507328	0.114194	0.126545	1.57806	2.36655	1.42223	1.7434	3.03662	2.84875
PITG_22875	0.0431086	0	0.0471943	0	0.624421	0.519823	0.461315	0.507328	0.228387	0.50618	0.17534	0.215141	0.316052	0.338994	0.63263	0.356093
PITG_22874	16.8124	18.097	25.5321	11.6068	67.8537	56.9639	63.0617	62.7703	12.2187	7.33961	90.3001	69.3829	63.6318	60.1957	58.8346	59.5693
PITG_22873	0	0	0	0	0	0	0	0	0	0	0	0.0537852	0	0	0	0
PITG_22872	0	0.292674	0.0471943	0	0.041628	0.173274	0.276789	0.0922415	0	0.0632725	0.116893	0.430281	0.316052	0.338994	0.253052	0.101741
PITG_22871	0	0	0	0	0	0	0	0	0	0	0	0	0	0	0	0
PITG_22870	0.258652	0.390231	12.7897	18.9456	0.041628	0.129956	0.0461315	0.0922415	0.0570968	0.189818	0.116893	0.215141	0.0526754	0.0484278	0.126526	0
PITG_22869	2.80206	2.29261	5.42735	1.14507	0.0832561	0.0866371	0.276789	0.322845	0.0570968	0	0.233787	0.161356	0.526754	0.532705	1.85571	2.59439
PITG_22868	0	0	0	0	0.0832561	0.0866371	0	0	0	0	0.116893	0	0.0526754	0.0484278	0.168701	0.0508705
PITG_22867	0.215543	0.682905	0.943886	0.104097	0	0.0433186	0.0922629	0.0461207	0.0570968	0	0.0584467	0.161356	0	0.145283	0.927857	0.661316
PITG_22866	0	0	0	0	0	0	0.0922629	0	0	0	0	0	0	0	0	0
PITG_22865	76.9489	74.4366	246.118	194.245	78.0942	46.1343	15.777	16.6957	5.3671	2.72072	40.6204	57.1199	31.2365	37.4347	50.3995	44.7151
PITG_22864	30.4778	20.4872	1.93497	7.28679	0.0832561	0.0433186	0.599709	0.784052	1.37032	0.442908	0.292233	0.322711	0.526754	0.387422	1.13873	0.813927
PITG_22863	0	0	0	0.104097	0	0.0433186	0.230657	0	0.17129	0.25309	0.17534	0.161356	0.158026	0.0968555	0.0843507	0.152611
PITG_22861	0.215543	1.80482	21.3318	6.92245	3.45513	1.55947	0.507446	0.553449	0.285484	0.379635	2.57165	4.08767	2.79179	1.7434	2.48834	2.08569
PITG_22860	1.72435	1.36581	0.943886	0.312291	1.3321	2.42584	0.32292	0.276724	1.14194	0.949088	0.233787	0.161356	0.316052	0.338994	0.0843507	0.559575
PITG_22859	8.19064	8.53631	14.6774	13.8449	18.1915	18.8869	4.88993	5.1194	11.3623	12.7178	5.37709	5.10959	4.63543	5.2302	5.69367	4.73095
PITG_22858	16.5968	19.6091	16.1877	37.0065	51.4939	59.9096	38.8888	36.6199	37.2271	24.0436	43.3674	43.4046	43.4572	40.6309	34.879	39.5264
PITG_22857	29.0121	29.6576	23.1252	21.6522	37.1738	35.8245	35.429	37.0349	42.3658	36.8246	34.8927	30.6576	34.7657	25.3277	24.3352	27.1648
PITG_22856	3.62113	4.43888	7.78706	4.99665	24.6438	19.3201	7.79622	8.07113	5.13871	5.31489	6.66292	10.6495	5.53091	7.94215	18.051	19.6869
PITG_22855	0	0	0	0	0	0	0	0	0	0	0	0	0	0	0	0
PITG_22854	0	0	0	0	0	0	0	0.0461207	0	0	0	0	0.0526754	0	0.168701	0
PITG_22853	0	0	0	0	0	0	0	0	0	0	0	0	0	0	0	0
PITG_22852	0	0	0	0	0	0	0.0922629	0.0922415	0	0.0632725	0.0584467	0.215141	0.0526754	0.145283	0.210877	0.203482
PITG_22851	8.57862	10.585	13.0728	11.0863	11.1979	11.4794	35.798	38.6953	29.9187	26.0683	29.7494	19.7929	28.7607	26.8774	17.4184	11.1406
PITG_22850	7.63023	6.09737	8.87253	3.5393	6.41072	9.66004	2.3527	1.29138	4.56774	3.2269	1.81185	1.99005	1.47491	2.17925	1.94007	2.18743
PITG_22848	207.654	162.239	148.426	84.6829	155.023	289.238	47.6538	43.6763	143.142	146.729	20.8655	20.9762	28.6554	28.7177	22.4373	23.7056
PITG_22847	0	0	0	0	0	0	0	0.0461207	0	0	0	0	0	0	0	0
PITG_22846	0	0	0	0	0	0	0	0	0	0	0	0	0	0	0	0
PITG_22845	0	0	0	0	0	0	0	0	0	0	0	0	0	0	0	0
PITG_22844	0	0	0	0	0.20814	0.0433186	0.276789	0.0922415	0.285484	0.126545	0.292233	0.161356	0.210701	0	0.168701	0.305223
PITG_22843	2.41408	2.87796	4.01152	5.51714	4.62071	6.36783	6.08935	6.68751	1.88419	2.59417	6.60448	4.94824	5.21486	5.66605	7.63373	8.85146
PITG_22842	0	0	0	0	0	0	0	0	0	0	0	0	0	0	0	0
PITG_22841	0.129326	0.341453	0.471943	0.520485	0.20814	0.216593	0.64584	0.59957	0.628064	1.07563	0.233787	0.161356	0.316052	0.242139	0.126526	0.101741
PITG_22840	3.62113	4.53644	5.33296	6.03762	8.03421	7.49411	8.39593	6.68751	9.64935	11.832	5.61088	4.94824	5.05683	6.53775	3.45838	3.35745
PITG_22839	172.521	165.263	185.946	214.023	205.476	187.526	115.421	106.954	136.461	153.499	108.477	127.578	102.875	107.849	135.552	129.465
PITG_22838	0	0	0	0	0	0	0	0	0	0	0	0	0	0	0	0
PITG_22837	24.6581	19.3165	17.5091	10.4097	45.3746	78.4499	59.2328	59.9108	71.9419	56.8187	45.4131	42.5441	58.6803	53.0768	43.6936	46.2413
PITG_22836	0.0862173	0	0.0943886	0.0520485	0.707677	0.389867	0.138394	0.0922415	0	0	0.17534	0.215141	0.0526754	0.0968555	0.253052	0.0508705
PITG_22835	0.94839	1.07314	0.991081	0.364339	2.66419	4.63509	2.26044	2.39828	2.74064	1.96145	1.98719	1.8287	2.10701	1.69497	2.02442	2.39091
PITG_22833	0	0	0	0	0.333024	0.476504	0.0461315	0.184483	0.114194	0	0	0.215141	0.0526754	0.145283	0.126526	0.101741
PITG_22832	0.129326	0.0975579	0.33036	0.260242	3.03885	2.90234	1.753	2.30604	0.856451	0.442908	1.46117	1.77491	2.15969	1.7434	3.16315	2.95049
PITG_22831	0.0862173	0.0975579	0.66072	0.780727	4.24606	3.68208	1.66073	2.02931	1.02774	0.75927	1.05204	2.09762	1.68561	1.69497	5.27192	5.23966
PITG_22830	1.03461	0.43901	1.98216	1.66555	0.790933	0.823053	0.0461315	0.0922415	0.114194	0.126545	0.0584467	0.10757	0.316052	0.0484278	0.210877	0.0508705
PITG_22829	0	0.0487789	0.424749	0.104097	5.07862	7.58075	70.3966	67.8897	32.3739	27.2705	53.7709	47.815	57.7322	58.646	42.6393	30.5223
PITG_22828	2.93139	4.3901	8.68375	10.722	2.20629	1.99265	9.31855	8.44009	16.1584	16.0079	6.89671	5.00202	8.79678	7.70001	5.44062	6.15533
PITG_22827	0	0	0	0	0	0	0	0	0.114194	0	0	0	0	0	0	0
PITG_22826	0	0	0	0	0	0	0	0	0	0	0	0	0	0	0	0
PITG_22825	8.31997	7.56073	5.19137	12.8039	0.0832561	0.30323	0.276789	0.461207	0	0.126545	0.17534	0.10757	0.105351	0.484278	0.210877	0.356093
PITG_22824	1.07772	1.26825	3.49238	15.3023	6.16095	6.7577	28.3708	28.4565	25.2368	34.6733	32.2626	43.5122	37.5575	39.3233	36.5238	23.4513
PITG_22823	0.603521	1.56093	2.87885	1.14507	4.03792	5.02495	3.41373	2.95173	3.54	4.80871	2.80544	3.01197	3.10785	3.09938	4.09101	4.4766
PITG_22822	0.258652	0.487789	0.424749	0.104097	0.666049	0.563141	0.32292	0.184483	0.17129	0.189818	0.233787	0.268926	0.158026	0.145283	0.337403	0.203482
PITG_22821	1.29326	2.09749	1.60461	0.67663	1.58187	1.60279	0.369052	0.184483	0.799355	0.822543	0.584467	0.215141	0.368727	0.920128	0.674805	0.610446
PITG_22820	1.33637	2.39017	0.424749	0.416388	3.78815	2.3392	1.10715	1.06078	0.513871	1.20218	0.993594	0.914348	0.895481	1.45283	1.05438	1.22089
PITG_22819	14.0103	15.0727	5.56893	7.59908	12.7798	9.83332	8.16527	8.25561	16.4439	17.2101	9.6437	8.60563	8.58608	8.86228	10.9234	11.3441
PITG_22818	6.25075	9.90212	1.46302	1.56145	12.4052	9.01026	1.43008	1.1069	2.05548	2.27781	1.57806	1.34463	1.15886	1.88868	2.15094	1.98395
PITG_22817	0	0	0	0	0	0	0	0	0	0	0	0	0	0	0	0
PITG_22816	0	0	0	0	0	0	0	0.0461207	0	0	0	0	0	0	0	0
PITG_22813	0	0	0	0	0	0	0	0	0	0	0	0	0	0	0	0
PITG_22812	0.0862173	0.0487789	0.0943886	0	0	0.0433186	0.0461315	0	0	0.0632725	0	0.0537852	0.0526754	0	0.0421753	0.0508705
PITG_22811	0	0	0	0	0	0	0	0	0	0	0	0	0	0	0	0
PITG_22810	38.0649	33.0721	30.1572	9.05644	85.4207	82.6085	136.78	142.605	111.91	115.219	112.276	108.592	112.62	133.225	114.337	115.12
PITG_22809	25.3479	23.8041	26.8536	19.2059	9.53282	6.80102	4.29023	5.02716	7.25129	8.2887	4.85107	4.57174	4.47741	4.26164	9.10987	10.5811
PITG_22808	0	0	0	0.0520485	4.70397	4.93832	2.81402	2.35216	4.85322	5.12507	1.57806	0.914348	1.47491	1.21069	1.98224	1.62785
PITG_22807	0	0	0	0	0	0	0	0	0	0	0	0	0	0	0	0
PITG_22804	2.11232	2.19505	5.28576	9.10848	0.457908	0.519823	0.415183	0.276724	0.228387	0.316363	0.17534	0.376496	0.579429	0.0968555	0.463929	0.406964
PITG_22803	0	0	0	0	0	0	0	0	0	0	0	0	0	0	0	0
PITG_22802	0	0	0.0471943	0	0	0	0	0	0	0	0	0	0	0	0	0
PITG_22801	0.474195	0.146337	1.03827	0.208194	0.499537	0.389867	0.968761	0.553449	0.342581	0.379635	0.17534	0.537852	0.368727	0.629561	1.22308	1.22089
PITG_22800	0	0	0.141583	0	0.0832561	0.129956	0.64584	0.461207	0.970645	2.40436	0.116893	0.322711	0.579429	0.387422	0.716981	0.610446
PITG_22799	0.215543	0.780463	0.235972	0.104097	0.249768	0.30323	2.16818	2.53664	8.90709	14.9323	1.16893	1.23706	1.36956	1.50126	2.65705	3.15397
PITG_22798	0.258652	0.146337	0.0471943	0.364339	0.249768	0.563141	1.89139	2.35216	4.22516	4.55562	1.46117	1.23706	1.84364	2.22768	2.78357	3.45919
PITG_22797	0	0	0	0	0	0	0	0	0	0	0	0	0	0	0	0
PITG_22796	0	0.0975579	0.188777	0.260242	2.53931	1.1696	1.06102	1.3375	0.114194	0	1.22738	1.0757	1.58026	1.01698	1.05438	0.610446
PITG_22795	0.30176	1.02436	20.0576	6.24582	1.87326	2.25257	12.5939	10.8384	10.3345	9.17452	10.1113	7.96021	11.2725	9.78241	11.7669	12.3615
PITG_22794	0	0	0	0	0	0	0	0	0	0	0	0	0	0	0	0
PITG_22793	0	0	0	0	0	0	0.461315	0.184483	0.399677	0.316363	0.116893	0.0537852	0.421403	0.145283	0.168701	0.0508705
PITG_22792	0	0	0	0	0.041628	0	0.415183	1.01466	0.228387	0.189818	0.292233	0.215141	0.263377	0.387422	0.126526	0.101741
PITG_22791	0.129326	0.146337	0.141583	0.780727	0.249768	0.30323	2.44497	1.5681	1.08484	1.8349	1.92874	1.0757	1.52759	1.16227	1.26526	1.22089
PITG_22790	1.03461	1.21947	1.13266	3.01881	0.790933	0.90969	2.99854	3.18233	2.28387	4.11271	2.98078	2.36655	2.26504	2.76038	2.40399	2.95049
PITG_22789	0.0862173	0.0975579	0.0943886	0.156145	0.041628	0.129956	1.01489	1.06078	0.913548	0.949088	0.70136	0.430281	0.79013	0.677989	0.674805	0.610446
PITG_22788	0	0	0	0	0	0	0	0.0461207	0	0	0	0	0.0526754	0	0	0.0508705
PITG_22787	0	0	0	0.624582	0.957445	1.03965	4.52088	3.96638	4.73903	4.30253	3.56525	3.06576	3.47657	3.68051	3.54273	3.45919
PITG_22786	0	0	0	0	0.0832561	0.0433186	0.138394	0.322845	0.285484	0.25309	0.116893	0.215141	0.316052	0.242139	0.295227	0.203482
PITG_22785	0	0	0	0.208194	0.166512	0.0433186	0.461315	0.737932	0.742258	0.379635	0.409127	0.322711	0.158026	0.387422	0.337403	0.305223
PITG_22784	0	0	0	0	0.20814	0	0.415183	0.184483	0.114194	0.189818	0.233787	0.430281	0.105351	0.242139	0.379578	0.203482
PITG_22783	0	0	0	0	0	0	0.0922629	0.553449	0.456774	0.50618	0	0.0537852	0.158026	0.145283	0.210877	0
PITG_22782	0	0	0	0.156145	0.374652	0.30323	1.29168	1.66035	2.11258	1.20218	1.34427	1.02192	1.15886	1.01698	1.09656	1.06828
PITG_22781	0	0	0.0471943	0.260242	0.124884	0.129956	1.47621	1.93707	2.39806	2.02472	0.8767	0.752993	1.36956	1.35598	1.13873	0.813927
PITG_22780	0	0	0	0	0	0	0.0461315	0.0922415	0.0570968	0	0.0584467	0.0537852	0	0	0	0.0508705
PITG_22779	0	0	0.0943886	0.208194	0.249768	0.129956	1.15329	1.1069	1.02774	1.45527	0.818254	0.537852	0.68478	0.726416	0.716981	0.559575
PITG_22778	0	0	0	0	0.0832561	0	0.0922629	0.138362	0.114194	0	0.0584467	0	0.105351	0.0484278	0.126526	0.152611
PITG_22777	0	0	0	0.0520485	0.041628	0.0866371	0.507446	0.230604	0.628064	0.126545	0.116893	0.0537852	0.316052	0.290567	0.126526	0.0508705
PITG_22776	0	0	0	0.0520485	0	0.0866371	0.184526	0.184483	0.228387	0.0632725	0.0584467	0.0537852	0	0.0968555	0.0421753	0.101741
PITG_22775	0	0	0	0	0	0.0433186	0	0.0461207	0.0570968	0.0632725	0	0	0.0526754	0.0484278	0	0
PITG_22774	0	0	0.0471943	0.624582	0.166512	0.30323	4.05957	3.45905	2.34097	1.96145	1.92874	1.29084	2.68644	2.42139	1.18091	0.915668
PITG_22773	0	0.0487789	0	0.156145	0.957445	0.563141	2.30657	2.49052	2.51226	3.47999	1.98719	2.09762	2.05434	1.64654	2.10877	1.62785
PITG_22772	0	0	0	0	0	0.0433186	0.0922629	0.0461207	0.0570968	0.126545	0.116893	0	0.0526754	0.0484278	0.0421753	0
PITG_22771	0	0	0	0	0	0	0	0	0	0.0632725	0	0	0	0	0	0
PITG_22770	0	0	0	0.104097	0	0.129956	0.0461315	0.138362	0.228387	0.0632725	0.116893	0.0537852	0.158026	0.0484278	0.126526	0.101741
PITG_22769	0	0	0.141583	0.208194	0.374652	0.563141	2.21431	2.2138	2.96903	3.85962	1.81185	1.23706	2.10701	1.50126	2.48834	2.34004
PITG_22768	0	0	0	0	0	0	0	0	0	0	0	0	0	0	0	0
PITG_22767	0	0	0	0	0	0	0	0	0	0	0	0	0	0	0	0
PITG_22766	0	0	0	0	0	0	0.0461315	0.138362	0.0570968	0	0	0.0537852	0.105351	0.0968555	0.0421753	0.0508705
PITG_22765	45.9107	43.5108	91.2266	75.8867	161.725	111.762	70.3043	69.1811	91.8116	89.2775	103.334	144.144	83.8592	127.849	219.987	208.874
PITG_22764	12.5877	11.5606	15.8101	18.4252	23.3117	22.8722	9.0879	7.05647	7.87935	8.16215	9.29302	11.4025	8.05933	8.57171	12.1043	10.988
PITG_22763	43.9277	48.2424	47.3831	51.6321	55.9065	52.3288	12.64	11.1612	14.3313	13.2872	12.3323	15.9742	11.1672	12.7849	17.2919	15.1594
PITG_22762	0	0	0	0	0	0	0	0	0	0	0	0	0	0	0	0
PITG_22761	0	0	0	0	0	0	0	0	0	0	0	0	0	0	0	0
PITG_22760	0	0	0	0	0	0	0	0	0	0	0	0	0	0	0	0
PITG_22759	0	0.243895	0	0.0520485	0	0	0	0	0	0	0	0	0	0	0	0
PITG_22758	18.7091	20.7798	7.88145	10.1495	6.20258	5.54478	7.84235	8.99354	5.13871	3.60653	8.53322	7.58371	10.3244	7.55473	12.273	12.7685
PITG_22757	0	0	0	0	0	0.0433186	0.138394	0.0461207	0.0570968	0.0632725	0.409127	0.0537852	0.105351	0.145283	0.421753	0.305223
PITG_22756	0	0	0.0943886	0	0	0.0866371	0.0922629	0.0922415	0	0	0.0584467	0.0537852	0.105351	0.0484278	0.295227	0.356093
PITG_22755	0	0	0	0	0	0	0	0	0	0.0632725	0	0	0	0	0	0
PITG_22754	0	0	0	0	0	0	0	0	0	0	0	0	0	0	0	0
PITG_22753	0	0	0	0	0	0	0	0	0	0	0	0	0	0	0	0
PITG_22752	0.258652	0.0975579	0.188777	0.364339	0.166512	0.173274	0.369052	0.507328	0.228387	0.442908	0.409127	0.215141	0.316052	0.484278	0.253052	0.712187
PITG_22751	0.64663	0.829242	0.943886	0.624582	0.707677	0.693097	0.415183	0.507328	0.399677	0.822543	0.70136	0.591637	0.263377	0.290567	0.379578	0.356093
PITG_22750	0	0	0	0	0	0	0	0	0	0	0	0	0	0	0	0
PITG_22749	0	0	0	0	0	0	0	0	0	0	0	0	0	0	0	0
PITG_22748	9.26836	9.65823	5.42735	8.06751	13.987	17.5007	18.3603	17.1569	15.1306	12.9076	12.5076	8.98213	11.7993	12.3975	7.63373	6.76577
PITG_22747	0	0	0	0	0	0	0	0	0	0	0	0	0	0	0	0
PITG_22746	10.0012	9.56067	9.958	11.2425	9.44957	11.3928	17.7145	17.4336	18.7277	15.565	14.4948	11.2949	12.4314	16.1749	12.2308	8.85146
PITG_22745	0	0	0	0	0	0	0	0	0	0	0	0	0	0.0484278	0	0
PITG_22744	0.172435	0.0975579	0	0	0.041628	0	0.32292	0.368966	0.228387	0.316363	0	0.268926	0.158026	0.242139	0.168701	0.0508705
PITG_22743	159.33	147.41	126.811	218.916	119.223	110.852	73.5335	74.0699	88.3287	98.452	67.2137	71.7494	66.3183	68.1379	57.1897	54.0244
PITG_22742	2.45719	2.73162	2.40691	2.49833	1.45698	1.03965	2.62949	2.76724	1.25613	1.392	2.68855	1.88248	2.15969	1.59812	3.83795	4.01877
PITG_22741	0	0	0	0	0	0	0	0	0	0	0	0.0537852	0	0	0	0
PITG_22740	0	0	0	0	0.790933	0.563141	2.4911	2.62888	0.970645	0.822543	3.38991	3.22711	3.0025	3.05095	3.54273	2.84875
PITG_22739	0.0862173	0.0487789	0.0471943	0	2.70582	2.64243	1.29168	1.75259	0.970645	0.50618	2.10408	2.79683	2.05434	1.59812	3.79578	5.64662
PITG_22738	0	0	0	0	0	0	0	0	0	0	0	0	0	0	0	0
PITG_22737	0	0.0487789	0.0471943	0	0	0	0	0	0	0	0	0	0	0	0	0.0508705
PITG_22736	0	0	0	0	0	0	0	0	0	0	0	0	0	0	0	0
PITG_22735	0	0	0	0	0	0.0433186	0.0461315	0	0	0	0	0.0537852	0	0	0	0
PITG_22734	110.875	106.68	121.384	216.938	3.4135	3.33553	5.53577	6.73363	9.42097	11.4523	3.85748	3.11954	3.95065	5.18177	5.86237	4.42573
PITG_22733	0	0	0	0	0	0.259911	3.73665	4.47371	2.16968	1.64509	4.67573	4.62553	5.05683	3.72894	2.65705	3.45919
PITG_22732	0.172435	0.341453	0.33036	0.312291	0.790933	1.08296	0.369052	0.415087	1.99839	3.2269	0.116893	0	0.263377	0.290567	0.210877	0.152611
PITG_22731	0.344869	0.585347	0.755109	0.520485	0.374652	0.30323	0.415183	0.59957	1.48452	1.96145	0.292233	0.161356	0.421403	0.242139	0.253052	0.152611
PITG_22730	0	0	0.0471943	0	0.0832561	0.0433186	0.0461315	0	0.17129	0.0632725	0.0584467	0	0.0526754	0	0.0421753	0.101741
PITG_22729	0	0	0.0471943	0	0.124884	0.0433186	0.138394	0.230604	0.17129	0.189818	0.233787	0.10757	0	0	0.126526	0
PITG_22728	0	0	0	0	0	0	0	0	0	0	0	0	0	0	0	0
PITG_22727	0	0	0	0	0	0	0	0	0	0	0	0	0	0	0	0
PITG_22726	0	0	0	0	0	0.0433186	0	0	0	0	0	0	0	0	0	0
PITG_22725	0.0862173	0	0.0943886	0.156145	0.20814	0.129956	0.138394	0.230604	0.114194	0.126545	0.17534	0.161356	0	0.0968555	0.337403	0.254352
PITG_22724	0	0	0.0471943	0	0	0	0.138394	0.184483	0.17129	0.379635	0.0584467	0.10757	0.0526754	0.290567	0	0.0508705
PITG_22723	0	0	0.188777	0	0.915817	0.823053	0.64584	0.830173	0.285484	0.316363	0.993594	1.23706	1.47491	0.629561	2.61487	3.51006
PITG_22722	0	0	0.0471943	0.0520485	1.29047	1.51615	0.369052	0.553449	0.285484	0.50618	1.16893	1.12949	0.895481	0.823272	2.53052	3.40832
PITG_22721	0	0	0	0	0	0	0	0	0	0	0	0	0	0	0	0
PITG_22720	0.0431086	0	0.0943886	0.156145	2.95559	2.98898	2.26044	2.25992	1.02774	1.20218	2.51321	2.42033	2.42307	3.05095	3.66925	4.4766
PITG_22719b	54.1444	47.9497	33.1776	44.8137	36.258	28.287	11.7635	12.7293	28.0345	24.1068	8.767	10.004	8.58608	9.5887	8.56159	8.29189
PITG_22719a	49.7905	47.0229	30.7707	38.5159	35.3006	25.7745	10.1489	7.05647	15.7587	13.0974	6.66292	8.44427	5.89964	6.24718	5.73584	5.74836
PITG_22718	101.305	95.9969	130.398	148.755	6.28583	6.7577	5.62804	6.31854	8.45032	7.33961	3.38991	2.36655	2.94982	4.3585	3.50055	4.32399
PITG_22717	0	0	0	0	0	0	0	0	0	0	0	0	0	0	0	0
PITG_22716	48.0661	48.1936	26.8536	30.8127	28.5985	31.406	37.1358	36.2048	50.4735	44.7969	34.7758	25.9782	34.9764	31.1875	28.0888	33.5745
PITG_22715	30.9089	28.9259	25.6737	28.1062	33.8852	28.9368	21.2666	20.8466	25.5223	22.2719	21.2161	20.5459	20.3854	18.3541	20.8768	18.2116
PITG_22713	0	0	0	0	0	0	0	0	0	0	0	0	0	0	0	0
PITG_22712	0	0	0.0471943	0.0520485	4.4542	3.68208	1.06102	1.19914	1.14194	0.949088	1.40272	2.31276	1.36956	2.32453	2.36182	1.67873
PITG_22711	0	0	0	0	0	0	0	0	0	0	0	0	0	0	0	0
PITG_22710	0	0	0	0	0	0	0	0	0	0	0	0	0	0	0	0
PITG_22709	0	0	0.283166	0.0520485	0.0832561	0.0433186	0.230657	0.415087	0.17129	0.126545	0.233787	0.268926	0.105351	0.145283	0.801331	0.406964
PITG_22708	0.0862173	0	0.235972	0	0.0832561	0.0433186	0.32292	0.322845	0.399677	1.20218	0.292233	0.376496	0.263377	0.145283	0.463929	0.101741
PITG_22707	5.04371	5.02423	2.12374	1.8217	2.0814	2.03597	0.830366	0.461207	1.7129	2.21454	0.52602	0.645422	0.474078	0.484278	0.590455	0.813927
PITG_22706	0.431086	0.682905	0.0943886	0.156145	0.124884	0.173274	0.0922629	0.0461207	0.114194	0.0632725	0.116893	0.161356	0.105351	0.0484278	0.126526	0.152611
PITG_22705	0	0.341453	0.283166	0	0.041628	0	0	0.0461207	0.0570968	0	0	0	0	0	0.126526	0.0508705
PITG_22704	0.172435	0.146337	0.33036	0.156145	0.124884	0	0.0461315	0.0461207	0	0.0632725	0.0584467	0.0537852	0.0526754	0.0484278	0.0421753	0.203482
PITG_22703	0	0.0487789	0	0	0	0.0433186	0	0.0461207	0	0.0632725	0.0584467	0.0537852	0.0526754	0.0484278	0	0.0508705
PITG_22702	0	0.243895	0.0471943	0.0520485	0.041628	0	0.0461315	0.138362	0.17129	0	0.116893	0	0.0526754	0.0484278	0.0843507	0.0508705
PITG_22701	0.258652	0.585347	0.519137	0.312291	0.20814	0.0866371	0.0922629	0.507328	0.228387	0	0.0584467	0.10757	0.158026	0.0484278	0.126526	0.0508705
PITG_22700	0.387978	0.487789	0.235972	0.260242	0.0832561	0	0.0922629	0.184483	0.0570968	0	0	0.10757	0.0526754	0.0968555	0.0843507	0.101741
PITG_22699	0	0	0	0	0	0	0.0922629	0	0.0570968	0	0	0	0	0.0968555	0.126526	0.152611
PITG_22698	0	0	0	0	0	0	0	0	0.0570968	0	0	0	0	0	0	0
PITG_22697	0	0	0	0	0	0	0	0	0	0	0	0	0	0	0	0
PITG_22696	0	0	0	0	0.041628	0	0	0	0	0	0	0	0	0	0	0
PITG_22695	0.172435	0.292674	0.235972	0.0520485	0.166512	0.0866371	0.0922629	0.0922415	0.17129	0.0632725	0.292233	0.10757	0.105351	0.145283	0	0.152611
PITG_22694	0	0	0	0	0	0	0	0	0	0	0	0	0	0	0	0
PITG_22693	0	0	0	0	0	0	0	0	0	0	0	0	0	0	0	0
PITG_22692	0	0.146337	0	0.260242	1.12396	1.68942	12.0864	13.9285	6.85161	13.0341	12.3323	8.17535	11.5886	12.0101	9.0677	6.05359
PITG_22691	0	0	0.0471943	0.364339	0	0	0	0	0.114194	0.0632725	0	0	0	0	0	0
PITG_22690	0.0862173	0.0487789	0	0	0.0832561	0.129956	0.230657	0.184483	0.17129	0.379635	0.233787	0.0537852	0.158026	0.145283	0.63263	0.661316
PITG_22689	14.7863	23.8041	32.5169	15.2502	73.9314	63.2884	53.7431	47.3199	41.1668	43.4049	60.4923	60.9924	56.8894	57.0963	57.6959	59.0606
PITG_22688	4.69884	4.3901	3.16202	5.98558	0.291396	0.346549	1.24555	1.29138	0.685161	0.379635	2.45476	1.88248	2.63377	1.69497	4.89234	4.57834
PITG_22687	89.666	86.4363	51.1114	44.3453	92.4559	85.2076	42.5793	40.9552	67.4313	55.9962	49.6797	47.9764	44.8794	36.563	40.7835	46.9026
PITG_22686	0.775955	1.75604	2.78446	1.35326	45.3746	47.0873	38.2891	34.775	15.5874	12.1483	41.4971	48.2453	36.3987	38.5485	47.4894	46.0886
PITG_22685	110.229	72.2416	139.223	364.808	122.095	103.661	43.5481	43.8608	68.0022	72.1939	66.7461	75.4068	62.4203	61.4064	62.4195	65.6738
PITG_22684	13.3637	15.0727	12.4593	17.5924	16.901	13.3854	5.16672	5.71897	5.48129	6.58034	5.96156	8.60563	6.79512	7.99058	7.63373	8.0884
PITG_22683	0.258652	0.0975579	0.424749	0.728679	0.041628	0.0433186	0	0	0	0	0	0.0537852	0	0	0	0
PITG_22682	0	0	0.0471943	0	0	0	0	0	0	0	0	0	0	0	0	0
PITG_22681	20.6921	18.1945	13.2144	15.0941	1.49861	1.77606	2.07592	2.2138	2.74064	3.47999	0.8767	1.29084	1.10618	1.64654	1.18091	0.661316
PITG_22680	18.1487	18.4872	15.9517	8.588	92.5391	56.5741	27.8634	24.3517	7.87935	9.61742	32.0872	29.797	40.3493	26.4416	33.909	31.4888
PITG_22679	0	0	0	0	0.0832561	0.0433186	0.0461315	0.0461207	0.342581	0.189818	0	0	0.210701	0.0484278	0.0843507	0
PITG_22678	15.864	16.5361	19.2553	10.9822	48.1636	41.3259	10.7948	11.1612	5.59548	2.91054	10.462	12.5857	9.85029	12.1554	26.0222	24.5196
PITG_22677	0.0431086	0	0.0471943	0.0520485	0	0.0433186	0.0461315	0	0.114194	0.379635	0	0.10757	0.158026	0.0484278	0.126526	0.0508705
PITG_22676	0.474195	0.0975579	0.943886	2.81062	0.20814	0.60646	0.784235	0.830173	1.77	2.21454	0.292233	0.215141	0.474078	0.387422	0.63263	0.406964
PITG_22675	0	0.195116	0.33036	0.104097	0	0	0.138394	0.0461207	0.114194	0.0632725	0.233787	0.161356	0.0526754	0.0484278	0.0421753	0.0508705
PITG_22674	0.0431086	0	0	0	0.0832561	0.346549	0.0461315	0.184483	0.0570968	0.0632725	0.116893	0.0537852	0.105351	0.0968555	0.126526	0.203482
PITG_22673	0	0	0	0	0	0	0	0	0	0	0	0	0	0	0	0
PITG_22672	88.1141	87.1192	52.0081	35.393	60.0693	58.5234	159.338	148.739	79.1361	51.2507	135.012	114.562	130.793	120.827	119.398	110.135
PITG_22671	3.40558	2.73162	4.29468	2.75857	4.66234	5.71805	2.99854	3.5513	4.96742	2.91054	2.74699	2.85061	2.63377	3.1478	2.78357	3.25571
PITG_22670	0	0	0.0471943	0.0520485	0.582793	0.60646	0.968761	0.553449	0.970645	1.20218	1.22738	0.699207	0.842806	1.01698	1.01221	1.06828
PITG_22669	0	0.0975579	0.188777	0.0520485	0.624421	0.649779	0.922629	0.784052	4.68193	5.18835	0.935147	0.537852	0.948156	0.920128	1.26526	0.559575
PITG_22668	0.94839	0.43901	1.17986	1.50941	4.41257	7.66739	60.7551	62.3091	26.2074	19.6778	51.8422	46.0401	59.8919	53.9001	65.4983	59.0097
PITG_22667	0.603521	0.195116	0.613526	0.260242	14.4033	14.4251	17.9913	19.094	15.8729	15.8181	21.0408	17.8029	22.0183	20.9208	18.9789	19.9921
PITG_22666	31.6417	34.4379	57.8602	81.8202	46.7067	51.6357	41.6106	43.0306	28.5484	30.4974	48.803	45.5023	51.5165	43.3913	39.7292	41.2051
PITG_22665	48.023	55.8519	54.651	50.8514	74.8056	72.1687	54.9887	54.6531	151.421	214.367	48.4523	34.8528	43.6679	44.6504	36.566	40.9507
PITG_22662	12.4584	11.5606	11.7986	11.2425	9.44957	19.4067	15.9154	15.1276	34.4864	26.4479	15.6053	14.4682	17.8043	15.8359	8.77247	8.80059
PITG_22661	18.0625	27.3162	10.5243	6.08967	9.49119	14.2951	90.5561	89.9354	341.895	115.283	209.473	79.6559	96.9753	71.7699	94.6836	166.601
PITG_22660	4.31086	5.3169	2.97324	3.64339	4.78722	4.76504	5.67417	4.79656	9.93484	12.3381	4.32505	3.44225	4.42473	3.38994	5.52497	6.7149
PITG_22659	0.474195	0.292674	0.33036	0.572533	1.74838	0.996327	2.3527	2.76724	2.22677	2.84726	1.40272	1.50599	1.84364	1.88868	1.94007	2.13656
PITG_22658	61.0418	69.9002	118.127	56.889	12.4052	5.97796	5.30512	2.675	5.82387	7.14979	4.55884	4.7331	4.95148	2.95409	3.2475	2.64526
PITG_22657	68.5858	69.9002	64.5618	133.296	48.1636	41.3259	26.2488	28.8716	29.4619	41.0639	37.6981	43.0819	34.8711	33.0277	23.0277	20.1956
PITG_22656	5.9921	5.95103	4.71943	2.34218	3.95466	2.72907	0.830366	0.830173	0.114194	0.632725	2.10408	2.42033	1.42223	1.59812	2.78357	5.69749
PITG_22655	0.172435	0.0487789	0.235972	0.208194	1.45698	1.51615	1.19942	1.24526	0.742258	0.442908	1.11049	1.39841	1.10618	1.69497	2.36182	2.28917
PITG_22654	3.36247	2.48773	2.31252	2.18604	3.66327	2.94566	1.84526	1.47586	1.25613	1.13891	2.39631	2.95819	1.73829	1.98554	3.28968	3.6118
PITG_22653	0.905281	1.17069	0.519137	0.104097	0.124884	0.173274	0.553577	1.06078	0.513871	0.442908	0.35068	0.860563	0.421403	0.726416	0.463929	0.508705
PITG_22652	0	0	0	0	0	0	0	0	0	0	0	0	0	0	0	0
PITG_22651	4.44019	3.75598	4.24749	7.28679	1.99815	2.38252	5.25899	5.39613	15.5874	19.1083	3.44835	2.36655	3.89798	4.11636	2.27747	3.00136
PITG_22650	0	0	0	0	0	0	0	0.0461207	0	0	0.0584467	0.0537852	0	0	0	0
PITG_22649	3.53491	4.68278	1.08547	2.75857	4.99537	5.11159	1.19942	1.01466	1.94129	1.70836	1.98719	0.968133	1.00083	1.01698	1.09656	1.52611
PITG_22648	33.1937	31.8039	38.2746	59.7517	6.45235	2.03597	1.10715	0.968535	0.17129	0.126545	2.98078	3.01197	1.84364	1.45283	0.253052	0.406964
PITG_22646	4.95749	3.36575	3.44519	4.11183	2.41443	3.33553	7.84235	8.62458	7.08	6.20071	7.24739	7.09964	9.21819	8.86228	10.7125	11.3441
PITG_22644	5.08682	3.65842	3.68116	4.16388	4.70397	4.11526	3.96731	3.32069	3.76839	3.16363	4.32505	2.9044	3.4239	3.53523	3.62708	3.35745
PITG_22643	1.55191	1.95116	2.87885	2.08194	1.66512	0.996327	2.07592	1.98319	2.51226	2.59417	1.7534	2.25898	1.58026	1.84026	2.15094	2.2383
PITG_22640	0.258652	0.682905	2.02936	0.260242	2.53931	3.94199	0.32292	0.276724	0.0570968	0.126545	0.584467	0.591637	0.263377	0.290567	1.22308	1.62785
PITG_22639	6.16454	10.0485	12.6953	5.67328	1.54024	0.736416	0.691972	0.507328	0.456774	0.316363	0.17534	0.215141	0.526754	0.532705	0.295227	0.508705
PITG_22638	16.2951	16.78	15.0078	17.6444	14.778	11.6094	4.9822	5.21164	6.16645	5.63125	6.19535	6.93829	7.00582	6.82831	5.39844	6.61316
PITG_22637	0	0	0.0471943	0.0520485	1.45698	0.736416	1.24555	1.01466	0	0.0632725	1.51961	1.18327	1.10618	0.823272	0.927857	0.508705
PITG_22634	0.215543	0.43901	0.519137	0.988921	0.999073	0.736416	0.507446	0.184483	0.399677	0.316363	0.584467	0.699207	0.263377	0.242139	0.337403	0.101741
PITG_22633	0	0	0	0	0.041628	0.0433186	0	0	0	0	0	0	0	0	0	0
PITG_22632	0	0	0	0	0	0	0	0	0	0	0	0	0	0	0	0
PITG_22631	2.80206	2.34139	2.4541	3.4352	3.62164	2.90234	1.15329	1.24526	2.05548	1.07563	0.993594	1.66734	0.842806	1.45283	1.30744	1.17002
PITG_22630	27.8482	69.1685	9.29728	4.05978	0.582793	0.389867	0.738103	0.691811	0.17129	0.0632725	0.467573	0.268926	0.421403	0.484278	1.09656	1.32263
PITG_22629	7.9751	11.7557	6.13526	10.5658	5.12025	4.63509	12.5478	11.853	17.0719	14.2363	9.93594	8.55184	10.4297	9.87926	8.51942	9.56365
PITG_22628	4.26776	4.82911	6.6544	6.61016	5.28676	5.5881	1.89139	2.58276	5.53839	8.22543	3.62369	3.11954	2.15969	3.1478	3.5849	3.40832
PITG_22627	4.56952	3.17063	8.77814	5.67328	2.62257	4.63509	1.89139	2.2138	0.228387	0.126545	2.57165	2.09762	2.31772	2.71195	2.48834	2.95049
PITG_22626	30.1329	26.0479	6.37123	4.68436	7.07677	6.58442	6.32001	6.31854	5.42419	3.85962	7.36428	7.85264	6.63709	6.1019	5.65149	4.98531
PITG_22625	6.94049	7.31684	7.92865	5.2569	8.70026	7.06093	36.6284	36.7121	43.3935	44.6704	29.1064	19.2551	29.4455	29.2988	15.1831	11.5476
PITG_22624	0.129326	4.19499	88.2062	11.0863	3.7049	5.84801	1.79913	2.2138	4.28226	7.65597	2.33787	3.01197	2.42307	1.79183	5.31409	5.79923
PITG_22618	0.30176	0.536568	0.283166	0.364339	0.832561	0.736416	2.07592	1.66035	2.28387	2.08799	0.8767	1.02192	1.10618	1.06541	1.26526	1.27176
PITG_22617	0	0	0	0	0	0	0	0	0	0	0	0	0	0	0	0
PITG_22616	10.1736	9.56067	9.58045	9.57692	12.9047	11.6094	6.68906	7.01035	5.99516	4.99853	7.59807	7.31478	6.8478	7.40945	7.38068	6.56229
PITG_22615	0.517304	0.341453	0.471943	1.14507	1.3321	1.12628	1.38394	1.42974	1.42742	1.20218	1.7534	2.20519	1.79096	1.59812	1.43396	1.93308
PITG_22613	11.7687	9.65823	16.0461	16.4473	9.57445	8.88031	6.96585	7.14871	4.05387	2.21454	13.5012	14.1993	13.2742	10.9447	14.0022	14.142
PITG_22611	1.76745	1.41459	3.16202	2.65447	2.41443	2.85903	1.70686	1.38362	1.99839	2.65745	2.22097	2.04384	1.42223	1.69497	1.26526	1.57698
PITG_22610	0	0	0	0	1.08233	1.25624	2.62949	2.81336	1.31323	0.442908	4.55884	4.89445	3.8453	3.19623	5.01886	5.59575
PITG_22608	0	0	0	0	0	0	0	0	0	0	0	0	0	0	0	0
PITG_22606	0	0	0	0	0	0	0	0	0	0	0	0	0	0	0	0
PITG_22605	0	0.0487789	0.0471943	0.0520485	0.749305	1.03965	3.64439	2.81336	2.34097	2.08799	3.74059	4.62553	4.21403	3.82579	3.7536	3.9679
PITG_22604	1.20704	1.12192	0.755109	1.97784	0.20814	0.0433186	0.0461315	0.0922415	0.0570968	0	0.35068	0.268926	0	0	0.0421753	0
PITG_22601	0.517304	1.17069	0.235972	1.24916	0.124884	0.216593	1.93752	1.06078	9.53516	14.2996	0.52602	0.322711	1.26421	0.823272	0.0843507	0
PITG_22600	3.4918	3.95109	5.89929	5.1528	4.1628	3.94199	2.3527	2.12155	2.22677	2.34108	3.09767	3.33468	2.79179	3.09938	3.62708	3.20484
PITG_22599	0.172435	0.731684	1.03827	0.67663	2.74745	3.33553	2.4911	2.4444	1.8271	2.15127	1.87029	2.20519	1.79096	2.46982	3.50055	1.7296
PITG_22598	1.59502	0.878021	2.12374	4.11183	0.957445	0.779734	0.553577	0.59957	0.342581	0.25309	0.52602	0.591637	0.421403	0.387422	0.885682	0.763057
PITG_22596	0.431086	0.682905	0.849498	0.780727	2.87233	2.5558	0.968761	0.922415	0.285484	0.379635	1.7534	1.4522	1.42223	1.50126	2.53052	2.49265
PITG_22594	1.07772	0.487789	1.13266	0.780727	0.666049	1.12628	1.29168	0.968535	1.77	1.392	0.584467	0.484067	0.421403	0.8717	0.0843507	0.203482
PITG_22592	2.67274	2.63406	6.27684	16.9158	0.0832561	0	0.0461315	0.138362	0	0.189818	0.0584467	0.0537852	0.0526754	0.0484278	0.0843507	0
PITG_22590	2.93139	2.97551	5.0026	5.1528	5.41165	4.41849	0.32292	0.507328	0.285484	0.189818	0.993594	2.47412	1.79096	1.59812	1.51831	1.22089
PITG_22588	0	0.0975579	0.188777	0.364339	3.58001	2.81571	2.02978	2.2138	0.285484	0.189818	1.7534	1.72113	2.21236	1.84026	3.4162	2.84875
PITG_22587	3.70734	3.4633	3.3036	4.16388	2.0814	2.59911	2.58336	1.5681	2.05548	1.77163	3.15612	2.42033	2.42307	1.98554	2.44617	2.69613
PITG_22585	1.12082	1.12192	0.377555	0.208194	1.16559	0.90969	4.93607	4.75044	1.65581	0.695998	5.20175	6.02394	5.63626	4.64907	5.39844	6.35881
PITG_22584	0	0	0	0	0.124884	0.259911	0.0922629	0.184483	0	0	0.17534	0.322711	0.158026	0.0484278	0.168701	0.203482
PITG_22582	11.7255	12.2435	9.72203	6.40196	14.0703	19.0602	5.7203	6.36466	4.11097	3.16363	6.54603	5.4323	5.68894	5.66605	6.3263	6.91838
PITG_22581	0.0431086	0	0	0.0520485	0	0	0	0.230604	0.399677	0.126545	0	0	0	0	0	0.0508705
PITG_22578	0.258652	0.634126	1.22705	0.832776	6.11932	6.71438	26.3872	23.4755	15.7587	13.6669	20.4563	15.1674	23.2298	21.4535	17.6293	14.8033
PITG_22577	25.3048	28.8283	5.52174	12.1793	16.8177	15.3348	12.1787	13.5134	44.9351	52.1998	8.767	5.4323	8.21736	7.55473	3.83795	4.62921
PITG_22576	6.55251	4.73156	4.57785	5.67328	0.666049	0.953009	1.01489	0.830173	0.342581	0.442908	1.28583	2.47412	1.05351	1.69497	1.68701	2.08569
PITG_22575	16.9417	16.4873	29.5436	42.7839	12.5717	12.6057	4.70541	5.16552	7.59387	11.2625	3.56525	5.59366	4.58276	5.37548	4.63929	4.4766
PITG_22574	6.81116	9.21922	8.63656	7.07859	9.78259	6.45447	4.33636	4.38147	5.59548	8.54179	4.61729	5.27095	3.89798	4.79435	6.36847	6.96925
PITG_22573	0.30176	0.292674	0.377555	0.520485	0.457908	0.563141	0.230657	0.138362	0.114194	0.126545	0.116893	0.10757	0	0.290567	0.0843507	0.457834
PITG_22572	8.14753	5.17057	4.1531	32.5824	2.20629	4.07195	7.65782	7.24095	8.05064	7.27634	7.65652	7.6375	8.58608	7.40945	7.84461	8.64798
PITG_22571	1.37948	0.878021	0.471943	0.468436	1.12396	1.64611	2.99854	2.39828	0.399677	0.50618	3.09767	4.51796	3.68727	3.68051	4.30188	3.91703
PITG_22570	1.89678	1.46337	2.83166	1.97784	3.62164	3.37885	5.53577	5.44225	20.2693	22.3985	1.81185	1.4522	2.94982	2.32453	1.39179	1.17002
PITG_22569	4.18154	5.41446	6.46562	9.16053	5.16188	5.50146	4.56701	3.92026	4.16806	3.9229	5.08486	5.53987	4.47741	5.32705	4.89234	3.86616
PITG_22568	36.2975	39.0719	18.9721	27.1173	13.6124	13.5587	9.73374	9.08578	3.36871	2.78399	11.2802	10.8646	7.63793	9.5887	11.556	12.158
PITG_22567	0.30176	0.536568	0.235972	0.208194	6.827	4.33186	6.41227	4.93492	5.3671	4.3658	4.79263	2.95819	4.58276	4.40693	4.97669	3.86616
PITG_22566	13.9672	13.1703	10.6187	11.5027	12.6966	11.7827	20.5285	21.6767	35.7997	30.181	11.3971	8.44427	14.0116	12.3491	8.13984	7.37622
PITG_22564	0.129326	0.243895	0.377555	0.364339	1.37373	1.64611	3.82891	4.15087	0.856451	0.632725	3.91593	4.24903	4.2667	4.21322	3.96448	3.9679
PITG_22562	91.1317	85.8021	156.638	230.315	5.95281	7.10425	21.3589	21.1694	43.5648	49.7955	11.1049	9.0897	12.4314	11.4774	12.0621	10.988
PITG_22561	23.9684	33.755	34.9238	20.9235	9.49119	9.22686	3.69052	3.04397	3.19742	4.11271	4.26661	3.76496	4.31938	3.09938	3.0788	2.18743
PITG_22557	5.17304	5.51202	7.97584	14.5215	4.66234	4.50513	1.84526	2.39828	1.77	1.70836	2.74699	2.15141	1.47491	1.45283	3.33185	3.00136
PITG_22556	1.59502	2.04872	2.40691	1.35326	5.07862	6.15124	8.58045	9.08578	16.1584	14.173	7.24739	5.4323	8.27003	7.36102	7.21198	6.61316
PITG_22555	11.4669	9.36555	6.22965	8.37981	18.5661	20.7063	9.77987	9.82372	15.3019	16.5141	10.8711	9.41241	9.32354	8.08744	7.71809	9.76713
PITG_22554	2.45719	3.80476	2.64288	2.81062	6.70211	7.27752	1.10715	0.784052	1.54161	0.885815	0.642914	0.645422	0.842806	0.581133	1.22308	0.864798
PITG_22552	22.7614	23.609	19.9632	9.05644	46.2071	39.9397	34.6447	36.2048	71.7706	78.3946	29.5156	25.0639	26.7591	26.0541	20.0755	15.8207
PITG_22551	0.0431086	0.0975579	0.188777	0.0520485	0.0832561	0.129956	0.32292	0.507328	1.19903	1.392	0	0.161356	0.368727	0.193711	0.337403	0.203482
PITG_22549	5.81967	6.4876	11.421	8.27571	3.28862	3.29221	3.45986	3.64354	4.91032	5.37816	2.92233	2.09762	3.2132	3.4868	4.72364	4.78182
PITG_22548	1.25015	0.878021	0.991081	1.6135	1.74838	0.823053	0.599709	0.553449	1.65581	0.949088	0.233787	0.322711	0.316052	0.338994	0.253052	0.356093
PITG_22547	7.41469	8.48753	5.14418	1.19712	0.499537	0.259911	0.276789	0.138362	0.0570968	0.0632725	0.116893	0.376496	0.210701	0.193711	0.843507	0.763057
PITG_22544	0.0431086	0.146337	2.12374	0.104097	2.78908	3.16226	9.73374	11.2535	3.14032	1.51854	10.3451	13.9841	13.8009	12.7365	11.7669	12.0054
PITG_22543	1.5088	1.02436	0.0943886	0.364339	0.166512	0.0866371	0.0461315	0.138362	0.114194	0.126545	0.35068	0.0537852	0.263377	0	0.210877	0.305223
PITG_22541	26.9429	17.6092	59.7008	30.7607	15.2359	14.2518	11.4867	9.91596	20.7261	24.613	18.8783	18.287	18.6998	15.4969	53.2253	81.3927
PITG_22538	1.16393	1.02436	0.943886	1.92579	0.707677	0.736416	4.01344	3.7819	3.4829	2.34108	3.03923	2.85061	3.52925	3.24466	1.43396	0.864798
PITG_22536	22.0285	25.8041	14.8662	10.8261	50.0785	68.0102	8.39593	7.88664	12.0474	12.4014	8.35788	11.2949	6.74245	8.42643	19.2741	27.3174
PITG_22535	3.27626	3.56086	3.16202	4.63231	4.57908	5.63141	7.28877	8.76294	2.85484	1.07563	16.5989	19.1475	16.224	14.9642	16.6593	15.8716
PITG_22534	0.0431086	0	0	0	9.69933	22.0925	1.06102	1.3375	0.285484	0.25309	1.22738	0.860563	0.842806	1.7434	2.61487	3.56093
PITG_22532	14.5276	10.1948	2.40691	3.64339	1.74838	1.38619	16.0537	14.6664	7.19419	4.99853	8.65011	4.24903	8.48073	9.15285	3.50055	2.2383
PITG_22529	2.32787	1.95116	2.17094	2.08194	5.61979	4.67841	3.32146	4.05862	1.8271	1.01236	2.74699	4.30281	4.21403	5.32705	5.90455	6.15533
PITG_22528	1.63813	2.34139	2.69008	1.09302	27.5578	22.569	8.67271	7.93277	6.50903	5.63125	16.6573	14.3069	13.2742	10.6057	16.3219	15.5155
PITG_22527	0.0431086	0.0487789	0.0471943	0	0.291396	0.60646	1.38394	1.06078	0.570968	0.442908	1.7534	1.50599	1.84364	1.64654	2.99445	4.42573
PITG_22525	80.6563	108.484	40.8231	40.1814	179.042	292.184	33.7221	36.4815	52.2435	46.6951	25.0152	24.9025	22.9138	29.2504	45.7602	66.386
PITG_22524	0	0	0	0	0	0	0	0	0	0	0	0	0	0	0	0
PITG_22523	24.8737	26.926	20.6239	48.6133	12.2803	11.8693	10.887	10.6539	8.62161	6.32725	9.00079	10.9722	8.84946	8.18429	4.04883	3.25571
PITG_22522	0.732847	0.829242	0.802303	1.30121	0.291396	0.476504	0.507446	0.0922415	0.913548	1.45527	0.52602	0.215141	0.158026	0.290567	0.0421753	0.203482
PITG_22517	0.0431086	0.390231	1.79338	0.208194	25.0185	18.3671	23.9422	20.1086	18.1568	15.8814	23.1449	18.6097	22.2817	17.8698	18.9367	19.2799
PITG_22515	0	0	0	0	0	0	0	0	0	0	0	0	0	0	0	0.0508705
PITG_22514	0	0	0	0	0	0	0	0	0	0.0632725	0.0584467	0	0	0	0.0421753	0
PITG_22512	0	0	0.141583	0.208194	0	0.0433186	0	0	0	0	0	0.161356	0	0	0	0
PITG_22510	4.78506	2.92674	6.08807	1.6135	2.83071	2.29588	5.90483	5.90345	3.36871	1.89818	7.59807	5.37852	7.42723	5.52077	7.97114	10.8863
PITG_22508	52.5494	68.1929	48.5158	77.2399	51.6188	34.7848	27.4021	25.5509	19.8697	24.2334	18.9952	17.8029	15.1178	16.2233	16.6593	17.4994
PITG_22506	0	0	0	0	0	0	0	0	0	0	0	0	0	0	0	0
PITG_22505	0.732847	0.634126	0.377555	0.208194	7.53468	8.96694	14.3469	12.2681	12.39	10.1869	13.5012	12.9622	15.0125	13.3176	11.6404	14.549
PITG_22503	0.0431086	0	0	0	0	0	0.0922629	0	0	0	0	0	0	0	0.0421753	0
PITG_22502	0	0	0.0471943	0.104097	0.0832561	0.0433186	0.369052	0.276724	0.570968	0.379635	0.17534	0.376496	0.316052	0.43585	0.253052	0.457834
PITG_22499	26.8567	30.5844	0.566332	0.988921	0.041628	0.0433186	0.184526	0.138362	0.114194	0.316363	0	0.0537852	0.0526754	0.0968555	0	0.0508705
PITG_22497	0	0	0	0	1.87326	1.03965	1.70686	1.01466	0.342581	0.25309	1.05204	1.12949	1.47491	1.01698	0.970033	0.864798
PITG_22495	0.474195	0.536568	0.424749	0.260242	1.3321	1.8627	4.9822	3.92026	1.88419	2.59417	4.96797	4.51796	5.68894	4.69749	4.55494	3.91703
PITG_22494	0.819064	1.02436	1.32144	1.76965	0.582793	0.736416	0.230657	0.322845	0.0570968	0.379635	0.409127	0.376496	0.579429	0.387422	0.337403	0.610446
PITG_22491	1.72435	2.04872	2.35972	2.23808	5.20351	4.2019	2.76789	3.41293	7.82226	7.65597	2.04563	1.39841	2.31772	2.13082	1.05438	2.08569
PITG_22489	0.94839	0.878021	0.566332	0.156145	0.707677	1.42951	0.968761	1.01466	1.48452	1.07563	0.935147	0.430281	0.79013	0.629561	0.885682	0.712187
PITG_22488	0.603521	0.634126	1.93497	0.312291	5.86955	6.36783	31.6	30.7625	11.4194	6.20071	16.4235	16.028	14.8018	19.6617	5.06104	4.68008
PITG_22487	7.9751	7.36562	7.26792	4.16388	10.2821	12.3458	5.07446	4.70431	3.02613	2.91054	5.43554	4.84067	5.68894	4.3585	5.60932	6.61316
PITG_22486	2.5003	2.92674	0.613526	2.08194	0.333024	0.693097	1.29168	1.01466	1.25613	1.13891	0.70136	0.645422	0.79013	0.677989	0.759156	0.254352
PITG_22481	7.06982	9.12166	3.02044	1.97784	4.4542	5.15491	11.1177	11.853	8.7929	8.35197	4.26661	4.46417	6.32104	6.53775	4.42841	7.52883
PITG_22480	1.12082	0.9268	0.943886	1.76965	0.915817	0.823053	1.66073	1.01466	0.513871	0.25309	1.51961	1.4522	0.948156	1.30755	1.51831	1.67873
PITG_22479	0.387978	0.43901	0.519137	0.520485	1.62349	2.3392	3.41373	3.68966	1.19903	0.949088	4.73418	4.14146	5.74161	5.03649	13.0744	11.5476
PITG_22478	19.0109	17.5116	6.98476	5.56919	5.86955	4.54845	1.79913	2.53664	1.8271	1.70836	2.39631	2.42033	2.37039	1.98554	2.02442	2.59439
PITG_22477	6.76806	5.85347	9.72203	14.001	5.24513	5.3715	6.4584	5.90345	5.88097	6.01089	5.37709	6.93829	4.89881	5.13334	2.78357	3.35745
PITG_22476	1.81056	2.82918	2.12374	1.35326	0.0832561	0.0866371	0.276789	0.184483	0.17129	0.126545	0.116893	0.10757	0.0526754	0.145283	0.210877	0.254352
PITG_22475	17.7176	19.414	4.01152	8.95234	0.499537	0.433186	0.738103	1.15302	1.02774	2.27781	0.233787	0.376496	0.632104	0.8717	0.970033	0.661316
PITG_22472	16.2951	13.1215	21.615	19.31	0.374652	0.779734	24.911	25.7815	10.2774	10.1236	17.1833	17.6953	20.3327	23.6327	38.6326	37.4407
PITG_22471	29.7881	22.731	39.5016	31.8016	0.790933	1.21292	42.4871	41.8315	16.3868	17.0836	31.0352	29.9583	37.2942	36.902	66.5948	59.4167
PITG_22468	3.79356	3.90231	2.40691	2.44628	0.790933	1.03965	1.89139	2.90561	0.913548	1.07563	1.81185	1.93627	2.42307	1.54969	2.40399	2.18743
PITG_22462	54.4031	63.6077	37.1419	136.888	9.99073	7.40748	2.12205	1.19914	2.34097	3.35344	1.87029	3.87253	1.26421	2.17925	8.01331	10.7845
PITG_22459	4.74195	24.2919	29.4493	40.754	7.03514	6.84433	3.69052	4.61207	1.42742	1.8349	2.68855	2.9044	3.2132	3.24466	6.495	8.59711
PITG_22458	0.474195	0.634126	0.188777	0.416388	0.790933	0.476504	1.47621	0.922415	0.970645	0.822543	1.40272	1.23706	0.948156	0.677989	1.68701	1.17002
PITG_22454	37.5476	43.9498	65.1754	81.0915	26.1424	27.5939	13.0552	12.222	5.93806	4.42908	20.5148	20.6535	20.3327	17.2887	19.9068	18.8729
PITG_22453	0.64663	0.9268	0.471943	0.988921	0.499537	0.996327	5.02833	4.51983	8.50742	8.60506	3.56525	3.71118	3.8453	5.2302	3.2475	2.34004
PITG_22451	1.63813	0.878021	1.41583	2.18604	1.3321	0.90969	6.32001	6.50302	4.56774	4.23926	4.44195	4.57174	3.8453	3.77737	1.68701	0.661316
PITG_22449	0	0	0	0	0	0	0	0	0	0	0	0	0	0	0	0
PITG_22448	2.84517	1.90238	1.88777	1.19712	2.78908	1.42951	1.753	1.5681	3.82548	4.04944	2.10408	1.93627	1.58026	1.7434	1.68701	1.78047
PITG_22446	1.20704	1.51215	4.10591	2.18604	1.70675	3.24889	1.93752	1.61423	2.39806	1.8349	1.40272	1.55977	2.10701	1.11384	3.33185	2.59439
PITG_22444	0	0	0	0	0.582793	0.519823	3.59825	3.59742	3.02613	2.84726	3.44835	3.81875	3.4239	2.46982	3.16315	3.86616
PITG_22439	2.02611	1.95116	1.60461	0.988921	2.24791	2.29588	1.52234	1.19914	2.11258	2.34108	0.70136	1.34463	1.73829	0.823272	1.51831	1.52611
PITG_22437	0	0	0	0	0	0	0	0	0	0	0	0	0	0	0	0
PITG_22435	4.09532	4.04865	2.07655	2.13399	7.49305	13.602	4.29023	3.82802	11.5906	14.8058	1.87029	0.645422	2.26504	1.50126	1.01221	0.915668
PITG_22434	386.167	387.207	438.152	612.507	600.068	573.105	436.588	431.275	626.409	907.075	427.888	406.939	406.18	424.566	342.632	341.493
PITG_22433	0	0	0	0	0	0.0433186	0	0	0	0	0	0	0	0	0	0
PITG_22432	1.37948	4.97545	62.0133	23.3698	1.16559	0.866371	1.43008	0.922415	0.856451	1.07563	1.05204	1.77491	1.26421	1.40441	3.33185	3.6118
PITG_22431	43.5397	74.7293	7.31512	4.52822	3.7049	4.15858	71.5499	75.3152	31.9742	21.133	61.2521	33.8847	49.7255	50.5586	29.354	21.7726
PITG_22430	4.61262	4.48766	6.22965	7.54703	4.70397	5.15491	2.39884	1.89095	2.16968	2.15127	2.57165	2.63547	3.16052	2.56667	3.12097	3.15397
PITG_22429	0.732847	1.26825	0.707915	1.30121	0.624421	0.779734	0.415183	0.368966	0.114194	0.126545	0.17534	0.10757	0.474078	0.338994	0.843507	0.610446
PITG_22428	1.68124	1.70726	2.12374	1.87375	1.41535	1.47283	1.84526	1.89095	1.65581	2.40436	1.63651	1.55977	1.26421	1.93711	4.51276	5.59575
PITG_22427	8.31997	6.29248	8.68375	12.0752	5.37002	5.3715	5.21285	4.28923	6.05226	4.61889	5.78622	7.31478	5.37289	5.81133	8.01331	7.32535
PITG_22426	0	0	0	0	0	0	0	0	0	0	0	0	0	0	0	0
PITG_22425	0.0431086	0	0	0	0.249768	0.649779	1.38394	1.38362	0.799355	0.949088	1.34427	0.860563	1.36956	1.93711	2.23529	1.67873
PITG_22422	0	0	0	0	0	0.0433186	0	0	0	0	0.116893	0	0	0.0484278	0.0843507	0
PITG_22420	0	0	0	0	0	0	0	0	0	0	0	0	0	0	0	0
PITG_22419	5.08682	4.53644	5.04979	7.65113	7.8677	9.66004	5.8587	6.08794	6.10935	9.74397	7.30584	6.72315	5.10951	6.15033	4.17536	4.73095
PITG_22418	4.05221	4.09743	3.72835	4.26798	2.62257	2.12261	0.691972	0.784052	0.856451	0.949088	0.35068	0.699207	0.68478	0.43585	0.590455	0.356093
PITG_22416	154.156	107.314	110.057	137.72	42.086	55.3178	69.2894	34.6367	212.457	191.842	67.5644	48.5142	70.2689	18.6931	43.9467	25.9948
PITG_22415	0.387978	0.585347	0.235972	0.884824	0.20814	0.259911	0.369052	0.59957	0.570968	0.316363	0.759807	0.322711	0.474078	0.338994	0.253052	0.0508705
PITG_22414	1.07772	1.17069	1.22705	1.04097	1.70675	1.34288	0.784235	0.507328	0.913548	0.822543	0.409127	0.430281	0.79013	0.532705	0.126526	0.559575
PITG_22413	0.344869	0.341453	0.849498	1.19712	2.12303	2.03597	1.06102	1.29138	1.02774	1.13891	0.818254	1.29084	1.05351	0.920128	1.47614	1.01741
PITG_22411	27.4171	26.6821	28.5054	40.4937	17.3589	14.5117	10.1951	9.68535	13.7603	16.261	10.2282	10.3805	10.5351	10.6541	9.0677	8.69885
PITG_22409	0.0431086	0.146337	0.707915	0	0.582793	0.90969	0.461315	0.276724	0.342581	0.25309	0.818254	0.322711	0.421403	0.387422	0.843507	0.763057
PITG_22406	1329.9	1538.24	2452.5	767.403	151.401	60.5594	103.565	93.6251	20.2123	23.2843	49.329	70.0821	106.088	46.2001	69.6736	57.7889
PITG_22405	9.69944	8.38998	5.8521	2.65447	7.8677	8.18721	3.04468	2.95173	2.56935	3.35344	3.85748	3.22711	3.0025	3.38994	6.53718	6.56229
PITG_22404	41.3843	34.2428	36.67	23.7341	33.9269	40.3729	4.93607	5.30388	6.68032	6.32725	8.65011	10.273	7.79595	7.65159	19.2741	21.9252
PITG_22400	0	0	0	0	0	0	0	0	0	0	0	0	0	0	0	0
PITG_22398	7.71645	5.85347	5.14418	5.10075	2.62257	3.11894	5.44351	6.82587	1.8271	1.13891	8.47477	9.03591	8.37538	7.65159	9.48945	9.25842
PITG_22396	4.82817	8.04852	3.16202	13.1162	2.3728	2.03597	17.2993	18.4483	107.399	153.499	9.11768	3.33468	9.69227	7.26416	2.10877	1.83134
PITG_22394	5.69034	6.34126	5.8521	6.40196	10.2821	11.8693	6.18162	5.58061	3.19742	2.08799	9.52681	9.51998	8.53341	8.81385	9.70033	8.64798
PITG_22392	0	0	0	0	0.333024	0.30323	0.32292	0.507328	0.114194	0	0.409127	0.752993	0.948156	0.968555	2.23529	1.98395
PITG_22391	66.6028	97.8993	47.1471	61.8336	39.3801	21.5726	6.27388	6.4569	2.28387	1.32872	13.209	20.1694	7.79595	10.7994	12.8213	17.7029
PITG_22390	71.431	83.851	35.9149	34.3	137.747	184.58	25.1416	24.5362	47.5045	45.1766	14.9039	13.769	13.9063	19.3227	30.4506	50.9722
PITG_22389	5.77656	6.39004	7.55109	4.78846	13.5707	16.1578	8.90337	11.1612	7.36548	7.71925	12.3323	9.62755	10.7984	10.751	18.051	18.5677
PITG_22387	0	0	0	0	0	0	0	0	0	0	0	0	0	0	0	0
PITG_22384	0	0	0.0943886	0	0.0832561	0	0.276789	0.138362	0.285484	0.379635	0.0584467	0.161356	0.210701	0.145283	0.253052	0.203482
PITG_22383	2.58652	2.24383	2.26533	1.6135	0.957445	0.476504	0.32292	0.230604	0.114194	0.442908	0.17534	0.484067	0.210701	0.43585	0.379578	0.915668
PITG_22381	63.4559	63.998	67.8182	102.64	62.4004	61.0792	60.2477	64.2462	80.6206	84.7219	57.8038	54.1079	56.0993	51.3334	49.2608	46.5465
PITG_22380	0.905281	0.585347	0.66072	0.416388	0.957445	0.649779	1.19942	1.01466	0.742258	0.442908	0.52602	0.860563	0.737455	0.968555	0.801331	0.712187
PITG_22379	0	0	0	0	0.0832561	0	0.0461315	0.0461207	0.0570968	0.189818	0	0.0537852	0.0526754	0.0484278	0.0421753	0.0508705
PITG_22378	6.4663	5.21935	12.3649	4.47617	8.78352	8.27385	202.102	197.258	285.427	254.102	96.3201	41.9524	118.678	112.546	27.9622	13.5824
PITG_22375	2.75895	1.65848	1.32144	5.36099	0.041628	0.0433186	0	0	0.114194	0.569453	0.116893	0	0.105351	0	0.0843507	0.203482
PITG_22374	9.91499	10.2924	12.5065	5.77738	13.6124	11.5661	2.81402	1.79871	4.05387	2.08799	3.56525	5.4323	3.6346	5.42391	14.9722	28.8436
PITG_22372	4.05221	4.14621	0.471943	2.44628	0.20814	0.30323	0.830366	1.01466	0.456774	0.379635	0.233787	0.484067	0.526754	0.532705	0.253052	0.406964
PITG_22371	0	0.0487789	0.0943886	0	0.374652	0.736416	1.19942	1.1069	0.228387	0.189818	1.46117	1.23706	1.47491	1.30755	1.72919	1.52611
PITG_22369	3.92289	4.73156	4.38907	4.00773	16.4431	12.6923	7.75008	8.48621	3.76839	3.16363	9.11768	10.4881	11.4306	10.7025	10.9234	11.5985
PITG_22365	0.344869	0.43901	0.283166	0.312291	1.0407	1.55947	0.691972	0.64569	0.628064	0.75927	1.11049	1.12949	0.948156	0.677989	1.30744	2.84875
PITG_22364	75.397	78.1926	5.14418	41.4826	0.666049	0.823053	1.43008	1.01466	0.913548	0.632725	1.57806	0.806778	0.948156	1.21069	1.01221	0.559575
PITG_22363	2.19854	2.39017	2.21813	7.85932	0.166512	0.216593	0.369052	0.276724	1.48452	1.392	0.467573	0.268926	0.263377	0.193711	0.0843507	0.0508705
PITG_22359	0	0	0	0	0	0	0	0	0	0	0	0	0	0	0	0
PITG_22358	21.8992	18.4872	25.3905	28.8869	14.0703	13.4288	17.8067	18.6789	17.7571	14.869	15.4299	18.5021	16.382	16.5139	9.4051	9.51278
PITG_22357	3.57802	2.19505	6.04087	10.1495	4.37094	4.76504	3.69052	3.64354	3.36871	3.9229	3.91593	4.7331	4.21403	4.98806	4.80799	6.10446
PITG_22356	0	0.0487789	0	0	0	0	0	0	0	0	0	0	0	0	0	0
PITG_22355	2.28476	2.14627	6.51282	12.3355	3.95466	5.41482	3.69052	3.59742	2.45516	2.78399	4.79263	12.0479	4.47741	8.18429	3.03662	1.3735
PITG_22354	8.4924	8.53631	7.22073	5.67328	16.9426	16.6776	74.3178	78.8664	100.376	106.045	66.1032	49.3748	65.7915	61.3096	46.6881	35.9654
PITG_22353	26.8136	31.1697	31.809	33.3631	23.395	23.2621	32.3843	32.6074	38.8258	34.2304	26.9439	25.1177	26.285	26.6837	21.4672	18.9747
PITG_22351	0	0	0	0	0	0.0433186	0.369052	0.230604	0.285484	0.316363	0.116893	0.161356	0.68478	0.43585	0.295227	0.610446
PITG_22350	0.387978	0.487789	0.896692	0.520485	7.03514	11.4794	119.065	121.897	184.936	207.85	96.7877	62.1219	93.2881	103.006	68.1132	55.6523
PITG_22347b	0.258652	0.341453	5.42735	0	0.0832561	0.0866371	0	0.0922415	0.285484	0.379635	0	0.10757	0	0	0.716981	0.813927
PITG_22347a	0	0.0487789	0.0943886	0.104097	0	0	0	0.0461207	0.456774	0.822543	0	0.10757	0.105351	0.0484278	0	0
PITG_22346	1.03461	0.731684	0.471943	0.468436	0.374652	0.476504	0.32292	0.368966	0.342581	0.189818	0.116893	0.10757	0.210701	0.290567	0.506104	0.356093
PITG_22343	59.0157	54.3885	113.361	160.882	3.33024	3.85535	13.701	14.0668	40.139	41.6333	7.1305	5.86258	7.16385	6.6346	6.57935	6.10446
PITG_22340	1.5088	1.56093	3.39799	4.99665	3.20536	1.99265	0.184526	0	1.25613	1.8349	0.35068	0.10757	0.316052	0.290567	0.0421753	0
PITG_22339	14.3552	11.7557	16.5652	6.9745	141.868	114.967	89.8179	86.1996	18.4423	22.1454	103.392	105.204	116.413	84.119	66.1731	47.4113
PITG_22334	0.474195	1.12192	0.849498	0.208194	5.41165	4.93832	2.30657	1.79871	1.88419	1.01236	2.68855	2.63547	2.31772	1.98554	2.9101	3.76441
PITG_22333	10.0874	34.1453	6.84318	12.8039	142.618	153.304	16.3767	16.419	2.62645	2.40436	20.1057	22.2671	10.377	11.6711	12.7791	21.5182
PITG_22330	0	0	0	0	0	0	0	0	0	0	0.0584467	0	0	0	0	0
PITG_22328	6.38008	4.97545	7.31512	3.79954	3.1221	3.89867	3.04468	3.59742	2.68355	2.97381	1.34427	1.0757	1.42223	2.13082	1.85571	1.17002
PITG_22326	3.31937	3.4633	5.14418	5.67328	2.16466	2.72907	11.9019	14.2052	33.4587	38.8493	10.6957	6.93829	9.00749	9.10442	5.44062	4.12051
PITG_22324	3.66423	3.07307	1.60461	3.3311	0.249768	0.30323	8.58045	8.20949	12.1045	11.3258	4.20816	2.95819	5.26754	5.85976	2.36182	1.11915
PITG_22323	6.68184	5.51202	7.17354	10.5138	3.03885	1.68942	18.7294	19.6013	17.7571	16.1345	16.7742	18.6097	17.4882	21.0661	6.1576	3.45919
PITG_22319	132.645	120.24	65.8361	53.8702	85.5456	72.2987	31.3233	30.163	54.3561	55.5533	32.7301	36.6815	28.1813	31.9139	42.4284	44.9695
PITG_22318	0.0862173	0.0487789	0.377555	0.0520485	1.0407	0.953009	1.19942	0.968535	0.628064	0.822543	0.759807	0.752993	0.842806	1.16227	1.89789	1.22089
PITG_22317	86.3035	81.6559	153.995	133.765	8.78352	5.5881	0.830366	0.553449	0.913548	0.442908	1.57806	3.22711	1.52759	2.22768	4.47058	3.81529
PITG_22313	9.61323	4.19499	3.16202	4.00773	2.58094	4.02863	1.47621	1.06078	0.799355	0.632725	1.46117	1.4522	1.42223	1.40441	0.970033	0.864798
PITG_22311	5.51791	8.29242	18.8777	5.67328	13.987	9.35681	0.968761	1.01466	0.513871	0.189818	1.22738	2.63547	1.21153	1.79183	2.53052	2.79788
PITG_22310	27.8482	29.9015	46.156	64.6963	12.0721	8.36048	6.22775	6.68751	4.73903	4.68217	12.8583	11.9403	10.0083	8.23272	5.60932	6.91838
PITG_22306	1.25015	0.731684	0.802303	0.156145	0.457908	0.736416	0.32292	0.276724	0.628064	0.695998	0.35068	0.10757	0.316052	0.290567	0.463929	0.356093
PITG_22303	0	0	0	0	0	0	0	0	0	0	0	0.10757	0	0	0	0
PITG_22301	9.69944	11.9508	13.3088	23.7341	10.4903	9.27017	1.79913	1.24526	0.913548	1.01236	2.10408	3.9801	2.26504	1.98554	2.36182	1.52611
PITG_22300	0	0	0	0	0.291396	0.0866371	0.876498	0.784052	0.285484	0.25309	0.759807	1.55977	1.47491	2.17925	49.0921	36.525
PITG_22299	0.258652	0.731684	0.0943886	0.104097	2.70582	3.81203	1.98365	1.61423	1.08484	0.75927	1.87029	1.4522	1.68561	1.79183	2.40399	2.13656
PITG_22296	2.88828	5.07301	6.37123	2.91472	9.90747	7.9273	7.84235	6.64139	6.50903	8.03561	9.11768	9.14348	6.79512	6.05347	8.60377	10.225
PITG_22295	1.25015	1.56093	2.17094	0.67663	2.33117	2.85903	2.44497	2.49052	1.88419	2.46763	4.03282	2.09762	2.73912	2.2761	3.0788	3.05223
PITG_22290	34.9611	44.4376	21.5678	18.4252	89.7501	121.942	12.3171	12.591	16.9577	15.565	10.1113	14.6834	11.4832	13.3661	25.8535	37.8476
PITG_22288	1.20704	0.878021	1.17986	1.35326	3.24699	5.89133	0.507446	0.59957	1.77	0.75927	0.759807	1.0757	0.948156	0.920128	1.09656	1.06828
PITG_22286	12.8464	10.5362	7.97584	5.67328	16.2766	17.0675	5.02833	5.1194	7.65097	5.12507	3.97437	3.81875	3.73995	3.97108	4.55494	6.46055
PITG_22285	14.3121	14.8776	3.16202	7.18269	0.291396	0.216593	0.230657	0.368966	0.913548	0.50618	0.116893	0.268926	0.210701	0.290567	0.295227	0.101741
PITG_22283	0	0.0487789	0.0471943	0	0.166512	0.129956	0.138394	0.230604	0.228387	0.126545	0.409127	0.376496	0.263377	0.532705	0.63263	1.27176
PITG_22282	4.0091	5.95103	11.893	15.4584	3.1221	3.16226	1.66073	1.70647	1.42742	1.89818	1.34427	1.8287	1.36956	1.7434	4.97669	4.01877
PITG_22281	1.72435	2.48773	1.60461	2.49833	5.20351	4.93832	0.64584	0.691811	1.02774	0.316363	0.467573	0.376496	0.68478	0.338994	0.885682	0.712187
PITG_22279	0.30176	0.195116	0.566332	0.624582	0.999073	1.29956	1.98365	1.52198	1.77	1.77163	2.04563	1.93627	1.26421	1.88868	0.63263	0.966539
PITG_22277	0	0	0	0	0	0	0	0	0	0	0	0	0	0	0	0
PITG_22272	0	0	0.0943886	0.260242	0.41628	0.216593	0.461315	0.830173	0.856451	0.316363	0.35068	0.484067	0.474078	0.43585	0.548279	0.559575
PITG_22267	13.3637	12.4386	3.86993	4.42412	9.90747	9.18354	18.0374	17.7565	16.1013	14.869	11.2802	8.98213	12.5367	13.3176	6.41065	5.18879
PITG_22265	169.805	132.484	99.4384	88.8468	6.49397	5.32818	6.4584	7.65604	5.70968	5.12507	5.14331	6.29287	5.47824	5.52077	7.92896	6.56229
PITG_22264	114.583	116.094	47.0055	62.8746	60.1109	46.6541	63.5691	61.6634	145.197	130.341	42.0816	29.5819	46.5123	38.2095	26.2752	25.5878
PITG_22263	1.07772	2.29261	1.6518	1.24916	7.40979	8.4038	2.81402	3.32069	4.91032	4.55562	3.03923	2.9044	2.21236	2.90567	4.38623	4.06964
PITG_22262	6.76806	6.78027	9.67484	18.3211	6.20258	5.50146	2.4911	2.53664	1.88419	2.59417	2.22097	2.47412	2.42307	2.42139	4.17536	3.56093
PITG_22257	17.7608	19.8042	17.0371	15.8748	11.9472	11.6527	3.73665	3.22845	5.99516	5.25162	5.84467	6.61558	5.21486	4.93963	7.46503	8.69885
PITG_22256	0	0	0	0	0	0	0	0	0	0	0	0	0	0	0	0
PITG_22254	0.732847	1.07314	1.88777	0.572533	7.24328	5.28487	2.3527	2.2138	1.54161	1.26545	4.55884	4.46417	3.89798	3.77737	5.10321	5.59575
PITG_22253	7.5009	6.68271	6.13526	3.3311	0.999073	1.29956	1.19942	1.47586	0.799355	0.695998	1.46117	2.09762	2.26504	2.17925	3.66925	3.86616
PITG_22251	1.81056	2.39017	2.02936	2.65447	3.08048	2.81571	1.19942	1.15302	1.08484	0.885815	0.70136	1.34463	1.42223	1.11384	0.843507	1.01741
PITG_22250	16.7693	17.2677	20.2936	13.7928	45.666	38.9001	6.18162	5.30388	10.8484	10.6298	7.07205	11.026	8.48073	7.5063	8.64594	7.83405
PITG_22249	17.2003	19.0726	20.152	37.8913	14.6114	11.4794	12.0403	10.4694	21.4684	28.4094	9.17613	9.68133	7.00582	9.00756	5.10321	5.74836
PITG_22247	0.603521	0.780463	1.55741	0.572533	2.24791	1.34288	1.38394	1.38362	1.48452	2.02472	2.45476	2.58169	2.47574	2.08239	2.7414	2.95049
PITG_22243	16.9848	22.5359	32.2337	20.5592	15.9435	15.0749	13.5626	12.5448	13.5319	15.565	12.7998	10.1116	11.4832	10.2667	13.3274	13.3281
PITG_22242	3.75045	3.12185	5.8521	3.07086	2.70582	4.24522	12.1326	11.3918	14.1029	20.2472	8.06564	6.99207	8.79678	10.4604	14.1709	11.0389
PITG_22241	2.02611	2.09749	2.07655	1.56145	1.3321	1.64611	5.48964	5.94957	4.28226	4.42908	4.14971	3.71118	3.68727	4.64907	4.97669	4.22225
PITG_22238	0	0.0487789	0	0	0.041628	0	0.184526	0	0	0	0	0	0.0526754	0	0.0421753	0.0508705
PITG_22237	0.172435	0.682905	2.97324	1.24916	25.0185	18.3238	13.1936	12.6832	5.1958	4.99853	21.2746	29.0978	24.3887	19.9522	24.9256	20.5517
PITG_22229	0.560412	0.829242	0.471943	0.520485	1.37373	0.823053	4.88993	5.16552	3.88258	3.16363	2.57165	2.25898	3.6346	3.43837	1.47614	1.17002
PITG_22228	0	0	0	0	0	0	0	0	0	0	0	0	0	0	0	0
PITG_22227	0	0	0	0	0	0	0	0	0	0	0	0	0	0	0	0
PITG_22226	11.3807	11.463	21.379	20.4551	4.91211	5.32818	3.13694	3.59742	3.54	4.3658	3.91593	3.01197	2.63377	3.09938	2.61487	3.40832
PITG_22225	5.08682	4.14621	2.87885	2.02989	4.41257	3.94199	2.72176	2.81336	1.77	1.89818	2.04563	2.20519	1.94899	1.88868	2.23529	2.08569
PITG_22223	0.0862173	0.0487789	0	0	0.333024	0.693097	0.553577	0.830173	0.285484	0.25309	0.8767	0.430281	0.948156	0.677989	0.927857	1.01741
PITG_22214	0	0	0	0	0	0	0	0	0	0	0	0	0	0	0	0
PITG_22210	73.7589	87.3631	9.958	5.1528	7.1184	4.46181	5.21285	4.98104	7.19419	8.03561	4.32505	3.92632	4.63543	5.13334	8.68812	10.7337
PITG_22208	0	0	0	0	0	0	0	0	0	0	0	0	0	0	0	0
PITG_22204	1.89678	3.12185	3.86993	4.16388	4.12118	3.85535	3.78278	3.73578	4.56774	4.3658	3.79903	4.24903	4.47741	4.8912	3.16315	2.79788
PITG_22203	7.75955	7.80463	10.4299	9.05644	10.1572	11.4794	18.1758	19.4629	25.7506	24.1701	17.4171	14.2531	17.8043	15.8359	11.0078	8.29189
PITG_22202	0.172435	0.585347	0.991081	0.728679	2.03977	2.38252	1.15329	0.968535	1.59871	1.8349	1.28583	0.645422	0.842806	1.25912	1.34961	1.32263
PITG_22201	8.62173	7.65829	13.9223	9.78511	13.654	12.8223	6.73519	7.01035	16.1013	16.8305	6.42914	6.61558	5.63626	6.15033	4.47058	5.54488
PITG_22200	128.464	119.947	136.722	266.644	73.5568	79.8794	29.7548	32.0539	50.188	46.8217	44.7702	48.4067	33.2908	42.7617	81.1875	142.081
PITG_22198	0	0	0	0	0	0	0	0	0	0	0	0	0	0	0	0
PITG_22194	0	0	0	0.0520485	0	0	0	0	0	0	0	0	0	0	0	0
PITG_22191	5.08682	4.634	6.89037	6.19377	4.03792	4.07195	10.518	10.0543	13.0752	9.30106	11.5724	10.004	12.1153	10.4604	12.4417	12.158
PITG_22186	17.7608	13.9996	14.1111	8.6921	23.395	28.5036	9.27242	9.1319	14.2171	14.7425	5.96156	4.30281	7.4799	7.89373	8.68812	7.98666
PITG_22184	1.72435	2.34139	2.54849	1.50941	7.40979	7.10425	6.55067	7.10259	3.5971	3.9229	6.83826	6.93829	7.21652	6.34404	6.36847	6.61316
PITG_22178	87.8554	96.6798	42.7581	187.062	23.8529	15.1615	1.15329	0.968535	1.08484	0.822543	2.39631	5.16338	1.73829	1.7434	2.7414	2.54352
PITG_22177	1.76745	1.26825	1.27425	0.728679	5.41165	5.45814	14.6698	15.5427	2.62645	3.29017	15.6637	15.3288	16.5401	14.383	8.89899	8.4445
PITG_22176	0.689738	1.17069	0.802303	0.67663	1.83163	2.29588	5.53577	5.30388	2.22677	1.392	5.78622	5.91637	6.37372	4.55221	4.09101	3.00136
PITG_22171	1.983	2.5365	9.72203	7.33884	2.87233	2.90234	4.05957	3.27457	5.82387	6.20071	1.81185	1.88248	2.15969	2.42139	2.95227	2.95049
PITG_22166	0.30176	0.43901	0.613526	0.364339	0.957445	1.29956	0.461315	0.553449	0.856451	0.50618	0.35068	0.430281	0.263377	0.532705	0.421753	0.610446
PITG_22163	37.3752	46.34	29.3077	33.2069	4.91211	4.76504	12.1326	12.6832	18.7277	13.7301	9.35147	6.8845	9.21819	7.60316	7.33851	9.25842
PITG_22162	0	0	0	0	0	0	0	0	0	0	0	0	0	0	0	0
PITG_22161	0.560412	0.292674	0.566332	0.520485	7.20165	6.32451	18.6832	20.8004	13.4177	11.2625	24.8398	21.03	24.02	24.5529	15.1831	18.3642
PITG_22159	2.67274	2.87796	1.98216	2.55038	4.32932	3.68208	1.6146	1.52198	3.14032	3.41672	1.57806	1.72113	1.52759	1.50126	1.26526	1.17002
PITG_22157	89.1056	77.9	121.62	326.084	8.07584	4.895	7.84235	8.57846	3.5971	5.37816	6.1369	8.65941	5.79429	8.47486	2.69922	3.00136
PITG_22155	0	0.0487789	0.0471943	0	0.124884	0.0866371	0.461315	0.59957	0.0570968	0	0.759807	0.322711	0.579429	0.532705	0.463929	0.763057
PITG_22154	7.19914	10.2436	12.5537	5.41304	21.6466	55.1012	9.64147	9.03966	8.62161	6.95998	5.31865	3.92632	5.79429	5.7629	3.92231	3.86616
PITG_22153	27.9344	33.1209	28.3166	20.5071	72.2247	57.1372	7.38103	6.54914	16.7864	16.8938	10.9295	17.4802	11.5359	10.5088	14.5927	13.0737
PITG_22151	0.905281	1.90238	0.471943	2.91472	0.124884	0.563141	3.78278	3.04397	15.359	24.1701	1.81185	0.806778	1.58026	1.16227	0.253052	0.508705
PITG_22150	0	0.0487789	0.0943886	0.156145	5.91118	8.4038	33.4914	30.9931	3.02613	1.32872	73.1752	80.9467	75.1677	62.8108	48.4173	52.8035
PITG_22149	3.92289	4.24377	5.09699	5.51714	8.74189	6.93097	9.59534	10.5155	10.7913	9.6807	9.29302	8.44427	9.48156	10.412	3.92231	4.42573
PITG_22148	0.517304	0.878021	0.707915	0.728679	19.024	22.9588	167.042	162.114	105.8	79.1539	189.718	186.904	208.91	196.762	178.149	158.258
PITG_22141	7.37158	10.3899	6.04087	5.2569	7.32654	7.75402	11.3022	13.0522	21.24	22.3352	9.7606	5.8088	9.27086	8.23272	7.92896	7.83405
PITG_22140	4.09532	4.24377	3.77555	3.12291	5.07862	3.24889	1.98365	1.75259	4.91032	4.87198	1.92874	2.04384	2.26504	2.22768	2.40399	3.20484
PITG_22138	0	0	0	0	0	0	0	0	0	0	0	0	0	0	0	0
PITG_22137	10.9065	9.12166	10.3827	6.24582	3.37187	3.85535	12.9168	12.1759	3.02613	3.47999	17.7093	18.0718	17.9096	15.6906	19.8224	20.2464
PITG_22136	0	1.41459	2.31252	0.520485	0	0.173274	0.184526	0.461207	0.399677	0.25309	0.35068	0.268926	0.316052	0.242139	0.253052	0.305223
PITG_22135	1485.48	1530.44	1566.28	2333.28	987.292	912.462	721.727	718.838	1340	1856.86	728.363	694.797	685.096	700.265	571.855	551.945
PITG_22134	39.2289	31.6087	13.4504	16.7076	8.40886	9.27017	2.58336	2.35216	2.16968	1.70836	6.72137	8.22913	4.056	7.60316	57.738	103.42
PITG_22133	6.5094	7.85341	3.39799	5.36099	0.457908	0.476504	4.61315	5.9957	27.121	36.7613	2.27942	1.55977	2.47574	2.08239	0.927857	0.457834
PITG_22132	0.862173	0.878021	3.86993	2.08194	1.74838	1.38619	1.84526	1.01466	1.42742	2.15127	1.57806	1.18327	1.00083	1.84026	1.77136	1.3735
PITG_22130	0	0	0	0	0	0	0	0	0	0	0	0	0	0	0	0
PITG_22129	0.431086	0.243895	3.06763	0.884824	6.74374	6.36783	3.45986	3.32069	1.42742	1.26545	5.31865	6.83072	5.42556	5.32705	6.41065	6.2062
PITG_22127	2.9745	3.90231	6.6544	10.6179	5.74467	5.19823	0.461315	0.368966	2.68355	4.04944	0.584467	0.860563	1.21153	1.06541	0.506104	0.305223
PITG_22126	10.6478	5.51202	4.9554	2.44628	13.1128	16.7643	268.67	270.083	188.362	143.818	157.397	107.624	172.354	191.968	83.3385	53.821
PITG_22125	5.69034	5.85347	4.29468	7.75522	4.78722	3.85535	2.4911	2.02931	2.39806	2.78399	2.45476	2.36655	2.10701	3.1478	1.47614	1.32263
PITG_22124	65.0078	53.8032	56.0668	38.8282	33.4689	49.4698	8.48819	9.27027	6.56613	4.04944	13.209	18.5021	10.4824	11.7195	25.3474	30.3697
PITG_22123	0	0	0.0471943	0	0	0	0	0	0	0	0	0	0	0	0	0
PITG_22122	36.9441	36.3403	41.5782	37.2147	47.7057	46.9573	35.7519	34.8673	43.7932	41.0006	35.3602	39.4245	37.2415	38.2095	28.1731	23.7056
PITG_22121	2.88828	1.95116	3.86993	1.35326	1.49861	2.42584	5.81256	5.58061	7.82226	12.8443	3.62369	2.68926	5.26754	5.66605	7.63373	6.15533
PITG_22119	8.75105	8.24364	18.9249	5.46509	670.669	614.604	424.825	415.363	491.889	534.653	470.846	400.915	477.449	423.356	386.115	354.109
PITG_22118	0	0	0	0	0	0	0	0	0	0	0	0	0	0	0	0.0508705
PITG_22117	604.857	548.958	91.1794	294.959	2.66419	1.73274	2.58336	3.59742	0.742258	0.75927	3.44835	4.41038	3.2132	3.38994	1.01221	1.57698
PITG_22113	1.29326	1.95116	1.22705	1.09302	4.4542	3.20557	6.13548	6.18018	7.65097	8.09888	7.8903	5.70123	6.79512	5.42391	5.48279	7.12187
PITG_22112	9.18214	10.4387	5.19137	8.6921	3.66327	4.07195	12.1326	11.5302	14.2742	14.616	10.462	6.93829	9.74494	8.717	7.42286	7.78318
PITG_22111	8.75105	7.4144	16.6596	2.86267	0.0832561	0.0433186	0.784235	0.461207	0.513871	0.75927	0.35068	0.914348	0.210701	0.387422	1.26526	1.01741
PITG_22108	7.41469	8.78021	15.6213	6.45401	22.5208	26.2511	135.949	133.151	31.2319	13.6036	211.986	202.878	218.655	176.277	136.985	137.503
PITG_22107	24.3133	27.6577	31.2426	34.6643	63.3579	62.5087	42.8561	41.1858	78.6222	95.5415	42.9583	37.9723	45.3008	43.3913	35.0055	36.0163
PITG_22105	13.105	19.0726	22.9836	18.7895	21.4801	17.8473	6.50454	6.82587	9.64935	12.2116	6.37069	7.42236	6.16302	7.89373	6.62153	7.37622
PITG_22104	0.258652	0.585347	0.66072	1.97784	1.12396	2.42584	266.732	265.886	540.82	602.038	182.412	94.1779	177.99	165.332	84.5194	65.5212
PITG_22103	37.7632	24.7797	24.3051	39.713	26.5171	23.9119	3.18307	2.95173	5.70968	4.49235	3.79903	6.40044	2.63377	5.13334	7.04328	8.59711
PITG_22096	0.0431086	0.0487789	0.0471943	0	0.041628	0.0866371	0.0922629	0	0	0.189818	0.0584467	0	0	0.0484278	0	0
PITG_22095	2.71584	2.19505	1.93497	2.49833	2.99722	3.85535	4.33636	3.87414	2.05548	2.46763	7.0136	7.58371	6.16302	6.00504	10.9234	10.988
PITG_22094	1.46569	1.21947	2.07655	1.35326	5.70304	3.24889	28.0479	28.7332	33.1161	31.0035	23.2033	19.0937	27.4439	25.6667	14.3818	12.565
PITG_22091	31.7711	44.6327	34.3575	26.7529	12.8214	15.7246	19.7904	23.7061	29.1193	27.397	17.6509	17.1575	21.7549	22.3736	14.9722	14.8542
PITG_22089	0	0	0.141583	0	0.333024	0.779734	0.830366	0.64569	0.513871	1.89818	0.292233	0.376496	0.474078	0.629561	0.506104	0.864798
PITG_22088	0	0	0	0	0	0	0	0	0	0	0	0	0	0	0	0
PITG_22087	55.9119	54.1934	73.104	69.9011	48.2469	36.3876	15.9154	16.7879	32.1455	44.7969	24.1385	26.2472	22.6504	25.473	26.9922	31.031
PITG_22085	0.129326	0.243895	0.235972	0.156145	4.78722	4.93832	4.47475	4.0125	2.22677	2.46763	3.44835	3.2809	4.00333	3.72894	2.99445	3.66267
PITG_22082	0.0431086	0	0.0471943	0.208194	0.374652	0.389867	2.53723	2.35216	2.11258	2.21454	1.22738	1.02192	1.15886	1.59812	2.48834	2.08569
PITG_22080	5.38858	5.90225	5.52174	4.89256	6.57723	6.32451	6.50454	5.48837	10.9055	9.80724	4.67573	4.57174	4.53008	4.64907	5.69367	6.05359
PITG_22079	0	0	0	0	0.832561	0.649779	2.58336	2.16767	1.42742	1.96145	2.86389	1.8287	3.05517	2.6151	1.72919	2.89962
PITG_22077	3.96599	3.17063	4.24749	4.11183	2.12303	1.12628	2.76789	3.64354	2.56935	2.27781	2.86389	3.71118	3.16052	3.4868	4.42841	5.59575
PITG_22076	4.52641	2.58528	7.92865	2.18604	0.291396	0.476504	0	0.0461207	0	0	0.233787	0.161356	0.210701	0.484278	0.253052	0.152611
PITG_22075	0	0	0	0	0	0	0	0	0.0570968	0.0632725	0	0	0	0.0484278	0	0
PITG_22070	0	0.0487789	0.377555	0.156145	1.54024	1.51615	12.271	13.375	7.13709	8.41524	11.1049	14.2531	14.433	16.3686	18.6837	14.142
PITG_22069	14.5707	18.1458	32.2809	40.754	11.3645	11.9559	4.9822	3.96638	7.47968	5.56798	4.96797	6.1853	4.47741	6.15033	4.09101	6.10446
PITG_22068	0.0431086	0	0.0471943	0	0	0	0.0922629	0.0922415	0	0.25309	0	0.161356	0.210701	0.0968555	0.0843507	0.0508705
PITG_22065	83.4583	148.19	148.001	181.597	9.1998	15.7246	29.9854	36.9888	76.738	95.415	20.5148	14.1993	22.9665	23.3906	12.8213	12.8194
PITG_22064	334.264	295.942	145.358	122.626	74.764	57.3105	20.2056	20.2931	21.4113	30.6239	21.3915	29.3129	20.8594	50.1712	41.6692	38.6107
PITG_22063	0.94839	0.829242	1.03827	1.04097	1.12396	1.73274	0.138394	0.184483	0.742258	1.26545	0.17534	0.0537852	0.105351	0.145283	0.126526	0.254352
PITG_22062	2.9745	3.31697	4.34188	2.13399	21.6466	34.3083	11.948	10.7923	15.7587	15.6916	9.35147	6.50801	7.42723	8.66857	7.08546	9.51278
PITG_22060	34.8749	39.0719	33.7439	25.6599	89.7501	75.4176	9.64147	8.34785	21.7539	21.9556	14.9039	18.3407	15.908	12.8818	16.0266	13.9385
PITG_22058	1.983	1.95116	2.59569	3.69544	0.582793	0.649779	0.369052	0.737932	0.285484	0.316363	0.35068	0.376496	0.579429	0.581133	0.379578	0.254352
PITG_22057	27.5033	22.1944	23.7387	19.2579	5.37002	6.88765	7.51943	6.4569	7.93645	5.56798	5.14331	4.62553	5.42556	4.26164	8.73029	7.88492
PITG_22056	0.560412	1.41459	0.943886	1.04097	0.249768	0.173274	0.461315	0.415087	0.228387	0.25309	0.409127	0.268926	0.526754	0.43585	0.927857	0.813927
PITG_22054	0.30176	0.243895	0.613526	0	4.1628	6.19456	1.43008	2.62888	1.42742	1.13891	4.79263	5.32473	4.53008	4.26164	7.46503	6.96925
PITG_22053	1.63813	1.90238	2.87885	4.58027	0.707677	0.60646	0.599709	1.1069	0.570968	0.885815	0.818254	0.806778	1.00083	1.06541	1.09656	0.966539
PITG_22052	0.991499	0.975579	1.08547	0.728679	0.624421	0.433186	0.138394	0.230604	1.02774	0.885815	0.409127	0.376496	0.0526754	0.145283	0.168701	0.101741
PITG_22048	4.44019	4.73156	2.5013	3.38315	5.16188	5.32818	1.10715	1.15302	0.399677	0.442908	1.57806	2.20519	1.68561	1.79183	1.94007	1.83134
PITG_22047	0.0431086	0	0.188777	0.0520485	3.08048	2.42584	1.89139	2.58276	1.7129	1.8349	2.27942	1.0757	1.94899	2.08239	2.53052	2.13656
PITG_22045	78.7595	119.362	2.31252	11.3986	0.333024	0.259911	0.369052	0.59957	0.399677	0.379635	0.116893	0.537852	0.263377	0.484278	1.26526	1.22089
PITG_22041	6.89738	8.53631	0.849498	2.18604	0.832561	1.47283	1.19942	1.42974	0.399677	0.50618	1.34427	1.39841	1.31688	1.16227	2.65705	3.35745
PITG_22040	2.45719	2.82918	1.93497	2.18604	5.57816	8.23053	8.58045	8.30173	3.76839	4.42908	8.47477	6.29287	9.11284	9.5887	8.35072	7.32535
PITG_22039	0.64663	0.43901	3.02044	0.468436	0.124884	0.173274	0.276789	0.184483	0.114194	0	0	0.215141	0.316052	0.193711	0.210877	0.305223
PITG_22038	12.286	15.4141	10.9963	12.3355	7.65956	5.54478	1.15329	0.368966	2.56935	1.13891	0.70136	1.12949	0.421403	1.16227	0.590455	0.864798
PITG_22037	0	0	0	0	0	0	0.0461315	0	0	0	0	0	0	0	0	0
PITG_22036	13.881	11.6582	6.6544	19.6743	7.74282	3.68208	2.44497	2.4444	3.5971	3.98617	2.51321	2.58169	3.05517	3.29309	2.06659	3.05223
PITG_22035	19.7869	20.3408	22.842	20.9235	86.628	43.3186	5.58191	5.25776	6.79451	8.03561	6.66292	9.89647	4.95148	9.5887	9.32075	8.29189
PITG_22024	0.0431086	0.0975579	0	0.104097	0	0	0.0922629	0.0922415	0.0570968	0.0632725	0	0	0	0	0	0
PITG_22023	47.635	49.9984	69.0453	106.491	55.4069	51.2892	83.7747	84.6315	198.012	212.089	71.8894	50.4505	62.473	62.375	48.9234	50.3109
PITG_22022	0.431086	0.536568	0.235972	0.0520485	2.16466	2.07929	2.30657	1.70647	1.65581	0.442908	2.27942	1.34463	1.36956	1.30755	1.30744	1.06828
PITG_22021	20.649	21.7066	8.02303	4.37207	25.7261	25.0815	28.6015	28.5949	44.0216	34.2937	17.4756	12.4244	20.0693	19.0805	9.48945	9.818
PITG_22020	18.3212	15.219	29.6852	61.7295	6.32746	7.66739	10.9332	10.6078	17.5858	21.4494	12.0985	9.73512	9.95564	9.34656	6.57935	4.93444
PITG_22018	0.0431086	0	0.0943886	0	4.95374	5.19823	21.6357	19.7397	7.0229	3.85962	31.2105	32.1635	32.0793	26.1026	24.4617	28.4875
PITG_22017	3.87978	2.34139	8.25901	1.92579	1.12396	1.42951	1.38394	1.29138	1.31323	1.392	1.40272	0.860563	1.63294	1.40441	1.56049	1.3735
PITG_22016	177.564	98.8749	219.926	58.2423	9.07491	19.7099	153.987	158.332	122.301	112.688	96.9046	85.8412	106.72	121.699	59.5094	54.991
PITG_22015	4.05221	2.68284	2.5013	0.936873	0.790933	0.90969	0.738103	0.553449	1.42742	2.34108	0.993594	1.18327	0.632104	0.677989	1.18091	1.27176
PITG_22013	0	0	0	0	0	0	0	0	0	0	0	0	0	0	0	0
PITG_22007	0.172435	0.146337	0.141583	0.0520485	1.62349	1.1696	1.93752	1.66035	1.48452	1.13891	1.87029	1.77491	2.05434	1.88868	1.94007	3.15397
PITG_22004	0	0	0	0	0	0	0	0	0	0	0	0	0	0	0	0
PITG_22001	15.6484	37.9988	4.57785	12.6478	0.624421	0.346549	12.7784	12.1298	24.8371	20.3738	7.36428	3.87253	7.2692	5.81133	0.590455	0.915668
PITG_22000	4.39708	3.41453	5.42735	7.59908	5.20351	4.50513	2.26044	2.35216	3.54	4.55562	2.98078	2.68926	1.94899	2.32453	2.06659	2.03482
PITG_21998	0	0.0975579	0.141583	0.0520485	0.291396	0.433186	65.6451	67.8897	62.2355	58.8434	40.2698	19.7929	38.453	39.9529	13.4539	9.25842
PITG_21995	4.31086	2.34139	0.849498	1.7176	0.124884	0.259911	6.64293	6.82587	9.82064	10.0603	3.38991	1.93627	4.74078	3.1478	1.89789	1.93308
PITG_21994	3.27626	3.75598	1.699	2.81062	3.1221	2.85903	40.5957	38.9259	55.498	49.226	25.4828	12.2092	27.3385	26.7321	6.19977	3.40832
PITG_21993	8.10442	7.1705	6.89037	5.82943	7.36816	7.9273	8.02687	7.24095	12.1045	12.4014	6.72137	7.74507	7.21652	6.92517	6.24195	6.56229
PITG_21990	20.9508	23.7066	21.615	18.0088	20.5643	23.4787	12.1326	10.9767	15.0735	13.4138	11.6309	15.7591	11.6939	11.1384	18.1776	15.9225
PITG_21989	6.25075	4.87789	1.03827	2.96676	1.54024	1.08296	0.553577	1.15302	0.513871	0.50618	0.70136	0.914348	0.474078	0.532705	1.81354	1.88221
PITG_21988	22.7614	19.1213	11.0435	10.9302	11.6142	10.3965	7.05811	8.16337	10.1061	7.90906	5.78622	4.57174	6.37372	8.28115	5.69367	6.56229
PITG_21987	41.2981	40.4377	18.9721	19.4661	46.2904	35.1747	16.0537	18.0332	25.8648	20.8167	12.2738	10.4343	12.2207	17.5309	8.51942	10.5302
PITG_21986	0.517304	0.487789	0.943886	0.312291	1.58187	2.16593	1.24555	0.830173	0.856451	1.45527	0.584467	1.02192	0.68478	1.01698	1.56049	1.01741
PITG_21984	0	0	0	0	0	0	0.0461315	0	0.0570968	0	0	0	0.0526754	0	0.0421753	0
PITG_21983	0.0431086	0	0.235972	0	0.249768	0	0.230657	0.0461207	0.228387	0.632725	0.0584467	0.215141	0	0.0968555	0.210877	0.152611
PITG_21981	0	0.0487789	0.0471943	0	0	0	0	0.0922415	0.114194	0.126545	0.0584467	0.161356	0.0526754	0.0968555	0.126526	0.305223
PITG_21980	0.0862173	0.0975579	0	0	0.41628	0.259911	0.64584	0.64569	0.456774	0.379635	1.11049	0.591637	0.948156	0.968555	0.885682	0.763057
PITG_21979	0.603521	0.195116	0.66072	0.988921	0.20814	0.216593	1.06102	1.01466	0.799355	0.379635	0.70136	0.914348	1.05351	0.823272	0.927857	0.763057
PITG_21978	0	0	0	0	0	0	0	0	0	0	0	0	0	0	0	0
PITG_21973b	0	0	0	0	0	0.0433186	0.32292	0.0922415	0.114194	0.0632725	0.116893	0.268926	0.158026	0.242139	0	0.101741
PITG_21973a	0	0	0	0	0	0	0	0	0	0	0	0.10757	0	0.0484278	0	0
PITG_21970	0	0	0	0	0	0	0	0	0	0	0	0	0	0	0	0
PITG_21969	0	0	0.0943886	0.0520485	1.24884	1.64611	0.138394	0.322845	0.970645	1.32872	0.233787	0.10757	0.474078	0.193711	0.674805	0.610446
PITG_21967	27.0291	22.6334	17.2731	13.2203	16.4431	32.0557	17.3454	15.9578	20.7832	20.5636	12.04	10.6495	11.9573	13.7051	10.0377	10.8354
PITG_21963	6.68184	6.29248	6.18246	2.39423	7.28491	9.14022	2.44497	2.2138	4.45355	3.9229	2.22097	2.04384	1.58026	2.71195	2.27747	3.25571
PITG_21962	19.442	20.9749	22.7949	15.7186	44.9583	50.0763	7.61169	7.14871	10.5058	9.93379	8.94234	11.8865	8.27003	8.81385	11.8091	12.4124
PITG_21961	0.431086	1.8536	5.89929	1.50941	38.1313	39.2033	13.9317	12.6371	7.36548	5.25162	18.8783	21.9981	17.8043	18.112	22.4795	24.5196
PITG_21960	4.69884	4.634	6.51282	6.81835	7.1184	6.7577	4.19796	4.38147	5.99516	4.23926	4.73418	5.27095	4.68811	4.21322	3.33185	2.89962
PITG_21959	0.344869	0.682905	2.83166	0.624582	5.16188	4.80836	7.4733	7.01035	6.10935	3.73308	5.43554	5.4323	6.32104	6.53775	14.2131	12.972
PITG_21952	0	0	0	0	0	0.0433186	0	0.0461207	0	0	0	0	0.0526754	0.0484278	0	0.101741
PITG_21949	1.5088	1.65848	1.17986	1.24916	1.62349	3.24889	0.507446	0.64569	2.85484	4.04944	0.70136	0.161356	0.421403	0.338994	0.759156	0.661316
PITG_21948	0	0	0	0	0	0	0	0	0.0570968	0	0	0	0	0	0	0
PITG_21946	7.28536	7.60951	11.5154	6.61016	0.166512	0.30323	1.66073	1.52198	1.19903	1.45527	0.993594	0.752993	1.21153	0.823272	1.51831	1.7296
PITG_21945	11.3807	18.1458	1.79338	30.7607	0.249768	0.60646	37.7817	38.8798	226.845	287.257	10.988	5.05581	12.6948	14.1893	0.885682	1.11915
PITG_21944	8.70794	9.21922	10.3356	9.99331	17.567	17.2408	44.7936	46.997	30.3755	26.1948	38.4579	37.5958	48.7247	50.0259	28.384	21.5182
PITG_21943	0	0	0	0	0	0.0433186	0	0.0461207	0.0570968	0	0.0584467	0.0537852	0.0526754	0.0484278	0	0
PITG_21942	16.0795	12.2923	15.2438	8.11956	13.6956	11.1329	11.4867	10.7	2.22677	1.392	13.9103	16.3507	12.5894	13.4145	17.5449	15.7698
PITG_21941	4.0091	5.3169	6.22965	4.16388	11.7391	9.87663	5.67417	7.14871	4.79613	3.54326	6.02001	5.10959	6.05767	6.53775	4.93451	4.62921
PITG_21940	2.02611	2.29261	5.19137	2.02989	9.99073	7.49411	8.11914	7.42544	5.88097	6.01089	6.31224	6.45422	7.95398	7.45788	6.95893	7.07099
PITG_21939	15.476	15.3654	15.8573	7.85932	25.2682	20.4464	5.76643	3.82802	3.31161	3.35344	3.27301	5.16338	4.68811	5.27863	9.10987	8.74972
PITG_21937	0.732847	0.682905	2.12374	0.416388	9.78259	28.2437	125.754	120.975	20.3835	4.99853	170.372	214.442	168.561	192.307	114.843	102.962
PITG_21936	0	0.0487789	0.0471943	0	0.166512	0.30323	15.3156	16.0039	5.1958	2.72072	13.0921	8.49806	10.7984	11.9132	2.99445	1.57698
PITG_21933	0	0	0	0	0	0	0	0	0	0	0	0	0	0	0.0421753	0.101741
PITG_21932	1.12082	1.90238	2.40691	0.884824	4.4542	3.20557	14.4391	14.9892	23.4097	27.0174	11.8062	8.39049	12.2207	12.1554	7.84461	6.40968
PITG_21931	0	0	0	0	0	0	0	0	0	0	0	0	0	0	0	0
PITG_21929	11.122	9.99968	11.421	10.774	8.36724	8.10057	5.67417	5.35	5.70968	6.95998	5.37709	6.1853	5.58359	6.00504	6.91675	6.51142
PITG_21926	0	0	0	0	0	0	0	0	0	0	0	0	0	0	0	0
PITG_21925	0.732847	0.9268	0.235972	0.364339	0.832561	1.34288	1.24555	1.79871	0.628064	0.50618	1.81185	3.17333	2.79179	2.17925	3.2475	3.1031
PITG_21924	0.517304	0.9268	4.01152	2.34218	1.54024	3.33553	0.968761	1.01466	1.37032	0.379635	3.09767	2.9044	2.89714	2.51824	3.4162	3.05223
PITG_21923	0.862173	0.9268	0.141583	0.104097	1.74838	1.8627	4.9822	4.42759	7.59387	5.31489	2.6301	3.06576	1.73829	3.58365	2.86792	3.71354
PITG_21918	5.17304	13.9508	2.35972	10.0454	0.374652	0.866371	0.784235	1.15302	0.742258	0.50618	0.467573	0.430281	0.526754	0.677989	0.716981	0.915668
PITG_21916	199.248	149.8	70.1779	119.868	1.70675	1.12628	3.64439	2.85949	1.25613	1.13891	9.17613	17.1037	11.2199	7.21574	12.6948	14.4472
PITG_21915	57.3345	64.7784	92.9256	58.4504	274.537	227.639	252.293	244.717	115.507	105.159	270.316	275.81	298.301	245.141	264.228	232.427
PITG_21914	6.5094	7.4144	6.51282	8.90029	19.8149	18.497	20.0672	18.7711	17.1861	15.1221	20.4563	15.7591	18.9105	18.5478	21.2142	20.6025
PITG_21913	3.87978	4.92667	4.57785	2.49833	24.1859	24.9948	29.2473	28.641	10.3916	8.47852	23.028	24.2571	27.4439	26.7321	21.1298	18.7203
PITG_21912	0	0	0	0	0.124884	0.216593	0.369052	0.461207	0.285484	0.189818	0.17534	0.0537852	0	0.338994	0.0843507	0.457834
PITG_21909	47.9368	44.9742	33.8855	39.713	54.2413	42.6688	18.0374	19.4629	25.0655	27.5235	22.6189	22.8049	20.9121	22.761	19.0632	19.9921
PITG_21908	31.5555	31.7551	28.647	27.0132	12.1554	10.0499	4.70541	5.35	6.39484	7.21307	5.37709	5.64744	5.00416	5.37548	6.95893	6.81664
PITG_21907	2.28476	2.34139	1.13266	1.8217	1.74838	1.21292	1.79913	1.01466	2.56935	2.40436	0.584467	1.29084	1.15886	1.35598	1.39179	0.864798
PITG_21906	10.6909	8.97532	12.8369	9.36873	10.7817	14.6417	22.2815	21.1233	46.02	44.9868	18.586	15.5439	20.0166	19.0321	16.364	17.7538
PITG_21905	0.0862173	0.43901	1.17986	0.260242	7.61793	6.80102	8.25753	9.31639	5.82387	6.70689	11.7478	10.8108	11.7466	11.9132	11.4295	9.91974
PITG_21903	0.258652	0.146337	0.0471943	0.104097	0.041628	0	0	0	0	0	0.0584467	0	0	0.0968555	0.0421753	0.101741
PITG_21901	0	0	0	0	0	0	0.0461315	0.0922415	0.0570968	0	0.0584467	0.161356	0.158026	0.0484278	0.168701	0.457834
PITG_21900	0	0	0.0471943	0	0.124884	0.0433186	0.276789	0.322845	0.114194	0.0632725	0.935147	2.31276	0.68478	0.968555	2.19312	2.84875
PITG_21894	45.0916	18.3897	7.78706	10.4617	5.86955	7.53743	12.7784	11.6224	36.2564	45.05	5.2602	3.87253	6.47907	6.05347	1.81354	1.83134
PITG_21893	0.0431086	0	0.0943886	0.0520485	0	0.0866371	12.1326	11.1612	36.6561	41.7599	8.24098	2.47412	8.00665	6.82831	6.91675	5.54488
PITG_21891	0.0431086	0	0	0	0.0832561	0.216593	0	0	0	0	0	0.10757	0.0526754	0	0.0843507	0.101741
PITG_21890	0.129326	0.0975579	0.188777	0.0520485	0.041628	0.129956	0	0.0461207	0.114194	0	0	0.0537852	0.105351	0	0.0421753	0.0508705
PITG_21889	17.071	17.8043	16.8012	18.217	13.4042	15.2048	31.2771	32.1461	27.9774	24.1068	28.1713	24.042	28.4447	28.4755	23.2386	21.7217
PITG_21888	2.15543	3.95109	2.35972	1.40531	11.8224	15.8546	26.5717	27.119	18.6706	19.1716	24.5476	19.7392	23.9146	21.6956	20.5816	20.2464
PITG_21887	15.7347	22.2432	11.7514	12.0752	27.1415	29.7165	58.4486	60.0492	66.2322	61.9438	53.7709	43.6198	53.1494	51.5756	34.4572	31.3362
PITG_21886	78.4577	81.6559	56.586	128.924	56.739	59.1732	60.7551	57.8815	69.658	61.5009	41.614	39.8548	43.3518	45.5221	25.5161	20.3482
PITG_21885	0.689738	0.585347	1.98216	0.780727	18.8159	19.9265	20.1594	17.6181	17.4716	19.5512	18.8198	18.8248	20.7541	19.2743	16.111	15.719
PITG_21884	4.35397	7.07294	1.55741	9.78511	0.957445	0.866371	10.7948	11.7147	73.3693	113.511	6.07846	1.93627	5.16218	4.11636	0.506104	0.406964
PITG_21881	5.86277	6.39004	5.09699	4.37207	16.2766	12.4757	1.33781	1.75259	3.54	4.04944	1.7534	3.65739	2.73912	2.46982	2.86792	2.18743
PITG_21880	17.3728	14.4386	20.2936	20.351	23.395	22.0492	12.3632	12.0836	16.501	16.0079	9.87749	10.8646	11.2725	11.1868	11.5982	9.86887
PITG_21879	87.0363	79.9974	44.693	51.2157	33.6771	32.5322	64.8147	67.982	137.546	145.337	41.9647	29.044	43.0358	46.0548	18.8524	18.2625
PITG_21878	3.27626	3.51208	2.07655	1.97784	2.74745	2.68575	15.8692	15.4043	22.8958	15.8181	10.3451	4.67931	10.0083	8.81385	2.53052	1.78047
PITG_21877	1.55191	1.8536	1.08547	0.832776	1.08233	1.25624	8.44206	7.93277	10.5058	9.04797	5.31865	2.47412	5.74161	5.90819	1.22308	0.915668
PITG_21876	0.517304	0.536568	0.755109	1.35326	8.32561	10.3531	6.91972	5.35	3.36871	3.29017	4.67573	4.51796	4.00333	5.27863	7.84461	6.66403
PITG_21875	4.82817	4.82911	3.82274	4.73641	10.1572	14.4684	25.0494	24.6285	13.4748	10.2501	14.6701	17.6415	14.9598	20.2428	25.7691	21.6199
PITG_21874	7.37158	5.26812	7.59829	13.5326	2.33117	2.20925	1.66073	1.89095	1.37032	1.45527	2.74699	2.85061	2.52842	2.17925	2.99445	3.1031
PITG_21873	14.1396	14.2434	11.6098	18.3731	18.8159	13.2555	5.16672	6.13406	10.62	10.8196	7.42273	8.55184	7.4799	6.77989	6.70588	6.51142
PITG_21872	25.4341	25.8041	42.2861	17.7485	15.111	12.2158	25.6491	24.4901	55.441	49.7322	14.9624	8.87456	16.0133	17.3856	8.73029	9.86887
PITG_21870	0	0.0487789	0	0	0	0	0	0	0	0	0	0	0	0	0	0
PITG_21869	6.63873	4.87789	5.89929	2.39423	6.70211	37.6438	24.5881	26.9345	58.0674	63.2725	16.1313	9.73512	13.5902	13.4145	13.0322	9.76713
PITG_21863	0.0431086	0.146337	0.0471943	0	1.37373	1.99265	5.8587	6.27242	2.51226	2.21454	5.49399	4.19524	6.68977	6.24718	6.495	6.56229
PITG_21862	0	0.0487789	0	0	0	0	0	0.0922415	0.0570968	0.0632725	0.0584467	0	0	0	0.0421753	0
PITG_21860	3.31937	3.60964	1.88777	1.87375	3.1221	4.37518	3.50599	2.95173	3.36871	3.29017	2.98078	3.81875	3.31855	3.38994	6.91675	7.32535
PITG_21854	0.215543	0.43901	3.72835	1.09302	8.11747	10.8296	231.995	230.788	20.4977	6.51707	323.386	328.466	332.276	299.38	220.914	188.272
PITG_21853	62.8524	62.6809	23.1252	28.1062	37.6318	30.3663	6.08935	6.04182	4.96742	4.42908	7.30584	12.4244	7.16385	8.52329	9.99555	11.8528
PITG_21852	11.6393	11.5118	16.8012	14.8859	18.7326	20.8796	10.7486	10.5616	9.93484	9.42761	10.1113	11.2949	9.37621	11.5742	11.5982	9.61452
PITG_21851	70.0084	15.3166	30.8651	3.3311	25.7261	13.4288	5.16672	6.13406	4.05387	7.5927	12.5076	28.7751	10.061	15.4	70.3063	67.9629
PITG_21850	2.11232	1.6097	0.377555	0.104097	0.624421	0.433186	0.968761	0.507328	0.685161	1.32872	0.70136	0.645422	0.474078	0.726416	5.56714	4.4766
PITG_21848	8.92349	8.14608	3.06763	9.42078	22.3959	9.35681	4.29023	4.70431	2.28387	1.32872	4.50039	8.06778	3.89798	6.34404	4.93451	4.01877
PITG_21846	23.4942	38.2915	1.98216	9.94126	2.41443	3.24889	24.7726	24.9974	22.7245	11.2625	18.5276	10.8108	20.3327	19.129	21.3829	13.3789
PITG_21845	0.344869	0	0.283166	0.104097	0.041628	0	0.230657	0.461207	0.799355	1.45527	0.116893	0.645422	0.105351	0.387422	0.295227	0.305223
PITG_21843	0.991499	0.536568	2.92605	1.09302	3.24699	4.80836	19.3291	18.7711	5.76677	4.04944	16.7158	21.5141	19.6479	24.6013	24.1243	22.6882
PITG_21842	15.6484	15.3166	44.9762	22.4329	14.0287	16.7643	5.58191	5.48837	5.08161	5.56798	6.1369	6.56179	4.31938	6.00504	7.16981	6.81664
PITG_21841	14.9156	14.0483	30.2988	23.63	16.9842	19.2334	15.9615	15.0815	8.22193	4.93526	21.5668	22.4284	20.5434	20.3397	24.7569	27.9788
PITG_21837	0	0	0.0943886	0.0520485	0	0	0	0	0	0.0632725	0	0	0	0	0	0
PITG_21836	9.82877	12.7313	22.4173	16.5514	2.3728	1.68942	0.691972	0.64569	1.65581	1.89818	0.292233	1.02192	0.316052	0.774844	0.590455	0.763057
PITG_21835	0.560412	0.731684	0.755109	0.936873	0.999073	1.99265	0.507446	0.322845	0.570968	0.379635	0.467573	0.268926	0.316052	0.145283	0.590455	1.06828
PITG_21829	12.8895	11.5606	23.5972	19.0497	15.777	15.7246	5.39738	5.94957	1.88419	0.50618	8.0072	9.14348	8.74411	8.95914	10.6704	8.90233
PITG_21828	8.88038	6.58516	10.2412	9.47282	6.61886	5.84801	6.55067	5.39613	7.59387	8.60506	7.18894	7.74507	7.4799	6.92517	5.56714	3.40832
PITG_21827	35.9095	36.8769	57.1995	59.2832	61.2349	69.9162	749.636	745.588	752.421	636.522	596.799	390.911	643.904	613.192	289.913	212.74
PITG_21821	1.07772	1.17069	2.35972	2.29013	1.79001	1.51615	1.15329	1.3375	1.31323	1.64509	1.63651	1.55977	1.36956	1.11384	1.77136	1.17002
PITG_21820	0.30176	0.341453	0.377555	0.104097	1.70675	1.81938	1.19942	1.3375	0.570968	0.189818	2.45476	2.58169	2.42307	2.08239	2.53052	2.49265
PITG_21819	0.0431086	0.0487789	0	0	1.99815	2.85903	6.5968	7.37932	3.4829	3.29017	5.72778	5.4323	6.95315	6.00504	5.52497	6.76577
PITG_21816	53.1961	48.535	25.9569	18.8416	18.9408	28.287	6.13548	6.87199	9.70645	9.6807	6.2538	6.61558	5.26754	6.92517	6.8324	7.12187
PITG_21813	0	0.0487789	0	0	0.0832561	0.0433186	0.0461315	0.0922415	0.17129	0.189818	0.116893	0.268926	0.105351	0.145283	0.0843507	0.0508705
PITG_21812	5.64723	3.75598	2.35972	3.48725	5.86955	5.71805	9.54921	8.80906	7.25129	9.61742	10.4035	9.57376	12.01	10.3635	11.3873	8.80059
PITG_21811	0.0431086	0.0975579	0.0943886	0	0.957445	1.81938	12.271	14.3897	4.28226	0.75927	23.6709	35.9823	25.8636	25.7636	19.4007	17.3977
PITG_21810	0	0	0	0	0	0	0	0	0	0	0	0	0	0	0	0
PITG_21807	11.4238	14.341	8.35339	8.588	11.5726	10.9596	4.65928	3.50518	2.34097	2.72072	4.96797	5.64744	4.58276	4.69749	7.16981	7.78318
PITG_21806	37.8925	25.4626	24.6354	45.9068	41.9611	35.4779	13.701	13.5595	27.6919	25.5621	16.8326	20.6535	17.2775	24.3592	31.8002	37.0337
PITG_21802	0	0	0	0	0	0	0	0	0	0	0	0	0	0	0	0
PITG_21794	3.10382	2.39017	1.08547	0.624582	1.99815	3.68208	140.47	146.064	106.999	94.7822	135.304	140.863	156.34	168.238	146.222	100.317
PITG_21789	6.85427	5.80469	5.28576	5.46509	12.6966	9.40013	2.62949	2.81336	1.42742	0.885815	3.91593	4.14146	2.63377	3.43837	4.04883	5.13792
PITG_21788	0	0	0.0471943	0.208194	0	0.0433186	0.691972	0.415087	1.08484	1.01236	0.35068	0.161356	0.210701	0.387422	0.168701	0.152611
PITG_21787	0.0431086	0	0.0471943	0.156145	0.041628	0	0.184526	0.230604	0.17129	0.25309	0.116893	0.215141	0.368727	0.145283	0.210877	0.152611
PITG_21786	15.3467	7.65829	34.4519	6.8704	0.499537	1.47283	6.68906	5.35	7.13709	7.52943	3.62369	2.5279	3.31855	3.82579	2.36182	1.11915
PITG_21784	0.0862173	0.243895	0.188777	0	1.08233	0.953009	0.968761	0.922415	0.399677	1.01236	1.11049	2.47412	1.94899	2.95409	2.48834	2.59439
PITG_21782	6.85427	7.46318	6.13526	5.1528	18.1082	15.2481	1.753	2.07543	3.42581	3.98617	2.10408	3.92632	2.26504	2.13082	3.0788	2.34004
PITG_21781	6.5094	7.56073	3.58677	4.11183	15.6938	8.83699	2.76789	2.95173	1.77	0.885815	2.51321	3.76496	2.42307	3.43837	3.7536	4.98531
PITG_21780	7.02671	5.65836	7.88145	5.77738	0	0.0866371	0.184526	0.0922415	0.399677	0.126545	0.467573	0.161356	0.105351	0.145283	0.295227	0.305223
PITG_21779	0.30176	0.243895	0.377555	0.728679	0.291396	0.259911	0.64584	0.830173	0.399677	0.632725	1.22738	0.860563	0.632104	1.25912	1.22308	1.11915
PITG_21778	0	0	0.0471943	0	0	0	0	0	0	0	0	0	0	0	0	0
PITG_21776	4.65573	5.41446	15.7629	8.6921	16.2349	21.6593	131.013	124.987	22.6674	25.1192	88.0792	89.7137	107.51	96.9524	95.9067	59.0097
PITG_21773	0	0	0	0	0	0	0	0	0	0	0	0	0	0	0	0
PITG_21772	0	0	0	0	0	0	0	0	0	0	0	0	0	0	0	0
PITG_21770	6.16454	5.36568	1.98216	2.08194	85.7538	244.273	7.61169	7.7944	11.5906	10.8829	5.78622	6.07773	4.31938	5.47234	6.36847	5.13792
PITG_21767	0.732847	1.70726	0.66072	0.156145	13.2793	9.40013	2.95241	3.27457	6.68032	9.23779	2.86389	3.92632	2.94982	3.34152	3.71143	3.81529
PITG_21766	8.14753	9.268	11.2794	7.39088	5.53653	4.895	2.39884	3.92026	1.88419	1.77163	4.3835	4.08767	5.21486	4.16479	5.94672	6.51142
PITG_21765	21.5112	24.6334	33.5552	37.2147	19.7317	21.3994	7.10424	7.5638	3.65419	3.85962	8.41632	10.2192	8.112	9.00756	9.86903	8.69885
PITG_21764	0	0.195116	2.35972	0.312291	26.5587	28.287	13.4243	13.6517	8.7358	4.42908	18.7029	15.8666	18.3837	15.061	15.1831	17.6521
PITG_21763	0.129326	0.634126	7.03195	1.04097	34.8843	47.044	2.30657	1.84483	1.94129	2.02472	3.21457	3.60361	3.2132	2.80881	5.65149	5.95184
PITG_21762	0.431086	1.12192	8.16462	1.56145	51.9934	49.9896	7.05811	6.27242	9.64935	4.80871	13.8519	13.5001	12.2734	10.2183	14.8879	14.6507
PITG_21761	2.15543	1.6097	2.5013	3.17496	1.87326	2.72907	1.10715	1.89095	1.37032	0.50618	2.27942	1.88248	1.58026	2.03397	1.60266	1.52611
PITG_21759	106.133	95.6555	69.9892	138.813	9.1998	7.9273	2.95241	4.47371	3.08322	4.42908	3.15612	5.4323	3.47657	3.97108	4.55494	4.93444
PITG_21748	0	0	0	0	0	0.0433186	0	0	0	0	0	0	0	0	0	0
PITG_21745	2.45719	2.14627	4.29468	4.32002	3.95466	3.7254	8.39593	9.22415	11.0197	12.2749	5.55243	6.50801	9.48156	9.29813	3.33185	3.1031
PITG_21744	53.3254	23.2675	10.8547	12.2314	0.499537	0.563141	1.10715	1.42974	0.628064	1.20218	1.11049	0.484067	0.842806	1.59812	1.47614	1.83134
PITG_21743	41.0825	27.365	2.83166	6.45401	0.291396	0.0866371	0.738103	0.553449	1.48452	1.51854	0.233787	0.591637	0.263377	0.484278	0.885682	0.813927
PITG_21740	0.431086	0.292674	1.51022	0.468436	6.5356	5.11159	1.93752	1.75259	1.25613	0.25309	2.45476	2.79683	2.15969	2.95409	3.28968	4.17138
PITG_21739	0	0	0	0	0	0	0.0461315	0	0.17129	0.25309	0.0584467	0.0537852	0.0526754	0.0484278	0.0421753	0.101741
PITG_21737	1.12082	1.07314	0.991081	0.468436	0.166512	0.259911	0.230657	0.0922415	0.628064	0.822543	0.0584467	0.215141	0.421403	0.145283	0.716981	0.254352
PITG_21736	0.474195	0.341453	0.141583	0.208194	0.666049	0.346549	0.184526	0.184483	0.342581	0.379635	0.52602	0.161356	0.316052	0.43585	0.421753	0.508705
PITG_21734	0.129326	0.0487789	0.283166	0.0520485	0.874189	0.90969	0.64584	0.59957	0.342581	0.25309	0.818254	1.29084	0.579429	0.726416	1.47614	1.27176
PITG_21728	0	0	0	0.0520485	0.291396	0.563141	0.276789	0.461207	0.742258	0.695998	0.818254	1.0757	0.316052	0.387422	0.759156	0.508705
PITG_21727	156.959	165.556	34.6878	32.218	85.837	98.2898	179.774	175.674	362.736	332.054	64.5836	28.8826	90.4436	79.6152	18.3463	15.8716
PITG_21726	0.603521	0.878021	0.471943	0.416388	0.666049	1.12628	0.922629	0.368966	0.799355	0.379635	0.467573	0.268926	0.263377	0.774844	0.590455	1.32263
PITG_21725	0.0431086	0.0975579	0.235972	0.260242	0.374652	0.433186	0.415183	0.507328	0.799355	0.75927	0.292233	0.484067	0.68478	0.726416	0.885682	0.915668
PITG_21724	17.4159	16.0483	14.7718	20.9755	7.8677	8.53376	17.7606	15.4043	11.2481	12.2116	17.534	17.1037	16.066	15.061	17.8823	16.5329
PITG_21723	5.34547	7.12172	4.57785	4.58027	9.74096	6.32451	6.36614	6.31854	3.42581	3.29017	6.07846	6.02394	6.47907	5.42391	8.22419	10.0215
PITG_21720	17.0279	15.8044	16.8012	31.6975	4.4542	3.94199	10.7486	11.2996	12.2187	12.4014	10.2282	10.7033	11.4306	10.8962	6.3263	6.91838
PITG_21718	3.14693	3.95109	1.93497	1.7176	1.20721	0.693097	2.26044	2.16767	5.59548	7.08652	1.34427	0.591637	0.579429	1.11384	0.210877	0.152611
PITG_21717	0	0	0	0	0	0	0	0.0461207	0	0	0	0.0537852	0.0526754	0	0.0421753	0.101741
PITG_21716	9.00971	15.658	4.9554	6.50606	13.5291	11.7827	3.3676	2.675	5.82387	7.97234	2.6301	1.77491	2.37039	1.84026	2.31964	2.59439
PITG_21715	0	0	0	0.104097	0	0	0	0	0	0	0	0	0	0	0	0
PITG_21714	0	0	0	0	0	0	0	0	0	0	0	0	0	0	0	0
PITG_21713	0	0	0	0	0	0	0	0	0	0	0	0	0	0	0	0
PITG_21712	0	0.0975579	0	0	0.582793	0.346549	0.0461315	0.368966	0.114194	0.0632725	0.35068	0.430281	0.105351	0.242139	0.379578	0.864798
PITG_21709	2.54341	2.68284	2.02936	1.14507	6.827	6.15124	27.725	30.6703	20.2693	16.8305	33.4899	35.2293	36.0299	33.0762	38.4217	36.0163
PITG_21708	6.89738	8.73143	4.01152	4.68436	11.1563	10.4398	13.4243	16.0039	31.3461	35.3693	11.2802	9.0897	10.8511	14.1409	9.02552	7.47796
PITG_21706	0	0	0	0	0	0	0	0	0	0	0	0	0	0	0.0843507	0
PITG_21705	0	0	0.0471943	0.104097	0.041628	0	0.0461315	0.230604	0	0.25309	0	0	0.105351	0.0484278	0.0421753	0.101741
PITG_21702	0	0	0	0.104097	0	0	0.369052	0.368966	0.342581	0.379635	0.116893	0.10757	0.158026	0.145283	0	0
PITG_21701	2.88828	3.12185	4.34188	5.2569	2.78908	2.94566	3.45986	2.4444	4.11097	2.84726	2.45476	1.39841	2.26504	1.98554	1.98224	2.03482
PITG_21699	1.85367	2.09749	2.40691	2.08194	0.915817	0.563141	0.922629	1.06078	1.19903	1.89818	0.642914	0.752993	0.474078	0.629561	0.716981	0.406964
PITG_21697	115.445	154.434	36.8116	69.5888	16.2766	16.6776	29.7548	31.1315	28.0345	35.8122	42.257	30.0121	29.1821	29.9768	37.0721	46.2921
PITG_21696	0.129326	0.390231	0.424749	0.572533	0.20814	0.259911	0.276789	0.415087	0.114194	0.126545	0.292233	0.322711	0.158026	0.0484278	0.126526	0.254352
PITG_21695	1.89678	1.36581	1.32144	1.66555	1.16559	1.55947	1.38394	1.66035	0.799355	1.13891	1.87029	1.4522	1.42223	1.06541	2.02442	2.03482
PITG_21694	0.862173	1.36581	0.707915	1.30121	2.49768	3.42217	2.21431	1.93707	2.16968	2.40436	2.10408	1.8287	2.37039	2.22768	1.30744	0.864798
PITG_21693	1.85367	2.48773	2.92605	3.22701	3.62164	3.76872	3.55212	3.50518	4.96742	4.74544	3.03923	2.31276	2.79179	2.80881	3.20533	3.20484
PITG_21688	5.69034	5.65836	6.32404	5.0487	6.86863	7.27752	7.38103	7.84052	12.8468	11.0727	3.62369	2.42033	4.95148	4.55221	2.15094	1.3735
PITG_21687	3.36247	4.53644	1.32144	1.50941	4.78722	4.24522	9.54921	8.57846	14.5597	13.6669	4.09127	2.9044	5.26754	4.8912	2.31964	2.44178
PITG_21681	0	0	0	0	0	0	0	0	0	0	0	0	0	0	0	0
PITG_21680	0	0	0	0	0	0	0	0	0	0	0	0	0	0	0	0
PITG_21673	0	0	0	0	0	0	0	0	0	0	0	0	0	0	0	0
PITG_21668	2.19854	2.34139	3.58677	2.29013	1.74838	1.68942	0.64584	0.876294	0.628064	0.695998	0.409127	0.591637	0.632104	0.581133	0.759156	0.763057
PITG_21667	0.129326	0.146337	0.33036	0.208194	15.2359	22.0058	18.2219	20.616	7.82226	6.51707	26.3595	27.6994	26.6011	26.6837	33.5716	33.371
PITG_21666	0	0	0.0471943	0.0520485	0.0832561	0.433186	0.64584	0.507328	0.228387	0.126545	0.409127	0.376496	0.79013	0.532705	0.716981	0.763057
PITG_21665	13.5361	14.4386	19.4441	36.3298	4.03792	3.07562	4.42862	3.87414	1.8271	1.392	5.37709	7.58371	5.58359	5.37548	6.36847	7.17274
PITG_21661	22.9338	19.9018	36.1037	65.529	10.8649	11.696	14.5314	14.4819	20.3264	26.5745	14.8455	14.9523	12.2207	11.5742	8.01331	6.40968
PITG_21660	11.8549	14.78	9.1085	9.36873	21.4384	18.7136	10.518	10.7461	6.68032	6.83343	13.3258	12.0479	14.9071	9.87926	12.4839	15.1085
PITG_21659	0.732847	1.02436	1.27425	0.572533	0.41628	0.563141	1.10715	1.47586	1.02774	1.13891	1.16893	0.537852	1.10618	1.06541	1.01221	1.32263
PITG_21658	0	0	0	0	0	0	0	0	0	0	0	0	0	0	0	0
PITG_21657	0	0	0	0	0	0	0	0	0	0	0	0	0	0	0	0
PITG_21656	0	0.0487789	0	0.884824	0.457908	0.90969	4.52088	4.19699	6.90871	6.51707	2.80544	1.4522	2.89714	2.90567	1.68701	1.57698
PITG_21654	0	0	0	0	0	0	0	0	0	0	0	0	0	0	0	0
PITG_21653	9.13903	9.70701	10.9963	7.07859	31.8455	32.8788	9.91826	9.54699	5.93806	5.63125	9.00079	9.35862	8.84946	9.68555	7.71809	5.69749
PITG_21652	50.2216	52.5349	52.1969	38.9843	131.503	117.827	14.4853	14.528	30.2613	28.789	21.0993	29.1516	22.1236	20.6787	23.5338	21.4673
PITG_21651	63.7146	80.1926	38.0386	39.1925	242.483	245.703	13.1475	11.4379	26.0361	30.9403	11.9231	14.6296	12.168	11.4774	12.4417	11.3441
PITG_21650	5.69034	8.14608	5.38015	3.64339	83.5891	69.0931	14.024	13.9285	11.0197	15.1854	13.5596	12.0479	13.4849	14.1893	9.15205	9.10581
PITG_21649	3.70734	3.31697	3.25641	5.56919	4.28769	4.37518	14.9927	14.8048	18.7848	25.5621	8.41632	5.53987	8.90213	8.23272	3.37403	2.79788
PITG_21648	4.09532	2.58528	3.39799	0.728679	1.54024	2.29588	2.26044	2.07543	0.799355	0.75927	4.14971	4.89445	5.26754	4.45535	7.50721	7.37622
PITG_21646	3.92289	5.12179	8.02303	4.78846	8.24235	8.75035	3.09081	3.09009	4.85322	5.50471	3.74059	3.54982	3.37122	3.05095	3.2475	3.71354
PITG_21645	5.0006	5.21935	2.64288	2.65447	8.07584	16.2445	4.05957	4.33535	16.3297	24.6763	2.27942	1.29084	2.94982	2.76038	1.60266	1.78047
PITG_21644	32.0728	26.926	20.7183	18.4772	78.0942	54.1915	43.7326	48.1962	96.8361	103.83	29.6325	32.4863	30.7624	30.7516	25.2208	27.0631
PITG_21643	47.0746	40.6328	48.2326	38.672	107.109	77.7568	65.8296	70.3341	118.647	124.71	55.2321	57.8191	55.2564	54.4328	49.7247	51.0231
PITG_21642	0	0	0	0	0	0	0.138394	0.0461207	0	0.0632725	0	0	0	0	0.0421753	0
PITG_21641	60.7832	90.9727	92.0289	54.3386	15.4856	15.3348	22.6967	22.7375	29.0052	24.2966	15.313	14.6834	21.0175	17.0466	11.6404	7.78318
PITG_21640	20.5197	17.1702	14.1111	16.9158	4.7456	2.77239	3.73665	4.79656	4.11097	3.35344	5.08486	2.95819	4.056	4.84278	5.8202	6.25707
PITG_21639	15.9933	14.8776	24.3051	23.2136	3.87141	3.85535	4.33636	4.28923	7.25129	7.33961	3.56525	2.74304	3.26587	3.97108	6.3263	7.52883
PITG_21638	9.05281	8.14608	13.7335	9.31668	4.49583	5.24155	44.6091	45.6595	78.4509	63.3991	27.5284	15.3826	32.7114	25.2309	16.1532	16.2277
PITG_21634	3.27626	3.31697	3.96432	4.05978	4.7456	5.11159	1.66073	1.42974	1.14194	0.569453	1.34427	2.09762	1.31688	1.30755	1.56049	1.17002
PITG_21628	0.603521	0.487789	0.802303	1.6135	0.624421	0.389867	1.10715	0.784052	0.570968	0.25309	0.584467	0.752993	0.474078	0.629561	0.0843507	0.152611
PITG_21627	8.27686	9.07288	11.3738	12.2834	4.66234	4.98164	3.18307	2.62888	1.99839	1.77163	2.86389	3.11954	3.16052	2.95409	4.51276	3.81529
PITG_21626	81.6909	87.5582	75.1805	113.726	130.337	108.556	99.321	99.9897	189.447	195.196	91.4691	90.7356	83.9118	93.8046	64.4017	51.8879
PITG_21623	0.0431086	0.0487789	0.613526	0.0520485	0.874189	2.42584	2.90628	2.4444	2.68355	2.72072	2.68855	1.55977	2.84447	2.42139	6.95893	5.23966
PITG_21621	1.68124	3.31697	2.54849	3.12291	7.1184	5.5881	4.29023	5.07328	6.85161	5.88434	3.09767	2.09762	2.79179	3.68051	1.77136	1.83134
PITG_21620	97.7704	100.241	57.4827	138.397	55.2404	50.8993	5.16672	5.67285	17.8713	21.6392	4.79263	7.36857	5.79429	7.31259	7.80244	8.0884
PITG_21619	26.7705	38.5354	12.5537	29.0431	32.1785	28.2437	15.4079	14.9892	17.8713	15.1854	12.04	11.6714	13.5376	14.4315	11.2186	10.8863
PITG_21618b	0.862173	1.21947	0.802303	0.780727	0.582793	0.866371	29.2935	28.9638	22.9529	17.7163	21.8006	19.4165	24.178	26.4416	12.9057	5.03618
PITG_21618a	1.55191	1.31703	1.88777	1.30121	1.29047	1.8627	74.9175	78.3591	64.919	55.3635	61.4275	50.6119	66.845	66.8787	34.5838	16.482
PITG_21617	7.45779	9.268	14.7718	9.99331	3.95466	3.59544	2.44497	2.4444	3.76839	2.78399	3.27301	2.79683	2.79179	3.63208	14.424	15.3629
PITG_21615	0	0	0	0	0	0	0	0	0	0	0	0	0	0	0	0
PITG_21610	37.8494	26.7796	28.3638	15.0941	40.9204	50.6827	12.271	12.4065	14.6739	13.4138	8.8839	7.15343	9.11284	9.29813	12.3995	12.9211
PITG_21607	51.6441	44.6327	37.5195	34.2479	9.28305	7.75402	2.44497	1.93707	1.02774	1.01236	4.73418	6.23908	3.89798	4.31007	6.6637	4.73095
PITG_21606	3.75045	3.7072	4.38907	2.29013	5.74467	4.93832	1.56847	1.1069	0.856451	0.316363	1.40272	3.65739	1.52759	2.2761	3.16315	2.18743
PITG_21602	81.5615	77.9	51.725	85.1513	60.4855	49.773	16.2383	16.419	37.4555	45.8726	15.2546	17.2113	14.1697	13.7535	12.99	11.8528
PITG_21601	64.1025	70.4856	54.4622	53.0374	116.267	90.2759	33.1685	33.3453	37.9693	42.2028	32.5548	38.1875	27.6019	33.512	39.687	34.185
PITG_21600	13.1481	9.70701	10.8547	12.2834	15.2359	13.0389	7.75008	6.59526	4.11097	4.17599	7.24739	8.22913	7.00582	8.378	7.63373	5.74836
PITG_21599	24.8737	18.4872	20.4351	10.8261	65.6474	77.8002	210.636	214.277	138.974	104.21	162.774	135.431	173.039	165.478	74.0599	69.1838
PITG_21598	22.5458	25.0236	10.9019	11.5548	19.2738	18.8003	7.42716	8.57846	8.62161	7.5927	6.48758	6.45422	5.84696	6.53775	8.05549	8.59711
PITG_21597	24.1839	21.4627	14.819	29.0951	13.3626	13.2122	12.8245	11.4841	15.2448	15.3752	10.1113	10.1654	9.79762	9.63713	8.22419	8.29189
PITG_21596	167.693	165.848	146.35	177.589	93.2052	76.6305	49.7758	50.4561	85.7593	92.1881	49.6797	52.5481	49.2515	58.1133	46.7303	45.6817
PITG_21595	26.2532	22.7798	14.9134	16.3953	13.8205	16.7643	16.2844	13.1905	29.4048	25.8785	16.9495	14.9523	16.6981	13.6566	10.0799	10.6828
PITG_21593	23.6235	22.3895	14.7718	19.5182	17.234	16.9376	23.85	23.9367	43.9645	38.9759	18.586	12.9622	18.9631	17.2887	12.0621	12.6159
PITG_21591	9.39768	11.1216	17.6035	7.28679	29.5975	20.7929	15.6386	15.1737	16.3297	17.9694	17.008	13.8228	13.5902	15.4969	15.9001	14.0402
PITG_21590	4.69884	11.5606	20.1048	11.3986	75.5965	83.0417	44.7475	44.5065	50.188	56.0595	47.8094	53.5163	43.2465	42.8586	36.4817	35.4567
PITG_21586	0	0	0	0.0520485	0	0	0	0	0	0	0	0	0	0	0	0
PITG_21585	5.25925	2.92674	0.235972	0.832776	0	0	0.0922629	0.0922415	0.114194	0.189818	0.116893	0.0537852	0.0526754	0.0968555	0.0843507	0.152611
PITG_21584	0.172435	0.195116	0.0471943	0.0520485	0.166512	0.0433186	0	0.184483	0.114194	0.0632725	0	0	0.0526754	0.0484278	0.0843507	0.101741
PITG_21583	3.19004	4.48766	2.64288	1.30121	7.16002	7.88398	0.922629	1.15302	1.88419	1.51854	0.935147	1.72113	0.68478	0.823272	1.72919	3.1031
PITG_21582	0.732847	0.536568	0.755109	1.30121	0.499537	0.259911	1.29168	1.75259	1.14194	1.01236	1.87029	1.77491	1.89631	1.45283	1.47614	1.83134
PITG_21581	39.6168	49.5106	33.8383	47.8326	56.6974	42.5822	9.36469	10.4233	3.25452	1.89818	27.8206	26.032	20.8068	19.0805	19.9489	15.5155
PITG_21580	0.344869	0.975579	1.22705	1.09302	13.5291	35.9111	6.87359	8.02501	5.99516	5.18835	8.8839	8.65941	8.27003	8.95914	11.6404	10.1741
PITG_21579	25.0892	21.9505	13.592	22.3808	7.49305	11.1329	4.15183	4.10475	7.42258	5.88434	4.85107	5.27095	4.2667	4.16479	7.50721	9.25842
PITG_21578	19.9162	22.3408	26.6176	38.4638	9.90747	10.6564	27.7711	25.1819	28.32	27.9032	14.9624	11.51	15.9606	17.5793	10.4595	7.5797
PITG_21577	0.129326	0	0.424749	0.104097	73.4735	316.962	0.138394	0.230604	1.54161	0.442908	0.116893	0.215141	0.0526754	0.0968555	0.253052	0.101741
PITG_21574	10.9065	9.07288	7.31512	6.03762	3.74652	3.37885	28.5554	31.4543	52.4148	44.6704	16.3066	7.90642	18.015	16.9981	5.8202	5.03618
PITG_21573	9.74255	8.58509	6.37123	7.91137	3.28862	2.3392	1.33781	2.2138	3.36871	4.30253	1.51961	2.20519	1.89631	1.93711	2.15094	1.83134
PITG_21572	0	0	0	0	0	0	0	0	0	0	0	0	0	0	0	0
PITG_21571	13.881	14.1947	5.61612	4.94461	18.1082	15.0315	5.21285	5.48837	5.2529	4.17599	4.79263	4.84067	4.42473	4.64907	4.72364	3.76441
PITG_21569	10.9927	9.268	0.141583	0.104097	1.3321	1.21292	0.738103	0.553449	0.0570968	0.189818	0.467573	1.18327	0.421403	0.823272	0.843507	0.661316
PITG_21568	26.7705	30.6332	44.5986	63.3951	15.8603	16.4177	46.685	46.5358	35.2858	35.1162	56.6933	54.5382	56.7314	55.0139	37.2408	31.4888
PITG_21567	0.172435	0.243895	0.377555	0.572533	4.95374	16.7643	200.441	200.856	8.45032	3.29017	287.967	267.527	302.251	214.051	59.0455	48.0726
PITG_21562	0	0	0	0	0	0	0	0	0	0	0.0584467	0	0	0	0	0
PITG_21561	0.0431086	0.195116	0.235972	0.208194	1.20721	1.25624	1.10715	0.876294	0.970645	1.01236	1.16893	1.29084	0.632104	0.823272	1.30744	1.27176
PITG_21560	0	0	0	0	0	0	0	0	0	0	0	0	0	0	0	0
PITG_21559	0	0	0	0	0	0	0	0	0	0	0	0	0	0	0	0
PITG_21557	5.73345	6.2437	4.10591	7.07859	4.24606	4.37518	3.04468	2.39828	7.25129	6.77016	1.81185	1.77491	1.73829	2.13082	0.801331	0.966539
PITG_21556	54.6186	55.5592	54.415	40.4417	36.7159	37.9904	17.8067	17.7104	17.129	19.2348	19.8134	18.3407	18.8051	20.2912	28.2153	33.8797
PITG_21554	0	0.0487789	0.0471943	0.156145	0.832561	0.693097	1.52234	1.42974	0.913548	1.07563	1.81185	2.25898	2.05434	1.98554	2.82575	2.28917
PITG_21553	7.58712	6.2437	8.3062	9.05644	1.16559	1.38619	3.04468	2.675	4.62484	4.3658	2.92233	2.68926	2.89714	2.6151	2.69922	3.20484
PITG_21552b	2.37098	1.46337	2.87885	3.4352	1.91489	1.99265	0.691972	0.507328	1.08484	0.949088	0.759807	0.430281	0.421403	0.387422	0.927857	0.813927
PITG_21552a	3.4918	3.21941	4.62504	6.08967	3.16373	2.42584	1.6146	1.5681	1.94129	1.51854	0.759807	1.23706	0.842806	0.8717	1.22308	1.3735
PITG_21551	15.0018	18.3897	5.8521	5.10075	1.54024	1.25624	3.2292	3.87414	0.856451	0.316363	10.1697	3.22711	2.73912	2.08239	3.66925	3.56093
PITG_21545	0.94839	0.878021	1.03827	0.67663	0.790933	0.60646	0.415183	0.461207	0.114194	0	0.17534	0.268926	0.263377	0.0968555	0.463929	0.406964
PITG_21544	1.03461	0.634126	0.896692	1.87375	0.499537	0.649779	0.553577	0.64569	0.742258	1.20218	0.993594	0.430281	0.526754	0.581133	0.295227	0.406964
PITG_21540	659.778	1197.23	315.636	939.944	22.271	19.4067	17.3916	14.3897	6.85161	6.07416	10.462	24.2033	10.4824	12.2522	12.5682	13.6842
PITG_21538	0.64663	0.585347	1.03827	0.416388	5.37002	4.63509	4.38249	4.75044	1.25613	1.392	5.90312	5.27095	5.37289	4.21322	5.14539	6.15533
PITG_21537	0.344869	0.292674	0.755109	0.260242	4.62071	2.68575	3.59825	4.10475	0.856451	1.26545	4.67573	3.87253	4.53008	3.77737	4.93451	4.73095
PITG_21536	0.0862173	0	0.141583	0.208194	3.4135	2.85903	2.53723	1.79871	1.8271	1.70836	3.38991	1.77491	2.52842	2.03397	2.86792	2.44178
PITG_21535	0.0862173	0.243895	0.566332	0.0520485	7.61793	6.45447	6.32001	5.81121	2.91193	2.27781	7.94875	5.10959	7.58525	5.66605	6.79023	6.46055
PITG_21534	0.344869	0.146337	0.283166	0.0520485	4.32932	3.07562	6.08935	3.5513	0.799355	0.695998	5.72778	3.38847	4.2667	3.53523	3.4162	4.06964
PITG_21533	0.0431086	0.487789	0.141583	0	1.95652	1.51615	3.45986	1.89095	0.513871	0.316363	2.33787	2.09762	2.10701	1.7434	1.77136	2.03482
PITG_21532	0.0431086	0.585347	0.141583	0.208194	8.78352	7.2342	7.4733	7.70216	0.913548	0.695998	7.59807	7.20721	8.84946	5.42391	6.3263	4.88356
PITG_21531	0	0.0975579	0.141583	0.104097	1.62349	1.21292	3.45986	3.22845	2.56935	1.07563	5.02641	6.13151	6.37372	4.93963	4.17536	4.32399
PITG_21530	54.4893	60.1932	0.188777	0.67663	0	0.0433186	0.230657	0.230604	0.0570968	0.126545	0.116893	0.161356	0.158026	0.193711	0	0.101741
PITG_21528	3.83667	3.65842	3.02044	1.35326	20.0231	23.0022	53.1896	51.1479	7.30838	2.84726	75.7469	91.1659	83.5431	87.5574	76.2108	64.8598
PITG_21525b	32.7626	34.5355	28.411	50.5391	6.41072	6.97429	9.45695	8.80906	13.7032	19.6778	7.30584	6.1853	8.05933	7.99058	11.556	10.5302
PITG_21525a	3.66423	3.75598	11.0435	6.55811	5.07862	6.0646	10.7025	9.63923	7.53677	9.17452	8.47477	9.0897	11.1145	9.63713	10.9656	10.8354
PITG_21524	103.288	123.947	152.39	361.373	0.957445	1.73274	10.6102	9.91596	18.7277	23.917	6.1369	6.29287	8.00665	7.40945	8.60377	7.68144
PITG_21523	81.346	162.727	157.487	325.615	2.45605	2.29588	4.65928	4.79656	1.99839	1.26545	1.57806	2.79683	2.10701	2.95409	7.21198	6.56229
PITG_21522	5.77656	21.9017	72.9152	81.2477	5.20351	7.9273	6.64293	6.36466	2.39806	2.97381	3.68214	5.00202	2.73912	3.92265	6.3263	5.95184
PITG_21521	5.9921	4.29255	6.41843	11.763	4.32932	5.02495	9.45695	8.34785	6.73742	6.70689	10.1697	9.46619	8.58608	8.08744	4.30188	3.05223
PITG_21520	1.12082	1.07314	1.22705	0.832776	1.37373	1.1696	0.599709	0.737932	0.913548	1.07563	0.35068	0.699207	0.210701	0.677989	0.337403	0.457834
PITG_21519	1.68124	1.26825	1.79338	0.988921	1.62349	1.03965	0.415183	0.276724	0.228387	0.189818	0.52602	0.914348	0.316052	0.145283	0.379578	0.305223
PITG_21518	0	0	0	0	0	0	0	0	0	0	0	0	0	0	0	0
PITG_21517	52.1615	26.3406	38.9825	85.4116	17.567	15.1182	22.3276	24.2595	24.9513	20.5003	31.6197	29.3129	23.3879	28.1365	16.8701	15.8207
PITG_21516	95.8736	86.0948	46.0145	19.9346	59.986	43.4918	26.2949	26.4733	23.8093	23.6006	33.4315	39.2094	34.239	36.0787	37.8313	38.5089
PITG_21515	0.0431086	0	0.0471943	0	0.166512	0.129956	0.876498	1.29138	0.685161	0.75927	1.98719	1.93627	1.73829	2.2761	1.18091	1.32263
PITG_21514	5.51791	5.95103	6.13526	9.00439	7.95096	6.7577	2.30657	2.12155	2.05548	1.51854	3.09767	3.17333	2.26504	2.80881	2.10877	1.88221
PITG_21513	0	0	0	0	0	0	0	0	0	0	0	0	0	0	0	0
PITG_21512	4.95749	4.58522	2.40691	2.91472	0.915817	0.60646	4.61315	3.68966	4.33935	3.79635	1.46117	1.77491	2.68644	2.46982	1.09656	1.42437
PITG_21511	23.7529	22.9749	14.7718	16.0309	5.32839	3.68208	22.5122	20.7082	36.7132	32.5221	11.5724	7.47614	12.7474	10.9447	5.35627	4.57834
PITG_21510	8.10442	11.3655	5.33296	3.90364	10.9898	9.44345	8.71885	8.80906	19.5271	21.133	7.36428	6.29287	6.68977	6.44089	7.63373	9.20755
PITG_21509	8.9666	10.146	10.3827	11.1384	10.3238	9.53009	10.1028	11.8069	9.42097	6.70689	15.9559	15.3288	14.6437	12.3975	17.798	16.9399
PITG_21508	28.5379	35.7062	48.3742	48.1448	47.3727	41.1093	15.6847	17.1108	23.6381	24.9294	22.2682	21.4065	20.438	19.7585	26.2752	22.4339
PITG_21507	9.65633	5.12179	16.4708	1.35326	9.61608	16.6776	21.3127	18.6789	8.56451	7.90906	19.9303	27.6456	33.9756	30.3642	56.0088	58.501
PITG_21505	12.717	15.9995	7.36231	5.88148	37.1738	38.4669	105.687	108.338	109.226	85.1648	84.5724	68.1996	85.1234	93.7077	48.4173	33.3202
PITG_21504	28.4086	29.4625	20.3879	36.486	62.6502	70.1328	51.8518	52.9005	74.5113	78.4579	43.1337	40.7692	43.9839	47.3624	37.4095	34.0832
PITG_21503	12.6308	11.9508	17.2259	32.5824	17.4422	25.3414	18.1297	20.1086	39.1684	47.138	17.0664	16.5121	15.9606	17.1434	10.7969	10.6828
PITG_21502	5.4748	5.3169	3.39799	4.89256	3.58001	3.20557	1.98365	2.16767	3.08322	3.54326	1.87029	2.68926	1.68561	1.93711	1.72919	2.59439
PITG_21501	9.00971	7.75585	17.4147	17.7485	14.6947	21.1395	82.9444	87.4449	29.0052	22.7148	74.6949	59.0023	77.1694	73.8523	46.7303	43.1382
PITG_21499	0.0431086	0	0.0471943	0.0520485	0.124884	0.0866371	2.26044	1.66035	1.42742	0.75927	0.759807	1.61356	1.47491	1.45283	1.43396	1.32263
PITG_21498	0	0	0	0	0	0	0	0	0.0570968	0.0632725	0	0.0537852	0	0	0.0421753	0
PITG_21495	5.60412	5.51202	4.53065	3.64339	7.5763	6.88765	1.33781	1.15302	5.70968	5.25162	1.57806	1.50599	1.47491	1.64654	1.26526	1.3735
PITG_21492	0	0	0	0	0	0.0433186	0	0	0	0	0.0584467	0	0	0	0	0
PITG_21488	213.56	193.847	257.067	213.555	77.0535	52.8053	8.25753	9.54699	17.8713	26.4479	7.30584	13.8228	8.74411	11.2352	64.5283	80.6806
PITG_21486	0.0431086	0	0	0	0	0	0	0	0	0	0	0.215141	0	0	0	0
PITG_21485	0	0	0	0	0	0	0	0	0	0	0.116893	0	0	0	0	0
PITG_21484	0	0	0	0	0	0	0	0	0	0	0	0	0	0	0	0
PITG_21482	28.6241	32.9746	2.12374	4.37207	0.915817	0.519823	1.93752	1.61423	3.93968	2.46763	1.28583	0.699207	0.948156	1.54969	0.337403	0.457834
PITG_21481	15.1742	15.3166	5.75771	16.6555	6.74374	6.71438	23.3425	23.7983	57.839	66.3729	10.6957	6.66936	12.5894	12.8818	6.07325	3.6118
PITG_21480	25.6496	38.828	17.0843	46.3752	13.4042	10.743	3.96731	3.13621	11.4764	11.5156	3.03923	5.59366	2.15969	4.69749	27.5827	41.7647
PITG_21479	14.0965	10.3899	11.5154	14.7297	1.70675	2.98898	6.64293	7.60992	14.9023	18.5388	5.72778	5.86258	8.112	6.34404	8.05549	7.42709
PITG_21478	0.0431086	0.0975579	0.141583	0.156145	0.041628	0.0433186	0.0461315	0.0461207	0	0.25309	0	0.10757	0.105351	0.0484278	0.0843507	0.101741
PITG_21477	0	0	0	0	0	0	0	0	0	0	0	0	0	0	0	0
PITG_21476	2.5003	2.87796	3.16202	2.86267	12.4468	13.6887	18.6832	19.3707	15.2448	13.8567	18.8783	18.8248	21.4389	18.9353	17.1232	16.0751
PITG_21473	9.13903	5.26812	14.0167	4.94461	7.36816	6.5411	49.3607	49.0725	137.889	120.661	25.9503	8.87456	26.9698	24.2623	5.94672	4.22225
PITG_21469	0	0	0	0	0	0	0	0	0	0	0	0	0	0	0	0
PITG_21468	19.5282	12.3411	31.0539	25.764	2.33117	1.94934	12.8245	11.9914	34.7148	40.3046	7.94875	6.45422	6.32104	8.47486	6.74805	6.25707
PITG_21467	1.07772	0.975579	0.896692	0.780727	2.20629	2.59911	4.61315	4.24311	2.11258	1.26545	6.37069	7.04586	6.8478	6.19875	6.45283	5.39227
PITG_21466	3.4918	4.3901	3.58677	3.79954	3.7049	4.11526	2.07592	2.2138	0.570968	0.25309	1.81185	1.77491	1.73829	1.64654	1.39179	2.03482
PITG_21465	0	0	0	0	0	0	0	0	0	0	0	0	0	0	0	0
PITG_21463	0.0431086	0	0	0	1.95652	2.38252	5.95096	4.79656	1.8271	2.34108	5.08486	5.48609	5.37289	5.27863	11.5982	12.5141
PITG_21462	0	0.243895	0.141583	0.364339	0.124884	0.0433186	0.599709	1.01466	0.456774	0.695998	0.292233	0.537852	0.842806	0.677989	1.47614	1.42437
PITG_21460	0	0	0	0.0520485	0	0	0	0	0	0	0	0	0	0	0	0
PITG_21458	26.1238	20.0969	11.7514	11.5548	6.95188	8.70703	1.66073	1.52198	0.685161	0.632725	5.78622	8.87456	5.79429	6.82831	12.7369	14.6507
PITG_21457	26.2963	30.7795	44.5986	41.847	109.232	58.6533	8.53432	7.88664	10.5058	8.60506	17.8847	30.0121	13.9063	27.7975	36.8191	33.371
PITG_21456	14.0103	14.3898	9.01411	16.0309	0.582793	1.03965	2.72176	2.39828	7.13709	11.0094	1.7534	1.72113	1.84364	2.80881	2.15094	1.83134
PITG_21452	0.94839	1.17069	1.60461	0.67663	4.24606	4.07195	50.8369	48.3806	21.2971	13.92	46.7573	41.8987	52.5173	47.7982	36.7769	40.4929
PITG_21451	7.9751	8.78021	5.99368	4.84051	23.5615	28.5903	127.646	132.735	61.4361	43.9744	117.069	117.682	135.639	125.137	113.325	115.171
PITG_21448	1.25015	1.8536	1.08547	0.780727	1.58187	1.99265	2.30657	2.58276	4.39645	4.30253	1.7534	1.72113	2.79179	3.09938	2.95227	2.59439
PITG_21447	2.9745	4.3901	3.58677	6.7663	1.66512	2.38252	6.73519	6.91811	3.08322	2.27781	8.12409	10.273	8.27003	7.79687	11.1765	11.9037
PITG_21446	6.81116	6.82905	5.8049	24.6189	15.4024	18.2804	31.4155	31.0854	30.9464	31.0035	30.3338	38.8329	31.3418	36.6114	16.4062	10.8863
PITG_21442	0.0431086	0.243895	0.0471943	0	0.707677	1.29956	7.05811	5.1194	2.79774	3.35344	7.1305	5.37852	6.16302	5.03649	7.16981	6.35881
PITG_21441	0.344869	0.195116	0.471943	0.0520485	0.457908	0.90969	2.86015	2.675	1.88419	1.13891	4.79263	4.78688	5.79429	4.98806	7.88679	6.2062
PITG_21440	0	0	0.0943886	0.0520485	0.249768	0.563141	1.06102	0.830173	0.456774	0.885815	1.34427	1.0757	0.474078	1.01698	2.10877	2.95049
PITG_21439	0	0	0	0	0	0	0	0	0	0	0	0	0	0	0	0
PITG_21438	0	0	0	0	0	0	0	0	0	0	0	0	0	0	0	0
PITG_21437	2.9745	3.80476	1.74619	1.92579	2.45605	2.5558	3.13694	2.90561	9.59226	7.90906	2.51321	2.42033	1.89631	2.08239	2.40399	2.95049
PITG_21435	0.517304	0.682905	0.141583	0.312291	0.999073	0.476504	0.738103	0.784052	0.399677	0.632725	0.35068	0.376496	0.68478	0.484278	1.09656	0.966539
PITG_21433	5.4748	5.51202	7.07915	4.58027	10.0324	9.31349	7.28877	7.93277	9.99193	7.08652	5.55243	6.13151	6.47907	7.16731	7.12763	8.54624
PITG_21426	5.4748	6.4876	6.70159	18.7895	5.57816	5.50146	9.41082	8.62458	4.45355	6.70689	10.8711	9.14348	10.8511	9.20128	12.99	11.1915
PITG_21425	7.24225	6.19492	10.0052	8.01547	7.49305	11.1762	4.33636	3.92026	2.05548	1.32872	6.19535	5.70123	5.68894	6.1019	6.28412	6.46055
PITG_21423	0	0	0	0	0	0	0	0	0	0	0	0	0	0	0	0
PITG_21422	9.52701	13.8532	1.32144	0.0520485	0.20814	0	3.64439	3.41293	1.77	0.25309	1.57806	0.591637	1.21153	1.25912	0.801331	0.305223
PITG_21421	0	0	0	0	0	0	0	0	0	0	0	0	0	0	0	0
PITG_21419	1.93989	1.95116	1.51022	0.520485	1.91489	1.68942	0.691972	0.737932	0.17129	0	0.759807	0.914348	0.68478	0.968555	1.09656	0.915668
PITG_21418	3.92289	3.60964	3.68116	1.35326	5.32839	4.2019	2.07592	1.93707	0.628064	0.75927	1.92874	1.88248	2.21236	2.2761	2.86792	3.6118
PITG_21417	0	0	0	0	0	0	0	0	0	0	0	0	0	0	0	0
PITG_21416	0.0862173	0.195116	0.0943886	0.156145	0.374652	0.60646	0.461315	0.461207	0.285484	0.25309	0.642914	1.29084	0.842806	0.43585	2.23529	1.3735
PITG_21415	0	0	0	0	0	0	0	0	0	0	0	0	0	0	0	0
PITG_21413	24.2702	19.9994	19.3969	10.6179	26.7668	34.4816	10.9332	10.1466	14.9594	11.7687	7.94875	6.40044	8.27003	7.60316	9.7425	10.4793
PITG_21410	751.556	962.506	1170.51	1607.47	3.45513	2.38252	5.62804	2.49052	2.68355	4.30253	1.57806	8.44427	2.00166	1.7434	1.26526	1.42437
PITG_21409	0	0	0	0	0	0	0	0	0	0	0	0	0	0	0	0
PITG_21405	0.0862173	0.0975579	0	0.0520485	2.16466	2.42584	2.90628	3.96638	0.913548	0.695998	4.61729	4.41038	4.89881	5.2302	4.13318	4.01877
PITG_21404	0	0	0	0	0.999073	0.779734	1.19942	1.24526	0.342581	0.25309	1.57806	1.29084	1.31688	1.06541	1.34961	2.03482
PITG_21401	10.5185	8.97532	9.67484	11.7109	11.4061	11.9126	4.9822	4.93492	7.76516	6.13743	4.3835	5.64744	4.58276	4.0195	3.92231	3.40832
PITG_21400	19.054	22.6822	24.8242	5.20485	25.0601	44.055	12.3632	12.7293	22.1535	22.0821	10.988	14.6296	9.42889	13.5598	11.0921	9.91974
PITG_21398	333.79	310.966	227.807	426.589	100.74	69.9595	100.428	94.9165	110.711	91.239	133.726	145.112	119.678	115.694	101.179	96.7048
PITG_21397	100.314	98.3383	65.5529	95.0405	113.478	92.7884	40.0882	34.3138	48.0184	51.5038	47.2249	48.568	44.8794	42.229	41.0366	39.9333
PITG_21396	25.8221	25.5602	38.369	46.5313	26.0175	31.5359	46.7773	50.9173	99.6909	114.713	46.7573	35.6596	43.5625	41.0667	31.758	34.4393
PITG_21395	320.685	336.477	392.94	436.01	357.044	309.035	179.959	172.492	175.801	170.962	230.806	211.967	216.285	197.682	230.151	242.296
PITG_21394	103.676	94.436	72.3489	80.3629	77.2616	70.5659	9.45695	9.91596	16.2155	19.9941	10.4035	15.4363	8.63876	12.9302	15.0144	14.0402
PITG_21393	233.088	249.748	222.144	470.466	116.392	115.487	108.363	102.157	117.448	108.512	104.912	102.138	93.1827	92.0128	38.5904	30.3697
PITG_21389	8.06132	10.2924	15.5741	17.9567	5.20351	4.63509	3.45986	3.73578	2.16968	0.822543	6.72137	8.3367	6.58442	6.29561	6.70588	6.56229
PITG_21388	1.63813	1.75604	3.77555	9.57692	5.82793	10.2665	21.1743	23.9367	20.2123	21.5759	31.6781	35.8747	37.8209	37.3378	33.5716	40.7981
PITG_21387	9.44079	8.63387	16.9428	7.28679	8.99166	9.66004	6.36614	6.41078	5.08161	6.01089	6.42914	6.50801	4.74078	5.81133	9.5738	7.78318
PITG_21386	17.459	19.2189	47.7606	19.1018	43.9176	57.6137	43.4558	44.7371	29.4048	40.7475	41.2049	36.6815	39.1905	43.6334	39.94	38.8142
PITG_21384	0.215543	0.390231	1.55741	0.624582	8.78352	5.89133	4.05957	3.36681	3.19742	3.9229	5.02641	5.48609	5.00416	4.60064	3.45838	5.69749
PITG_21380	115.79	117.021	68.9037	89.8357	82.0489	65.9309	83.175	82.9712	48.7606	34.9897	92.3458	106.333	94.921	99.9065	93.2075	95.9417
PITG_21379	3.4918	6.34126	16.0461	9.78511	59.2783	55.6644	27.6789	31.4082	41.6235	57.3882	29.4571	28.8826	29.7616	30.4611	27.3296	29.6575
PITG_21378	1382.02	1364.1	1548.4	1912.37	773.491	611.528	315.032	304.028	397.736	429.177	457.754	413.554	350.818	378.076	482.95	515.979
PITG_21377	38.884	44.0962	88.8197	91.1889	67.0211	58.5234	50.191	48.4729	53.671	48.1504	58.4467	49.4286	58.2063	55.4498	53.0144	51.1757
PITG_21372	0	0.195116	0.66072	0	2.66419	2.07929	7.93461	8.80906	5.70968	3.10035	9.29302	7.15343	7.2692	8.66857	34.879	30.2679
PITG_21371	0	0	0	0	0	0.0433186	0	0	0	0	0	0	0.0526754	0	0	0
PITG_21367	0	0.0975579	0.377555	0.364339	0.166512	0.129956	0.138394	0.322845	0.17129	0.189818	0.0584467	0.161356	0.210701	0.0484278	0.337403	0.305223
PITG_21364	0.689738	0.975579	1.03827	0.67663	1.45698	0.779734	0.599709	0.553449	0.285484	0.632725	0.8767	0.537852	0.737455	0.581133	0.674805	0.356093
PITG_21363	0.129326	0.487789	1.03827	1.24916	17.9417	19.0602	7.51943	7.5638	9.76355	13.1607	7.36428	6.99207	7.2692	8.03901	8.26636	10.6828
PITG_21362	4.39708	3.60964	3.11482	1.76965	2.20629	2.98898	9.59534	9.63923	5.42419	4.17599	14.5532	12.3168	14.8018	10.2183	13.96	16.1768
PITG_21361	0	0	0	0	0	0	0	0	0	0	0.0584467	0	0	0	0	0
PITG_21360	0.0862173	0.243895	0.141583	0.0520485	1.0407	1.42951	3.78278	4.0125	1.48452	0.949088	5.31865	7.04586	6.63709	5.7629	9.5738	9.97061
PITG_21359	0.474195	0.536568	0.471943	0.364339	0.707677	0.60646	0.0922629	0.0461207	0.228387	0.316363	0.0584467	0	0.0526754	0.0484278	0.126526	0.0508705
PITG_21353	17.847	13.9996	11.3266	9.10848	7.03514	8.83699	10.7948	11.3918	10.1061	9.80724	7.94875	7.85264	8.42806	8.86228	6.28412	6.86751
PITG_21352	10.6909	12.585	26.5704	9.26463	22.3959	18.1938	21.405	20.3854	31.2319	29.2319	33.4899	33.0241	38.9798	25.5214	34.8368	34.4393
PITG_21351	47.3333	21.3164	139.931	28.2103	9.32468	7.62407	10.5641	10.1466	15.9871	16.8305	8.94234	14.1455	9.95564	10.6057	59.6359	76.4583
PITG_21350	16.5968	20.1457	14.7246	15.0941	25.4764	23.2621	6.5968	5.67285	14.8452	14.5527	5.55243	5.53987	4.95148	4.98806	4.17536	4.4766
PITG_21349	0	0	0	0.0520485	0	0.0866371	0	0	0	0.0632725	0	0	0.0526754	0	0	0.0508705
PITG_21340	0	0	0	0	0	0	0	0	0	0	0	0.0537852	0	0	0	0
PITG_21337	0.0862173	0.0487789	0.0471943	0.208194	0.0832561	0	0.32292	0.184483	0.0570968	0.0632725	0.292233	0.10757	0.158026	0.0968555	0.253052	0.203482
PITG_21336	30.8227	23.3163	19.0665	18.3731	13.987	13.732	19.0984	18.4483	33.7442	29.3584	8.70856	7.36857	9.90297	10.6057	4.25971	4.32399
PITG_21335	4.26776	3.26819	4.05871	7.33884	2.70582	1.81938	4.01344	4.47371	10.049	7.33961	3.38991	2.85061	3.47657	3.19623	0.759156	0.356093
PITG_21334	32.6332	33.3648	24.8242	51.7362	21.147	25.0381	161.968	155.335	136.804	119.775	150.909	127.256	145.068	154.339	117.121	83.6819
PITG_21333	13.493	13.3654	17.0371	14.7297	48.5383	40.7628	4.19796	3.50518	4.16806	2.02472	6.02001	9.89647	6.21569	5.85976	6.495	8.74972
PITG_21332	0	0.0975579	0.566332	0.0520485	2.3728	3.33553	6.04322	4.8888	2.62645	2.15127	4.14971	4.89445	4.10868	4.45535	5.22974	4.73095
PITG_21331	21.5543	18.7311	10.9491	17.4883	18.0666	16.8942	20.9437	20.2009	22.8958	20.8167	21.333	26.8926	22.229	25.3277	19.3163	19.3816
PITG_21330	10.5185	10.4875	6.98476	8.27571	4.1628	6.7577	22.8812	24.2595	7.70806	6.39052	23.2033	21.0838	24.336	20.4365	19.9068	20.043
PITG_21329	24.1839	28.243	29.0245	31.177	11.4061	9.96327	11.1177	11.5302	10.5629	6.77016	14.3779	19.4165	15.2232	14.5283	21.2142	23.553
PITG_21328	5.0006	6.2437	6.6544	5.88148	9.03329	9.40013	7.24264	8.02501	4.91032	4.74544	10.6957	9.7889	10.9565	9.49184	11.4717	13.4298
PITG_21327	0.517304	0.536568	0.424749	0.572533	0.249768	0.389867	0.32292	0	0.114194	0	0.17534	0.268926	0.158026	0.290567	0.506104	0.203482
PITG_21325	25.5203	24.048	41.9557	19.7784	48.3718	44.9214	12.6862	12.4065	17.129	17.9694	11.514	11.9941	12.168	10.4604	16.1953	14.7524
PITG_21324	0	0.0487789	0.0471943	0.208194	4.28769	4.76504	28.6015	26.0582	35.5142	54.4776	18.2938	16.5658	17.5936	20.8239	15.0988	11.4459
PITG_21323	26.8136	25.8041	33.272	54.3386	37.382	40.0697	29.2935	28.4104	21.5255	22.2087	37.1721	35.6058	37.9263	34.8196	28.4683	28.6909
PITG_21321	3.92289	4.73156	35.3957	20.7153	12.6133	11.9559	14.2085	13.8362	7.76516	6.4538	17.7093	16.8885	16.9615	14.8673	20.202	23.5022
PITG_21317	10.9065	10.3899	10.9019	8.4839	17.7335	19.2334	33.353	29.5634	46.5339	42.0762	18.1769	9.95026	21.0175	19.3711	6.70588	7.37622
PITG_21316	12.3291	11.8533	24.2107	20.8714	17.6087	15.0749	10.0567	13.0983	17.3574	15.8814	12.9752	15.2212	13.0635	14.0925	19.2741	19.2799
PITG_21315	0.474195	0.878021	0.424749	0.104097	1.95652	5.19823	27.4943	26.1966	4.96742	3.10035	27.6453	31.8946	32.9221	31.5265	22.4795	17.2451
PITG_21314	6.07832	5.5608	2.83166	1.8217	13.321	17.3274	16.5151	15.7733	8.62161	4.49235	24.2554	20.277	25.5475	21.0177	19.5272	21.1621
PITG_21313	8.79416	9.41433	29.5436	19.8825	1.12396	1.68942	9.45695	9.77759	8.7358	8.79488	4.73418	2.95819	2.94982	4.60064	1.43396	0.712187
PITG_21312	8.62173	7.31684	10.4299	5.2569	0.166512	0.433186	40.6879	44.5526	18.7277	15.565	32.6717	38.9943	41.6135	51.8177	68.0288	27.2157
PITG_21311	0.517304	1.46337	2.69008	1.09302	15.6938	10.3965	6.73519	7.14871	5.3671	7.78252	9.6437	8.17535	7.37455	6.24718	8.26636	9.25842
PITG_21310	1.63813	1.51215	3.02044	4.32002	0.707677	1.08296	1.84526	1.3375	1.77	1.70836	2.68855	2.31276	1.47491	1.98554	0.801331	0.864798
PITG_21309b	11.9842	13.5118	6.6072	7.07859	6.20258	4.76504	4.1057	5.53449	8.85	7.78252	5.43554	5.00202	4.056	4.50378	5.86237	6.91838
PITG_21309a	7.15603	6.43882	3.25641	3.48725	4.03792	2.07929	2.44497	2.12155	3.54	4.17599	1.7534	2.20519	1.05351	2.2761	1.85571	2.18743
PITG_21308	2.41408	3.12185	2.35972	1.6135	1.87326	2.07929	1.753	1.42974	1.99839	2.02472	1.63651	0.860563	1.63294	2.03397	1.72919	1.7296
PITG_21303	0	0	0	0	0	0	0.0461315	0.0461207	0	0	0	0.0537852	0	0	0	0
PITG_21302	0.387978	0.682905	0	0.104097	1.87326	1.34288	1.84526	2.4444	1.65581	1.64509	3.09767	3.01197	3.26587	2.56667	2.31964	2.28917
PITG_21299	25.1323	22.292	2.02936	1.92579	0.166512	0.346549	1.10715	1.19914	0.513871	0.695998	0.584467	0.752993	1.21153	0.968555	0.759156	0.559575
PITG_21297	0	0	0	0	0	0.0433186	0	0	0.17129	0	0.116893	0	0.0526754	0	0	0
PITG_21295	57.4207	53.0227	42.5693	49.0297	1.99815	3.59544	42.2103	40.7246	41.281	43.5948	29.1649	21.2451	27.1278	30.2189	18.2197	12.3615
PITG_21293	12.286	23.6578	53.7071	52.0485	0.124884	0.0866371	0.461315	0.461207	0.685161	0.632725	0.0584467	1.34463	0.474078	0.242139	0.126526	0.152611
PITG_21292	0.732847	0.487789	5.8049	3.12291	0	0.0433186	0.0461315	0.184483	0	0	0	0.0537852	0	0.0968555	0	0.0508705
PITG_21291	2.67274	2.92674	3.77555	5.46509	1.74838	2.51248	1.6146	1.98319	0.570968	0.949088	2.39631	3.33468	2.58109	2.80881	4.47058	3.81529
PITG_21289	0.30176	0.43901	0.0943886	0.67663	0.457908	1.08296	2.02978	1.66035	1.48452	1.01236	2.04563	1.02192	2.00166	1.69497	2.31964	2.39091
PITG_21288	0.0431086	0	0.283166	0.260242	0.124884	0.173274	0.876498	0.737932	0.742258	0.949088	0.35068	0.268926	0.368727	0.532705	0.463929	0.559575
PITG_21286	6.29386	7.56073	7.69267	11.5027	8.03421	8.14389	2.58336	2.30604	2.68355	2.40436	1.57806	2.68926	2.21236	2.80881	3.03662	2.84875
PITG_21285	0	0	0.0471943	0.156145	18.0666	20.1431	1.56847	2.16767	0.513871	0.50618	4.26661	3.9801	3.05517	3.24466	2.78357	3.20484
PITG_21284	22.0285	20.9749	20.6711	29.3553	10.3238	8.05725	3.87504	2.62888	1.19903	2.08799	3.56525	5.64744	3.95065	4.8912	4.00666	4.17138
PITG_21283	7.63023	5.70713	9.34447	13.1162	6.36909	3.63876	9.18016	9.82372	19.4129	17.4632	9.70215	8.98213	9.63959	8.81385	2.99445	2.79788
PITG_21282	1.29326	1.95116	2.17094	1.35326	0.832561	0.736416	4.38249	3.5513	4.45355	4.30253	2.92233	4.14146	3.2132	3.4868	2.9101	2.74701
PITG_21280	5.12993	4.82911	4.76663	6.66221	4.49583	3.98531	2.76789	2.25992	1.54161	1.70836	3.15612	3.44225	2.21236	2.80881	2.44617	2.89962
PITG_21279	5.94899	5.60958	5.89929	5.0487	6.99351	5.06827	3.96731	3.59742	3.65419	5.63125	4.32505	3.81875	4.53008	3.4868	4.93451	3.9679
PITG_21278	43.8846	57.6567	104.252	69.4327	25.7678	19.8399	61.4932	65.307	82.1051	53.7816	45.9391	24.526	46.565	38.4032	20.2863	17.1433
PITG_21277	135.189	111.753	81.4574	160.726	4.24606	5.3715	217.418	222.348	470.135	534.716	145.708	87.7236	148.439	129.835	67.6071	53.9736
PITG_21276	0	0	0.0471943	0	0	0.0433186	0.0922629	0.230604	0.456774	0.189818	0.35068	0.10757	0.316052	0.629561	1.60266	1.67873
PITG_21275	0	0	0	0	0.124884	0.216593	0.922629	1.38362	0.913548	0.379635	1.92874	1.93627	2.10701	1.25912	2.15094	1.88221
PITG_21274	0	0	0	0	0	0	0	0.0922415	0	0	0	0	0.0526754	0	0	0
PITG_21273	0.129326	0.146337	0.235972	0	0.124884	0.476504	0.0922629	0.184483	0.17129	0.126545	0.292233	0.430281	0.158026	0.193711	0.168701	0.305223
PITG_21272	5.04371	2.63406	0.613526	0.208194	2.41443	7.66739	5.7203	6.27242	8.96419	7.40288	5.08486	6.07773	5.89964	5.52077	5.94672	6.91838
PITG_21271	0.129326	0.292674	0.566332	0.260242	0.124884	0.476504	0.138394	0.276724	0.399677	0.379635	0.116893	0.10757	0.105351	0	0.253052	0.101741
PITG_21269	29.9605	25.9992	30.4875	23.7862	24.3108	28.5903	10.1951	10.4694	3.88258	2.27781	7.42273	10.004	7.95398	9.44341	32.475	84.445
PITG_21268	0.172435	0.0975579	0.377555	0.260242	0.249768	0.389867	1.56847	1.79871	0.628064	0.885815	1.11049	0.914348	1.26421	1.45283	0.716981	0.763057
PITG_21264	0	0	0	0	0	0	0	0	0	0	0	0	0	0	0	0
PITG_21261	0	0	0	0	0	0	0	0	0.0570968	0.0632725	0	0	0	0	0	0
PITG_21260	0	0	0	0	0	0	0	0	0	0	0	0	0	0	0	0
PITG_21259	0	0	0	0.0520485	0.499537	0.563141	6.27388	5.53449	1.88419	0.316363	13.0336	13.3925	15.2232	11.4774	8.09766	9.61452
PITG_21258	0	0	0.188777	0	3.16373	4.46181	13.8856	17.8487	2.11258	1.20218	25.0152	30.7651	28.1813	25.1824	32.8546	29.047
PITG_21257	15.5191	20.3408	45.7313	26.9611	41.7946	33.4419	51.2982	46.8587	126.812	99.7175	39.1008	25.279	36.9254	36.6114	37.6204	35.4058
PITG_21256	25.9945	35.9501	69.3756	35.445	70.393	54.3648	92.4474	89.9815	95.009	88.0121	60.2585	45.1796	61.3141	56.7573	63.2208	59.6202
PITG_21255	14.4414	21.1213	35.9621	16.6555	30.0554	21.3994	47.8845	48.5651	20.0981	19.4247	27.9375	19.4702	30.8678	26.9743	31.9267	26.9105
PITG_21251	0.0431086	0.0487789	0.141583	0	0.333024	0.389867	1.6146	1.06078	1.48452	2.84726	0.70136	1.23706	1.10618	1.11384	1.34961	1.06828
PITG_21248	0	0.0487789	0	0	0	0	0.0461315	0.138362	0.0570968	0	0.17534	0.10757	0	0.145283	0.0421753	0.203482
PITG_21247	0	0.0487789	0	0.0520485	0	0.216593	0	0	0	0	0	0.0537852	0.0526754	0	0.0843507	0.101741
PITG_21245	2.5003	2.97551	1.60461	2.18604	0.707677	1.47283	2.58336	2.12155	7.93645	8.85815	0.759807	1.29084	1.84364	1.69497	1.72919	1.27176
PITG_21243	0	0	0	0	0	0	0	0	0	0	0	0	0	0	0	0
PITG_21238	0	0	0	0	0.041628	0.30323	0.64584	0.507328	0.399677	0.822543	0.642914	0.699207	0.737455	0.968555	1.09656	1.42437
PITG_21228	1.07772	1.51215	2.5013	2.75857	0.957445	1.38619	7.28877	7.51768	2.22677	1.64509	10.1697	11.026	11.9046	9.54027	10.5438	11.2932
PITG_21224	0	0	0	0	0	0	0	0	0	0	0	0	0	0	0	0
PITG_21223	9.69944	9.268	9.43886	5.36099	11.0314	20.8796	29.3857	26.6578	103.745	109.968	13.3258	6.77693	16.382	12.0585	4.47058	4.83269
PITG_21222	33.0643	32.0478	51.0643	44.5535	22.4791	23.0455	20.0672	21.8612	21.2971	20.5003	24.0216	26.2472	21.6496	24.0202	30.4506	30.4714
PITG_21220	2.62963	3.17063	1.74619	0.572533	13.9454	21.3994	45.7624	45.4289	44.821	47.138	48.1016	44.2652	54.0976	48.3793	36.8191	37.6441
PITG_21219	181.487	189.116	166.879	166.763	223.168	171.108	107.671	109.491	149.936	180.58	120.225	128.278	112.567	111.142	99.2386	96.0434
PITG_21218	0	0	0	0	0	0	0	0	0	0	0	0	0	0	0	0
PITG_21216	1.25015	1.95116	1.79338	2.08194	2.03977	1.94934	6.68906	7.28708	7.0229	2.78399	4.44195	2.68926	5.32021	5.52077	2.40399	3.00136
PITG_21215	10.9065	10.3411	22.0869	19.362	12.7382	12.4757	5.81256	6.4569	17.7571	18.2225	4.50039	3.65739	4.00333	5.42391	4.09101	4.42573
PITG_21214	27.8051	25.1699	25.013	21.3399	25.2266	20.7496	11.8097	12.4987	9.19258	9.61742	14.787	16.2969	14.5911	14.9642	15.7736	16.6855
PITG_21213	21.2526	23.3163	14.1583	14.5215	6.827	12.2158	75.3788	79.6966	227.473	271.819	39.6269	16.0818	41.1395	35.8365	12.02	12.4124
PITG_21212	1.89678	2.29261	0.566332	1.45736	1.0407	1.42951	1.84526	2.53664	2.56935	2.97381	1.92874	2.31276	1.47491	3.05095	3.83795	3.00136
PITG_21211	15.864	16.6336	33.4608	40.4937	3.53838	3.76872	5.44351	5.44225	7.70806	7.14979	5.14331	5.97016	4.63543	5.61762	5.60932	4.78182
PITG_21210	26.5118	29.7551	20.7655	37.3188	25.3515	23.6519	10.9332	10.8845	19.9268	21.7657	10.0528	9.51998	7.9013	9.29813	7.84461	8.80059
PITG_21209	0.258652	0.292674	0.66072	0.780727	2.03977	2.12261	2.99854	3.59742	1.19903	1.70836	2.6301	2.20519	1.73829	1.59812	4.17536	4.37486
PITG_21208	1.07772	1.90238	0.991081	0.728679	2.24791	1.51615	102.227	103.034	63.5487	44.9868	93.2225	94.7695	97.9235	112.062	72.9633	45.9869
PITG_21207	5.25925	7.26806	2.73727	2.18604	5.45327	4.28854	250.817	246.746	87.929	81.3685	233.845	252.575	218.655	251.05	199.616	123.463
PITG_21203	0.431086	0.634126	0.991081	1.09302	1.70675	1.55947	0.64584	0.922415	0.114194	0.442908	0.70136	0.591637	0.316052	0.629561	0.801331	0.661316
PITG_21202	0	0	0	0	0.499537	0.953009	1.43008	2.07543	2.22677	3.03708	1.81185	1.72113	2.00166	2.85724	1.47614	1.7296
PITG_21200	0	0	0	0	0	0	0	0	0	0	0	0	0	0	0	0
PITG_21199	0	0	0	0	0	0	0	0	0	0	0	0	0	0	0	0
PITG_21196	5.73345	3.41453	5.09699	6.14172	3.24699	2.46916	2.39884	2.49052	1.77	1.8349	2.6301	3.44225	3.47657	3.34152	1.68701	1.42437
PITG_21192	0.0431086	0	0	0	0	0	0	0.0461207	0	0.0632725	0	0	0	0.0968555	0	0
PITG_21190	0	0	0.141583	0	0.333024	0.519823	0.461315	0.461207	0.0570968	0.0632725	0.233787	0.376496	0.263377	0.290567	1.43396	1.47524
PITG_21189	0.129326	0.0487789	3.16202	0.728679	5.61979	3.42217	4.33636	3.87414	4.51064	5.25162	5.61088	5.75501	7.11117	6.6346	115.181	92.8895
PITG_21188	1.33637	1.56093	3.82274	2.81062	1.3321	1.03965	4.47475	3.04397	14.5026	11.2625	3.56525	4.51796	3.58192	4.55221	9.2364	9.41104
PITG_21187	349.999	428.377	244.325	317.6	1054.27	730.568	67.3519	60.5104	235.924	248.092	57.9207	83.1519	52.4647	65.6196	89.8335	86.5815
PITG_21186	48.2817	52.5837	45.6841	51.1116	67.6039	58.5667	18.96	21.0311	38.5403	40.8108	14.787	13.3925	14.5384	16.1264	13.6226	11.2932
PITG_21185	133.249	113.948	69.0453	84.7349	178.751	157.42	159.43	151.368	274.635	246.7	114.497	113.971	103.823	120.488	87.3029	87.4972
PITG_21184	3.40558	3.95109	3.77555	3.01881	40.0462	43.0153	11.0715	10.6078	22.2106	22.0188	7.77341	6.02394	6.90047	7.89373	16.828	16.1768
PITG_21183	13.9241	17.7555	19.1137	11.6589	69.2274	68.0535	12.5939	14.8048	26.3787	23.8537	18.7614	19.7929	16.8561	17.095	28.637	33.5236
PITG_21182	156.096	160.678	115.484	119.503	160.268	151.268	57.8027	59.4035	115.621	146.349	57.6869	78.5802	66.8977	78.2108	82.4949	68.8786
PITG_21181	9.18214	10.2924	12.2233	6.61016	57.9462	53.6717	47.008	47.7811	24.8942	20.0574	48.9199	55.2374	51.7272	54.0454	68.6614	74.1691
PITG_21180	2.41408	3.75598	4.53065	3.27905	2.83071	3.89867	11.6251	10.5155	14.5597	12.2116	8.70856	6.07773	8.37538	8.378	5.31409	7.37622
PITG_21179	32.0297	17.9019	31.573	14.3133	4.20443	4.80836	8.90337	10.331	9.42097	9.61742	7.94875	8.12156	8.90213	9.97612	17.6715	20.9586
PITG_21178	47.5057	47.9985	80.9854	50.7473	28.2238	21.7892	4.79767	5.53449	5.88097	6.4538	8.53322	15.4901	8.16468	7.79687	14.0866	10.6319
PITG_21177	1.5088	1.56093	3.44519	2.29013	10.5319	9.87663	3.96731	4.05862	7.08	6.13743	4.20816	4.08767	3.47657	2.85724	5.73584	6.96925
PITG_21176	140.75	123.606	133.796	176.809	197.4	136.15	654.974	635.59	760.757	689.101	460.151	335.835	435.362	480.839	260.18	209.739
PITG_21175	1.46569	3.41453	3.3508	5.51714	4.70397	6.58442	4.01344	3.82802	1.37032	1.58181	4.3835	4.89445	3.52925	4.69749	6.1576	5.18879
PITG_21174	17.2003	15.8532	19.9632	22.7972	9.86585	8.83699	3.32146	2.95173	5.08161	4.30253	3.5068	4.57174	3.89798	4.64907	4.04883	4.01877
PITG_21173	84.4929	70.5343	67.4879	77.0838	41.7113	39.7664	60.1093	62.9548	130.752	140.908	45.2377	37.7034	47.8819	52.2536	50.0199	78.3914
PITG_21168	0	0	0	0	0	0	0	0	0	0	0	0	0	0	0	0
PITG_21167	0.344869	1.36581	1.08547	1.6135	0.790933	1.21292	439.863	443.451	731.524	708.779	200.823	81.1618	226.083	216.956	19.6115	8.90233
PITG_21166	3.19004	3.51208	5.75771	5.30895	10.1156	10.1799	51.3904	48.8419	11.819	9.36433	41.6725	39.9086	45.6695	46.9265	37.4095	36.7285
PITG_21165	2.71584	1.21947	10.9491	2.08194	0.499537	0.60646	0.461315	0.322845	0.399677	0.379635	0.8767	0.699207	0.368727	0.532705	2.27747	2.84875
PITG_21164	0.258652	0.341453	0.33036	0.156145	9.61608	10.1799	15.5002	16.05	7.30838	5.69453	20.281	23.289	21.8603	20.1944	19.232	18.466
PITG_21163	0.474195	0.634126	0.66072	0.364339	1.62349	0.996327	0.599709	0.691811	0.570968	0.379635	0.8767	1.55977	0.948156	1.59812	1.94007	1.67873
PITG_21156	3.0176	2.19505	1.17986	1.45736	2.45605	3.59544	1.98365	2.4444	2.05548	2.59417	2.10408	2.74304	2.47574	2.17925	3.37403	3.45919
PITG_21154	3.27626	3.02429	0.471943	0.208194	0.499537	1.1696	1.15329	1.42974	1.99839	1.70836	0.818254	0.645422	0.895481	0.8717	0.843507	1.57698
PITG_21153	11.0789	10.146	8.54217	21.3919	8.78352	2.59911	0.968761	1.24526	1.14194	1.32872	3.33146	4.94824	2.84447	2.51824	2.7414	1.52611
PITG_21152	0	0	0	0	0	0	0	0	0	0	0	0	0	0	0	0
PITG_21151	141.396	155.751	33.5552	33.4151	3.99629	6.10792	39.2117	39.0181	10.5058	1.96145	44.0688	54.9147	57.4161	60.0989	120.706	144.625
PITG_21150	27.6757	30.1454	42.4749	39.2966	16.8594	17.4141	31.5078	32.9763	12.7326	9.87051	33.2562	33.9385	35.1345	37.5315	50.0621	45.7834
PITG_21149	10.4754	9.36555	12.9784	13.3765	7.8677	8.23053	6.87359	7.01035	7.0229	6.26398	9.93594	11.1335	9.06016	7.99058	12.0621	13.0737
PITG_21148	0	0	0	0	0	0	0	0	0	0	0	0	0	0	0	0
PITG_21147	1.68124	1.6097	2.02936	1.19712	3.4135	2.20925	1.6146	1.75259	1.59871	1.64509	2.16253	2.31276	1.84364	1.64654	3.16315	3.30658
PITG_21146	24.615	23.8041	22.842	27.2214	10.7817	13.1255	49.5913	50.5022	35.1145	33.8508	59.4403	45.2871	57.8902	49.7353	54.9966	63.232
PITG_21144	14.1827	14.8776	13.356	13.7408	14.5282	18.4104	40.2266	40.8168	31.5174	27.9665	43.6597	39.2094	42.2983	37.1925	33.6137	36.6267
PITG_21140	4.26776	4.09743	12.1761	11.2425	7.16002	7.40748	19.7443	20.9388	10.049	7.71925	27.2946	24.2033	25.4422	24.2139	22.606	22.7391
PITG_21133	1.16393	1.26825	0.991081	0.312291	2.28954	6.19456	2.44497	2.90561	2.16968	2.21454	2.98078	4.46417	3.68727	4.06793	3.33185	3.20484
PITG_21132	0	0	0	0	0	0	0	0	0	0	0	0.0537852	0	0	0	0
PITG_21131	1.85367	1.56093	2.02936	1.45736	2.03977	1.8627	0.922629	1.06078	1.65581	2.34108	0.642914	0.860563	0.632104	0.774844	0.927857	0.813927
PITG_21130	0	0	0	0	0	0	0	0	0	0	0	0	0	0	0	0
PITG_21129	0.215543	0.0975579	0.188777	0.156145	1.0407	1.03965	0.968761	1.1069	0.285484	0.442908	1.34427	1.72113	1.52759	0.920128	1.39179	1.83134
PITG_21128	94.6235	74.583	97.1731	104.149	431.391	274.553	92.8626	91.9186	109.797	91.4921	207.018	259.675	164.769	218.07	214.251	208.06
PITG_21127	67.8961	58.5347	71.0274	132.515	1.99815	3.16226	6.22775	6.04182	8.56451	8.03561	6.31224	6.56179	5.32021	5.56919	4.34406	4.12051
PITG_21126	14.7863	2.97551	21.0959	2.18604	0.666049	0.693097	0.968761	1.19914	1.54161	1.51854	1.11049	0.968133	0.895481	1.54969	7.29633	8.34276
PITG_21124	3.10382	3.65842	2.78446	0.728679	3.08048	3.7254	4.24409	5.25776	5.59548	8.35197	3.33146	2.74304	2.52842	3.05095	3.54273	3.00136
PITG_21121	0.560412	0.536568	0.424749	0.572533	0.582793	0.476504	0.784235	1.01466	1.37032	1.77163	1.05204	0.806778	0.737455	0.8717	0.801331	0.712187
PITG_21120	4.4833	3.90231	3.91713	2.18604	4.82885	7.45079	2.07592	3.22845	1.59871	1.70836	2.74699	2.42033	2.63377	2.51824	3.16315	2.49265
PITG_21118	41.6429	46.1936	48.327	151.773	53.4088	36.9074	35.6596	33.3453	70.5716	85.1648	49.3874	43.6736	39.4538	55.3529	81.314	114.153
PITG_21117	99.193	117.606	110.34	373.552	133.335	94.5211	90.3254	83.6169	149.708	181.086	124.725	116.445	96.5012	130.755	214.462	290.369
PITG_21116	0.387978	0.487789	0.566332	0.260242	3.87141	3.94199	32.2459	34.1755	16.1584	13.9832	35.8278	22.536	30.9731	27.0711	20.7924	20.5008
[truncated: 16,618 more rows]

## Sheet: 1306 CPM
GENE	MY-A	MY-B	SP-A	SP-B	CL-A	CL-B	ZO-A	ZO-B	GC-A	GC-B		A,B refer to biological replicates
PITG_25525	0	0	0	0	0	0	0	0	0	0		MY, SP, CL, ZO, GC are defined in the main text
PITG_25524	5.87825	4.85955	5.05065	7.87548	5.76965	7.22647	19.8403	19.1345	8.11707	6.42536		These are CPM numbers after TMM normalization
PITG_25523	4.68616	5.48257	3.46063	2.82328	4.22618	4.46078	2.17709	0.499782	1.59307	0.972258
PITG_25522	0.0822134	0.0623019	2.10444	1.96887	2.49896	1.96275	0.616157	0.28559	0.493093	0.591809
PITG_25521	0	0	0	0	0	0	0	0	0	0
PITG_25519	0	0	0	0.0371485	0	0	0	0	0	0
PITG_25518	0.24664	0.436113	2.10444	2.67469	2.79295	1.56127	2.09493	0.856769	1.51721	1.35271
PITG_25517	0.0822134	0.0623019	0.0935306	0.0371485	0	0.0446078	0	0	0.0379302	0.0845442
PITG_25516	0	0.0623019	0	0	0.0367494	0	0	0.142795	0.0758605	0.0845442
PITG_25515	0.98656	0.934529	631.425	495.635	573.915	479.936	136.992	482.218	154.642	146.896
PITG_25514	0	0	0	0	0	0	0	0	0	0
PITG_25513	0	0	6.64067	5.83231	5.29191	6.20049	2.8754	0.928167	1.40342	1.47952
PITG_25512	44.0253	61.2428	149.883	118.206	303.697	312.344	74.021	64.4005	71.9157	73.9339
PITG_25511	80.5691	79.9957	59.1113	66.3472	63.0252	57.1427	49.7033	93.4592	62.5849	68.6499
PITG_25510	24.3763	25.9176	26.3289	36.8884	18.4849	22.8392	45.3081	48.7644	27.9167	27.2232
PITG_25509	1.43873	2.18057	2.19797	2.5261	1.61697	2.00735	8.70835	41.3391	4.58956	3.97358
PITG_25508	0.36996	0.373812	0.467653	0.371485	0.330744	0.356863	0.451849	0.214192	0.796535	0.380449
PITG_25507	3.083	2.61668	6.26655	4.9036	8.5626	8.92157	16.6362	16.707	5.80333	6.00264
PITG_25506	0.452173	0.124604	0.187061	0.48293	0.257246	0.758333	1.76632	0.642577	0.189651	0.380449
PITG_25505	0	0	0.0467653	0	0	0	0	0	0	0
PITG_25504	0	0	32.3148	33.8051	28.5175	24.2667	16.1844	6.21158	10.1653	10.4412
PITG_25503	23.6774	21.868	13.6087	15.5281	20.4694	24.1328	27.8092	45.7658	15.8548	16.3593
PITG_25502	2.26087	3.1774	35.5884	28.6043	30.208	28.6828	28.1789	2.92729	31.0649	32.5072
PITG_25501	5.83715	5.60717	7.99686	9.10138	6.54139	7.13726	3.03971	2.99869	8.00328	7.82034
PITG_25500	0	0	0	0	0.0367494	0.133824	0	0	0	0
PITG_25499	4.15177	4.85955	3.22681	5.83231	3.19719	4.32696	3.20402	0.856769	3.52751	4.52311
PITG_25498	0	0	0	0.0371485	0	0	0	0	0.0379302	0.0845442
PITG_25497	0.12332	0.31151	0.0467653	0.0371485	0.0734987	0.0446078	0.123231	0	0.0758605	0.0845442
PITG_25496	0.0411067	0	0	0	0	0	0	0.0713974	0.0379302	0
PITG_25495	16.2782	17.0084	14.0764	16.0853	7.57037	7.4049	20.4975	49.764	14.4514	14.8798
PITG_25494	0.0411067	0	0	0	0	0	0	0	0	0
PITG_25493	0	0	0.233826	0.111445	0.293995	0.446078	0.451849	0.214192	0	0.0845442
PITG_25492	5.96047	7.41393	36.4302	27.3041	51.1919	49.5593	25.6321	5.71179	12.7066	12.7239
PITG_25491	0	0	0	0.0371485	0	0	0	0	0.0379302	0
PITG_25490	3.41185	4.92185	28.9477	26.3011	31.2002	35.2848	40.1734	42.7671	21.2789	21.2206
PITG_25489	13.1952	10.7782	8.27746	8.80419	6.57814	6.02206	9.07805	30.2725	24.1236	26.5469
PITG_25488	0	0	0.561183	0.371485	0.771737	0.401471	0.534003	0.713974	0.303442	0.253633
PITG_25487	0	0	0.140296	0.222891	0.183747	0.0892157	0.410771	0	0.341372	0.21136
PITG_25485	1.60316	1.37064	9.39982	8.06122	11.6863	10.349	4.06664	3.07009	4.66542	4.6922
PITG_25484	0	0	6.64067	4.79215	4.59367	2.72108	0.369694	1.07096	1.70686	1.22589
PITG_25483	32.8853	33.02	11.4107	10.0301	126.675	156.529	119.699	34.7706	45.1749	43.963
PITG_25482	6.45375	8.22385	6.82773	9.43571	8.59935	8.25245	3.94341	2.07053	8.34465	7.94715
PITG_25481	22.6498	22.5533	12.8605	17.3483	14.3323	20.5642	53.6468	60.9734	30.3821	30.3091
PITG_25480	0	0	0	0	0.0734987	0	0.0410771	0	0.0379302	0
PITG_25479	14.3051	15.5755	63.3202	53.531	54.7198	41.7083	27.0698	39.9112	24.6167	24.7714
PITG_25478	0.0822134	0.0623019	0.0467653	0.0371485	0.0734987	0	0.0410771	0	0.0379302	0
PITG_25477	0.0411067	0.0623019	0	0	0.0367494	0.0446078	0.0410771	0	0.0379302	0.0422721
PITG_25476	3.94624	4.61034	17.6305	19.9859	18.7422	16.9064	16.6773	7.92512	9.52049	10.1876
PITG_25475	11.9209	12.7096	115.791	119.209	245.008	243.024	141.922	31.4863	52.6472	52.671
PITG_25474	2.09644	2.74128	1.44972	1.33735	1.46997	1.24902	1.31447	3.21288	2.57926	1.69088
PITG_25472	9.04347	12.3358	2.89945	3.00903	2.6827	3.47941	2.09493	6.28297	6.78951	6.67899
PITG_25471	0.0411067	0	5.42477	4.94075	8.37885	8.65392	2.05386	1.14236	1.44135	1.56407
PITG_25470	0.781027	0.685321	0.140296	0.222891	0.220496	0.178431	0.246463	7.63953	15.4755	15.9366
PITG_25469	0.287747	0.373812	1.26266	1.07731	1.10248	0.892157	0.86262	1.14236	1.59307	1.22589
PITG_25468	0	0.0623019	0.467653	0.445782	0.293995	0.446078	0.246463	0	0.720674	0.634081
PITG_25467	0.0411067	0.124604	0.327357	0.334336	0.110248	0.178431	0.28754	0.0713974	0.493093	0.422721
PITG_25466	0.0411067	0.124604	4.34917	3.78915	4.40992	4.41618	1.10908	1.99913	2.65512	2.78996
PITG_25465	0	0	0	0	0.0367494	0	0	0	0.0379302	0
PITG_25464	1.10988	1.93136	2.19797	1.70883	3.56469	2.63186	13.8019	43.0527	57.7298	45.4848
PITG_25463	0	0	0.0467653	0	0.0367494	0	0.0410771	0.0713974	0	0
PITG_25462	0.12332	0.31151	7.10832	5.23794	10.3266	12.0441	6.32588	2.8559	1.44135	1.39498
PITG_25461	0.12332	0.0623019	0.233826	0.185742	0.771737	0.847549	0.780466	0.428385	0.341372	0.338177
PITG_25460	0.411067	0.747623	18.4723	20.3945	11.3188	8.11863	1.47878	0.785372	9.17912	10.4835
PITG_25459	17.4292	17.8807	21.3717	23.1435	24.6956	25.6049	25.1803	27.7022	19.572	19.9947
PITG_25458	0	0	6.96803	4.75501	8.3421	6.33431	0.451849	0.214192	1.02412	1.09907
PITG_25457	0.0411067	0	0	0	0	0	0	0	0	0.0845442
PITG_25456	0.12332	0.0623019	4.02181	4.04918	2.27846	1.6951	0.739389	0.571179	2.35167	2.24042
PITG_25455	1.68537	1.74445	2.1512	3.04618	2.79295	4.14853	11.707	48.6931	5.31023	6.29854
PITG_25454	1.68537	0.872227	2.80592	3.71485	1.83747	1.20441	0.944774	3.85546	2.92063	1.73316
PITG_25453	0	0	0.0935306	0.074297	0.0367494	0	0.0821543	0.142795	0.113791	0
PITG_25452	9.37232	9.5945	7.66951	10.0301	5.10816	6.20049	4.60064	3.78406	5.08265	4.48084
PITG_25451	2.54861	1.86906	2.2915	3.19477	4.18943	5.97745	4.92926	3.56987	4.77921	4.05812
PITG_25450	0.411067	0.436113	4.62976	3.52911	3.89543	3.79167	1.10908	0.428385	1.13791	0.887714
PITG_25449	0	0	0.0467653	0.0371485	0.146997	0.0446078	0.123231	0	0.0758605	0.21136
PITG_25448	21.4166	19.0021	23.5229	22.9578	23.4093	24.9358	41.6522	59.3313	20.1789	20.4174
PITG_25447	0.12332	0.124604	0.233826	0.148594	0.146997	0.133824	0.0821543	0	0.189651	0.253633
PITG_25446	0	0	0	0.074297	0.0367494	0.0892157	0	0	0	0
PITG_25443	206.602	203.104	97.5524	112.188	57.182	47.8642	17.4578	18.2063	65.0504	66.9167
PITG_25442	0.0411067	0.0623019	0.327357	0.185742	0.330744	0.401471	0.451849	1.14236	1.17584	0.929986
PITG_25441	0.698814	1.05913	1.82385	1.59738	2.42546	2.8549	2.21817	1.57074	0.834465	0.718626
PITG_25440	0	0	0	0	0	0	0	0	0	0
PITG_25439	14.6751	14.7033	6.68744	7.4297	14.1118	18.5123	31.3419	11.495	15.5135	14.2034
PITG_25438	0.49328	0.436113	1.87061	2.22891	1.10248	1.56127	2.83432	5.85459	1.2517	1.09907
PITG_25437	1.56205	1.74445	11.5043	9.47286	30.6857	28.7721	13.1447	2.49891	6.78951	7.05944
PITG_25436	3.24743	2.11827	21.9329	21.2861	20.4326	19.0922	11.9945	5.99738	8.26879	9.13077
PITG_25435	0.287747	0.872227	0.0467653	0	0.183747	0.133824	0.0410771	2.28472	0	0
PITG_25433	8.09802	10.5913	122.806	117.092	135.973	134.626	105.691	45.623	65.3159	54.7424
PITG_25431	2.67193	2.05596	9.49335	10.996	10.9146	8.25245	6.69557	2.64171	6.41021	7.2708
PITG_25430	0	0	0.935306	0.928712	1.80072	1.51667	0.410771	1.35655	0.606884	0.972258
PITG_25429	18.2514	18.3168	741.604	732.011	836.93	899.696	984.989	1082.17	266.156	259.973
PITG_25428	0.0411067	0.124604	4.77006	5.31223	3.45444	2.72108	3.65587	18.1349	1.93444	2.40951
PITG_25427	0.0411067	0	10.5222	6.90962	4.63042	3.92549	2.09493	1.35655	2.27581	2.1136
PITG_25426	0.328853	0.373812	16.2743	11.0702	13.34	13.873	19.8403	34.7706	26.1339	26.3778
PITG_25425	41.3122	37.9419	19.5947	23.775	18.4114	19.0476	17.7453	16.4214	25.1098	25.5323
PITG_25424	3.083	2.74128	2.4318	3.34336	1.69047	1.02598	3.32725	7.28254	2.42754	2.40951
PITG_25423	27.0071	12.4604	0.140296	0.297188	0.110248	0.223039	0.123231	46.6939	16.6514	17.0779
PITG_25422	6.45375	8.09925	20.8573	21.1746	17.0885	17.0848	9.61205	15.7788	12.8204	13.4848
PITG_25421	7.31699	9.22068	24.3647	25.1124	19.4772	19.1368	10.8033	17.9208	14.5273	14.9643
PITG_25420	1.89091	1.93136	6.21978	5.27508	5.14491	4.81765	1.56093	1.49935	1.70686	1.60634
PITG_25419	10.2767	8.78457	1.44972	1.48594	2.31521	3.07794	3.49156	2.35612	2.31374	2.15588
PITG_25418	0	0	0	0	0.0734987	0.0446078	0	0	0.0379302	0.0422721
PITG_25417	19.5257	19.2513	19.922	21.3232	11.6863	13.3824	23.2497	4.78363	13.3135	12.893
PITG_25416	6.20711	6.29249	0.233826	0.148594	0.734987	0.446078	0.0821543	0.0713974	0.493093	0.0845442
PITG_25414	0.0411067	0	0	0.0371485	0	0.0446078	0.123231	0.142795	0.0379302	0.0422721
PITG_25413	145.846	164.789	115.978	126.416	94.6296	83.952	80.388	153.861	89.8947	86.8692
PITG_25412	0	0	0	0.0371485	0.0734987	0.0446078	0.0410771	0	0.568954	0.718626
PITG_25411	0	0	0	0.0371485	0.0367494	0	0	0	0	0.0422721
PITG_25410	5.46719	6.23019	14.3102	9.47286	9.99583	5.6652	0.0821543	0	1.06205	1.14135
PITG_25409	0	0	8.88541	6.64958	7.01913	4.01471	0.944774	10.3526	3.52751	4.35403
PITG_25408	0	0	0.140296	0.297188	0.183747	0	0	0	0.189651	0.338177
PITG_25407	0	0	0.233826	0.520079	0.146997	0.0446078	0.0410771	0	0.113791	0.253633
PITG_25406	24.9929	24.8585	14.6375	18.1285	15.4347	12.9809	13.2268	13.7083	17.1065	17.7966
PITG_25405	0.164427	0.186906	2.4318	1.82028	1.80072	2.18578	5.50434	29.6299	4.24819	3.59313
PITG_25404	3.00079	4.11193	1.54325	1.37449	0.918734	1.1152	1.31447	0.428385	0.644814	0.591809
PITG_25403	2.71304	2.86589	1.35619	1.18875	1.21273	0.535294	0.86262	0.214192	0.796535	0.549537
PITG_25402	18.128	19.9366	5.84566	8.35841	4.48342	5.35294	6.69557	5.569	12.6687	15.3025
PITG_25401	0.98656	1.43294	22.9618	19.9859	24.9896	22.6608	13.2679	5.71179	8.72395	8.91941
PITG_25400	0.12332	0.124604	1.54325	0.817267	1.98447	1.47206	0.451849	0.214192	1.28963	1.47952
PITG_25399	18.5391	19.7497	6.12625	7.46684	6.10039	4.59461	5.25787	4.49804	9.33084	9.72258
PITG_25398	6.33043	5.98098	9.91424	11.2188	21.2779	18.4676	17.4578	42.3387	26.7787	27.35
PITG_25397	0	0.124604	1.16913	1.67168	0.881985	0.892157	0.328617	1.42795	1.55514	2.1136
PITG_25396	0.945454	1.49525	15.4793	11.4417	42.0045	43.002	24.8106	64.4719	8.5343	8.7926
PITG_25395	0	0	1.12237	1.00301	7.82761	10.2598	3.45048	0.785372	1.32756	1.18362
PITG_25394	0.24664	0.0623019	0.561183	0.48293	0.514491	0.401471	0.164309	0.0713974	0.493093	0.380449
PITG_25393	0.205533	0.186906	0	0.0371485	0	0	0	0	0.0379302	0.0845442
PITG_25392	5.79604	3.61351	2.2915	2.89758	2.35196	3.12255	1.56093	4.42664	3.262	3.25495
PITG_25391	0.328853	0.124604	3.3671	3.6777	1.94772	1.33824	0.944774	1.99913	48.0197	50.0924
PITG_25390	0.328853	0.0623019	2.75915	3.12047	3.19719	1.1598	1.68416	2.7845	1.09998	0.972258
PITG_25388	0.0822134	0.0623019	11.4107	10.4759	6.54139	4.41618	2.38247	1.71354	5.61367	6.67899
PITG_25387	3.41185	2.80359	8.46452	6.01805	5.5124	5.21912	17.6632	45.4802	4.32405	3.50858
PITG_25386	2.38419	1.37064	10.5222	12.259	7.27637	7.27108	1.76632	0.571179	3.03442	2.40951
PITG_25385	0	0	0.327357	0.0371485	0.257246	0.178431	0	0.142795	0.341372	0.169088
PITG_25384	0.0411067	0	1.40296	1.07731	0.734987	0.356863	0.205386	0.356987	0.948256	1.01453
PITG_25383	0	0	2.33826	4.38352	4.66717	5.39755	1.19124	0.785372	38.1578	36.9035
PITG_25382	17.2237	18.8152	16.8823	17.4969	13.34	16.5049	40.1324	16.6356	15.4755	17.0779
PITG_25381	17.4703	17.8183	23.7568	26.6726	28.9952	26.4078	16.3898	14.4937	17.7134	17.3738
PITG_25380	0	0	0	0	0	0	0	0	0	0
PITG_25379	0	0	0	0	0	0	0	0	0	0
PITG_25378	0	0	0	0	0	0	0	0	0	0
PITG_25377	62.441	49.1562	149.742	150.228	182.203	171.919	148.001	96.2437	72.1812	74.8639
PITG_25376	1.47984	1.18374	36.5705	24.5551	90.2197	87.5206	82.2364	7.13974	37.4751	34.4518
PITG_25375	0	0	0	0	0	0	0	0	0	0
PITG_25374	0	0	0.187061	0	0.0367494	0	0	0	0.0758605	0.0845442
PITG_25373	0.0822134	0.249208	0.0467653	0.074297	0.110248	0.0446078	0.164309	0.0713974	0.341372	0.295905
PITG_25372	1.02767	0.623019	0.607949	0.557227	0.955483	0.936765	0	0	0.189651	0.126816
PITG_25371	0.0822134	0.186906	9.54012	6.57528	6.17389	4.68382	3.53263	5.21201	3.71716	3.08586
PITG_25370	0.24664	0.186906	27.9656	18.2399	23.9606	14.9436	13.1036	19.0631	6.97916	5.70673
PITG_25369	2.63083	3.1774	5.56507	4.9036	5.36541	5.04069	0.492926	0.499782	3.22407	2.62087
PITG_25368	0	0	0.0935306	0.0371485	0.0734987	0.0446078	0.28754	0.356987	1.06205	0.887714
PITG_25367	0	0.186906	17.2096	14.005	51.8901	64.6814	45.0616	40.6251	22.6444	22.1928
PITG_25366	6.61818	6.04329	22.2603	19.2429	41.8943	48.4887	30.1095	13.9939	16.2341	16.7397
PITG_25365	0.12332	0.186906	2.33826	1.93172	1.54347	1.29363	0.534003	0.428385	1.55514	2.1136
PITG_25364	47.1905	19.6251	2.10444	3.12047	1.39648	1.07059	1.56093	66.5424	17.41	18.2193
PITG_25363	1.80869	1.05913	9.72718	6.57528	11.9068	8.34167	1.02693	0.499782	1.85858	1.98679
PITG_25362	0.411067	0.31151	0.0467653	0.074297	0.58799	0.446078	0.410771	0.142795	1.21377	0.845442
PITG_25361	0.205533	0.124604	0.0467653	0.074297	0	0	0	0	0.0758605	0
PITG_25360	0.0411067	0	1.0756	1.07731	0.918734	1.29363	5.34003	11.5664	3.75509	3.25495
PITG_25359	23.4308	22.491	103.117	98.4435	296.898	308.374	82.1543	47.4793	55.2644	53.1783
PITG_25358	0	0	0.982071	0.705821	1.50672	1.65049	0.123231	0.142795	0.379302	0.0422721
PITG_25357	0.0411067	0.0623019	0	0	0	0.0446078	0	0	0.0379302	0
PITG_25356	0.49328	0.249208	1.44972	1.1516	2.05796	2.23039	2.83432	5.35481	1.70686	1.64861
PITG_25355	34.1185	23.114	8.74511	8.02407	15.251	14.3637	22.6746	24.0609	14.2238	15.5984
PITG_25354	0.0411067	0.0623019	0.701479	0.334336	0.440992	0.401471	0.205386	0.142795	0.265512	0.549537
PITG_25353	0.0411067	0.249208	0.654714	0.705821	0.808486	0.62451	0.328617	0.0713974	0.265512	0.507265
PITG_25352	0.0411067	0	0	0	0	0	0	0	0	0
PITG_25351	0.0411067	0	0	0	0	0	0	0	0	0.0422721
PITG_25350	0.0411067	0	0	0	0	0	0.0410771	0	0	0
PITG_25349	2.54861	2.92819	6.7342	7.09536	7.68062	7.71716	6.85988	11.9234	4.09647	4.60766
PITG_25348	0.0411067	0	0.561183	0.74297	3.34419	2.94412	1.76632	1.64214	3.75509	3.9313
PITG_25347	0.452173	0.747623	10.1948	11.7761	19.9549	21.9471	11.0908	2.35612	6.33435	6.42536
PITG_25346	0	0	0	0	0	0	0	0	0	0
PITG_25345	0	0	0	0	0	0	0	0	0	0
PITG_25344	0	0.249208	32.3616	32.5049	22.7846	15.4343	2.54678	0.713974	8.76188	8.15851
PITG_25343	6.166	6.04329	9.54012	11.1817	4.81417	5.04069	5.95619	9.49586	10.886	9.21532
PITG_25342	0	0	0.233826	0.185742	0.367494	0.223039	0.328617	0.214192	0.227581	0.295905
PITG_25341	28.2403	21.6188	11.364	11.4046	47.6272	59.0162	132.967	60.7592	42.5198	42.6948
PITG_25340	0	0	0	0	0	0	0	0	0	0
PITG_25339	1.97312	3.42661	10.2416	6.83532	60.122	72.3539	66.6271	12.9943	24.2754	19.4874
PITG_25338	1.02767	1.24604	2.10444	1.89457	1.43323	1.6951	2.42355	3.99826	2.27581	1.94452
PITG_25337	0.822134	1.55755	1.63679	1.33735	4.44667	4.32696	0.944774	0.28559	0.834465	0.80317
PITG_25336	0.24664	0	0	0	0.0734987	0.0892157	0	0.0713974	0.0758605	0.126816
PITG_25335	7.19367	8.53536	7.01479	6.0552	53.6541	60.4436	48.7586	7.99651	13.8825	15.1757
PITG_25334	44.6007	41.9915	36.7108	43.3523	26.6433	30.0657	31.7526	36.4127	32.5441	32
PITG_25333	1.8498	1.61985	0.748245	0.594376	0.440992	0.401471	0.164309	0	0.493093	0.549537
PITG_25332	0	0.124604	0.0467653	0	0.183747	0.267647	0.0410771	0	0.151721	0
PITG_25331	3.78181	5.42027	3.27357	2.71184	6.17389	11.6873	30.6436	28.202	14.148	14.0343
PITG_25330	0.73992	0.623019	1.59002	0.408633	22.3804	25.8279	40.5431	12.8515	12.8204	11.8362
PITG_25329	1.2332	0.373812	2.10444	1.67168	1.13923	0.981373	1.23231	4.78363	2.76891	2.74769
PITG_25328	10.1945	11.5882	5.14418	6.31524	5.10816	3.52402	4.97033	2.42751	8.79981	10.6526
PITG_25327	11.7565	5.66947	10.756	7.83833	6.98238	5.53137	6.77773	79.037	18.9651	21.3474
PITG_25326	4.11067	2.18057	5.23771	3.752	2.9032	2.54265	1.88955	32.7	7.92742	7.10171
PITG_25325	0	0	0	0	0	0	0	0.0713974	0.151721	0.0845442
PITG_25324	0.287747	0.560717	1.2159	1.33735	1.83747	1.73971	0.944774	0.356987	0.796535	0.887714
PITG_25322	1.15099	0.996831	25.4403	25.4096	22.7479	16.5495	15.445	27.6308	13.2377	13.1889
PITG_25321	2.50751	1.99366	1.0756	1.3002	0.514491	0.713726	0.492926	0.642577	1.17584	1.64861
PITG_25320	0.205533	0.186906	0.420888	0.371485	0.293995	0.356863	0.369694	1.07096	1.09998	0.972258
PITG_25319	0.36996	0.186906	122.572	65.79	78.4231	57.3657	4.3131	0.856769	11.3791	9.59577
PITG_25318	1.15099	1.74445	0.233826	0.260039	0.330744	0.713726	0.492926	1.71354	2.31374	2.53633
PITG_25317	0	0	6.78097	5.34938	10.1796	9.05539	4.47741	1.21376	1.55514	1.60634
PITG_25316	0.164427	0.186906	0.187061	0.111445	0.0367494	0.0892157	0.0821543	0.356987	0.341372	0.464993
PITG_25315	0.575493	0.373812	0.982071	0.520079	0.514491	0.312255	0.534003	4.92642	2.31374	2.91677
PITG_25314	0.36996	0.186906	0	0.148594	0.220496	0	0.123231	0.571179	0.720674	0.422721
PITG_25313	0.164427	0.186906	0.0935306	0.371485	0.293995	0.267647	0.246463	0.856769	0.531023	0.507265
PITG_25312	3.53517	4.73495	7.99686	11.9247	7.79086	5.08529	5.34003	1.85633	4.1344	4.22721
PITG_25311	96.8062	50.34	21.6523	22.772	19.4037	22.0363	89.6303	179.85	41.6095	40.6235
PITG_25310	209.439	177.685	105.269	105.762	78.7539	73.6476	91.6842	130.8	94.9015	88.3487
PITG_25309	0.0411067	0	0	0	0	0.0446078	0	0	0.0379302	0
PITG_25308	0	0	0	0.0371485	0	0.0446078	0	0	0	0
PITG_25307	0.0411067	0	0.0935306	0.074297	0	0.0446078	0	0	0.0758605	0.0422721
PITG_25306	0.0822134	0	0	0.074297	0.0734987	0.0892157	0.0821543	0.0713974	0.0758605	0.0422721
PITG_25305	0	0	12.3928	5.98091	44.0625	60.1314	111.812	106.239	24.6547	23.2919
PITG_25304	2.42529	1.68215	0.514418	0.260039	0.771737	0.713726	1.39662	0.642577	2.16202	2.62087
PITG_25303	2.09644	2.49208	11.6913	8.6556	11.1351	11.4642	6.12049	3.64127	4.85507	4.98811
PITG_25302	22.7731	24.9208	8.97894	10.8474	6.65163	7.53873	20.785	38.4118	19.003	19.2338
PITG_25301	0.0822134	0.0623019	3.60093	2.04317	79.7461	97.6912	79.6075	25.2747	19.2306	16.8243
PITG_25300	3.61739	3.1774	0.467653	0.222891	0.55124	0.802941	0.369694	0	0.379302	0.0845442
PITG_25299	31.4055	31.4002	20.1558	24.0722	13.8913	14.676	24.9749	36.4841	22.9478	24.8983
PITG_25298	8.0158	10.529	0	0.111445	0.330744	0.579902	0.985851	0.499782	0.796535	0.929986
PITG_25297	0	0	0	0	0	0	0	0	0.0379302	0.0422721
PITG_25296	0.534387	0.498415	0.374122	0	0.146997	0.0446078	0.903697	0.999564	0.682744	0.760898
PITG_25295	0.24664	0.249208	0.140296	0.074297	0.183747	0.490686	0.410771	4.92642	0	0.21136
PITG_25294	31.0355	23.114	22.5876	19.2058	68.5008	79.6696	138.348	451.946	42.1784	43.7939
PITG_25293	0	0	0.233826	0.222891	0.440992	0.847549	0.985851	0.428385	0.303442	0.295905
PITG_25292	0.534387	0.623019	4.25564	4.94075	5.18166	5.39755	2.67001	0.999564	4.36198	4.77675
PITG_25291	5.42608	5.98098	9.68042	12.9648	2.93995	2.18578	1.31447	0.571179	7.92742	9.00396
PITG_25290	4.97391	4.36113	3.03974	3.45481	2.02121	1.91814	2.99863	5.21201	5.68954	6.80581
PITG_25289	0.0411067	0.249208	0.701479	0.557227	0.698238	0.356863	0.534003	0.356987	0.910326	0.634081
PITG_25288	8.30355	8.09925	11.2704	13.262	12.4948	13.3824	23.0032	1.35655	7.32054	8.49669
PITG_25287	51.3422	48.0971	21.6056	23.7379	19.2199	20.9657	12.241	3.71267	19.9513	18.2193
PITG_25286	18.9502	16.5723	43.6788	52.8623	17.7132	16.3711	22.3049	27.7022	30.5338	33.0568
PITG_25285	13.5652	14.2048	23.6632	21.2861	18.0072	15.4789	15.1575	35.1275	17.1445	18.4306
PITG_25284	24.664	24.9831	36.1028	40.9005	21.2411	19.7167	14.6235	10.3526	27.9546	25.7437
PITG_25283	278.539	280.483	323.943	314.239	290.43	302.174	243.053	168.641	223.826	216.095
PITG_25282	5.09723	5.85638	13.7022	16.9769	9.04034	9.59069	10.2693	10.2098	9.786	8.91941
PITG_25281	1.39763	0.934529	8.79187	7.16966	58.7622	65.2167	23.4961	15.8502	9.59635	8.66578
PITG_25280	8.6324	6.79091	6.82773	8.91564	5.40216	4.23775	10.8033	10.2098	7.7757	7.48216
PITG_25279	0.0822134	0.0623019	0.140296	0.074297	0.220496	0.133824	1.19124	3.07009	1.66893	2.83223
PITG_25275	1.10988	1.12143	41.0599	39.4888	53.4703	49.6039	36.9284	17.7066	16.1204	14.3302
PITG_25274	0.24664	0.124604	14.1699	10.513	18.1909	14.9882	10.9265	4.42664	4.62749	4.98811
PITG_25273	0.0822134	0	5.61183	4.86645	4.85092	3.9701	1.9717	0.356987	1.06205	1.31043
PITG_25272	0	0.0623019	4.81682	5.23794	2.71945	2.14118	2.01278	0.642577	1.51721	1.5218
PITG_25271	0	0	0.0467653	0	0	0	0.0410771	0	0	0.0422721
PITG_25270	0	0	0	0	0	0.0892157	0	0	0	0
PITG_25269	0.0822134	0.124604	0.233826	0.148594	0.110248	0.178431	0.0410771	0.214192	0.113791	0.21136
PITG_25268	18.0869	18.6906	35.7754	36.1455	23.8136	20.2966	5.99726	1.92773	15.0962	16.9934
PITG_25267	4.72727	4.98415	9.63365	13.0391	34.8384	46.9275	23.1675	9.21027	11.4929	10.6103
PITG_25266	1.15099	0.934529	23.1956	21.6947	24.1443	20.698	19.2652	14.6365	8.76188	7.05944
PITG_25265	1.80869	2.18057	13.0008	8.95278	25.2101	34.7049	36.8873	167.641	77.9846	79.4293
PITG_25264	0.287747	0.31151	23.6632	16.1596	23.6298	18.5569	6.85988	2.64171	4.66542	4.3963
PITG_25263	2.05533	2.67898	13.3749	10.0672	37.0801	40.0132	34.094	12.0662	11.1515	11.0753
PITG_25262	29.1857	32.7708	29.1815	30.3503	33.1112	31.1809	31.6294	17.7066	24.6167	24.9828
PITG_25261	0.452173	0.436113	0.748245	0.780118	0.881985	0.758333	0.205386	0.571179	0.872395	0.676354
PITG_25260	0.287747	0.623019	2.1512	1.70883	1.65372	1.07059	0.28754	0.356987	0.910326	0.338177
PITG_25259	0.0411067	0.0623019	1.68355	1.70883	1.54347	1.47206	0.410771	0	0.568954	0.549537
PITG_25258	0	0	0	0	0	0	0	0.0713974	0	0
PITG_25257	0.12332	0.0623019	9.166	6.94677	12.0905	10.2598	7.27065	2.57031	2.99649	3.55086
PITG_25256	4.80948	5.91868	1.35619	1.93172	0.918734	0.847549	1.4377	5.14062	7.85156	8.41215
PITG_25255	24.0474	21.6811	18.8932	21.1375	23.4461	21.7686	28.9183	37.0553	23.0616	25.5746
PITG_25254	3.28853	2.55438	2.57209	1.96887	1.61697	0.936765	0.451849	0.356987	1.97237	2.32497
PITG_25253	7.93359	11.0897	1.49649	2.3775	5.5859	5.44216	3.94341	4.49804	5.95505	6.214
PITG_25252	3.37075	5.29566	6.50038	6.2038	8.3421	7.67255	4.06664	1.71354	3.33786	2.83223
PITG_25251	0.452173	0.436113	6.07949	5.16364	25.6511	29.9765	23.2907	5.71179	5.7654	5.1572
PITG_25250	0.534387	0.373812	0.982071	0.668673	2.16821	2.14118	2.09493	1.21376	1.28963	0.549537
PITG_25249	0.12332	0.186906	1.02884	1.52309	1.54347	1.1152	0.246463	0.28559	0.682744	0.507265
PITG_25248	0	0	0	0	0.146997	0.0446078	0.0410771	0.0713974	0	0
PITG_25247	1.31541	0.623019	3.13327	3.6777	3.74843	3.21176	2.71109	3.71267	2.80684	2.5786
PITG_25246	0.49328	0.747623	5.89243	6.79817	7.86436	7.04804	13.2268	7.49673	7.01709	7.48216
PITG_25245	89.0371	81.304	7.85657	8.20981	33.2214	43.8049	35.7782	36.2699	16.4238	13.8652
PITG_25244	8.05691	6.97782	12.2993	12.9648	15.9125	18.9583	29.1237	22.0618	12.8583	11.9207
PITG_25243	4.35731	4.61034	7.76304	8.69274	18.4114	23.3745	35.6139	18.2063	14.2997	12.0475
PITG_25242	0.698814	0.373812	7.90333	11.4046	13.3768	17.3078	29.3702	24.5607	14.3376	14.288
PITG_25241	18.9502	20.8088	1.63679	1.2259	3.41769	2.81029	7.47604	14.1367	14.9824	12.8507
PITG_25240	0.0411067	0.186906	1.0756	0.705821	0.845235	1.20441	0.57508	0.28559	0.303442	0.507265
PITG_25239	0.12332	0.249208	6.12625	5.05219	6.32089	5.84363	3.98448	20.2769	2.16202	2.36724
PITG_25238	1.80869	2.74128	6.82773	4.9036	40.0568	43.6711	45.1027	9.06747	12.6308	11.8785
PITG_25237	0.12332	0	0.280592	0.148594	0.0734987	0.312255	0.28754	0.785372	2.73098	2.8745
PITG_25236	2.83636	5.60717	10.8028	9.69575	72.9842	80.0265	78.293	13.7797	24.3133	21.0515
PITG_25235	0	0	0.467653	0.631524	0.257246	0.133824	0.0821543	0.28559	0.303442	0.21136
PITG_25234	1.27431	1.93136	20.2961	18.6485	17.8234	19.8505	6.73665	2.8559	7.66191	6.00264
PITG_25233	1.19209	1.05913	19.9688	23.5893	10.7676	7.76177	7.68143	4.21245	7.05502	7.05944
PITG_25232	3.37075	2.42977	2.38503	2.5261	3.27069	4.37157	6.20265	15.2791	8.11707	8.20079
PITG_25231	0.0411067	0	0	0.0371485	0	0	0.123231	0.0713974	0.0758605	0.169088
PITG_25230	0.0822134	0.0623019	16.742	12.2961	39.0278	33.0098	9.20128	2.07053	5.84126	4.05812
PITG_25229	25.8972	22.9271	14.2634	15.751	17.4192	19.4044	25.0981	32.7714	19.2306	20.4597
PITG_25228	0.12332	0	0	0.185742	0.293995	0.758333	0.534003	0.0713974	0.455163	0.21136
PITG_25227	0.205533	0.249208	3.69446	3.86344	8.8566	7.53873	6.90096	0.642577	3.03442	3.59313
PITG_25226	2.38419	1.68215	9.77395	6.42669	7.46012	4.72843	2.30032	1.85633	3.79302	4.3963
PITG_25225	1.60316	2.05596	2.75915	3.04618	3.49119	3.4348	3.73802	4.35524	3.75509	3.25495
PITG_25224	1.27431	1.12143	0.233826	0.260039	0.257246	0.62451	0.410771	0.214192	0.644814	0.676354
PITG_25223	5.13833	5.42027	1.68355	2.63754	1.06573	1.02598	0.657234	1.49935	2.73098	3.00132
PITG_25222	2.67193	2.67898	1.35619	1.41164	1.76397	2.31961	2.99863	1.92773	2.16202	2.07133
PITG_25221	4.72727	3.73812	1.44972	2.11746	2.7562	2.76569	2.8754	1.99913	3.41372	2.19815
PITG_25220	7.60474	5.91868	3.74122	4.16063	4.52017	4.86226	9.85851	19.6343	6.86537	6.25627
PITG_25219	0.0411067	0	2.75915	2.97188	3.19719	4.10392	2.46463	2.49891	1.66893	2.1136
PITG_25218	0	0	0	0	0	0	0	0	0.0379302	0
PITG_25217	6.45375	7.04012	15.6664	16.9026	14.075	13.873	6.6545	2.49891	6.82744	6.93262
PITG_25216	1.47984	1.43294	5.6586	6.61243	5.07141	4.28235	1.88955	3.07009	2.84477	3.55086
PITG_25215	4.23399	4.85955	5.19095	4.23493	5.25516	4.68382	4.51849	10.424	5.23437	4.6922
PITG_25214	0.205533	0.560717	0	0	0	0	0	18.3491	0	0.0422721
PITG_25213	292.022	304.469	351.348	343.586	358.123	439.075	436.855	301.297	254.967	241.416
PITG_25212	1.47984	0.934529	1.91738	2.86043	2.16821	2.54265	1.47878	2.49891	1.70686	1.39498
PITG_25211	1.52095	2.24287	0.935306	0.96586	7.12938	10.4828	1.35555	2.14192	1.32756	1.22589
PITG_25210	5.34387	6.16789	4.72329	4.75501	4.37317	3.16716	3.98448	3.14149	4.17233	3.6354
PITG_25209	6.53596	5.66947	5.19095	6.50098	5.40216	7.18186	8.6262	4.85503	7.01709	7.69352
PITG_25208	0.73992	0.996831	0.982071	1.04016	0.367494	0.178431	0.369694	0.642577	1.36549	1.47952
PITG_25207	5.5494	6.85321	6.36008	4.68071	44.3932	63.6108	46.5404	12.8515	19.4582	18.1347
PITG_25206	0	0	8.55805	6.76102	8.96684	7.62794	2.30032	3.28428	2.8827	3.50858
PITG_25205	0.0411067	0	1.2159	0.594376	0.734987	0.847549	0.164309	0.142795	0.265512	0.0845442
PITG_25204	10.3178	8.65997	7.06156	7.31825	6.61488	9.14461	24.9749	33.057	10.6963	9.46895
PITG_25203	0.98656	0.996831	9.63365	10.1415	25.945	26.8539	13.9662	2.42751	6.41021	6.93262
PITG_25202	24.4174	22.491	23.3359	23.1064	65.7814	75.6103	82.8115	35.0561	29.3959	30.0132
PITG_25201	0	0	0	0	0	0	0	0	0	0
PITG_25200	0.0411067	0.0623019	0.0467653	0.0371485	0.0734987	0.312255	0.0410771	0	0.0758605	0.126816
PITG_25199	0.411067	0.498415	0.561183	0.668673	1.02898	1.33824	1.60201	0.428385	0.455163	0.549537
PITG_25198	11.5099	13.2703	10.8495	10.7731	8.4156	8.92157	4.23095	3.07009	8.61016	9.13077
PITG_25197	56.5217	46.2903	408.074	321.743	840.642	888.499	709.895	207.695	266.536	249.997
PITG_25196	3.49407	4.17423	15.6196	16.8654	4.48342	3.88088	0.57508	2.07053	4.55163	5.03038
PITG_25195	0.49328	0.623019	1.0756	0.891564	0.881985	1.20441	0.57508	0.28559	0.606884	0.464993
PITG_25194	0.328853	0.373812	3.08651	2.41465	3.19719	1.96275	0.657234	0.428385	2.31374	2.5786
PITG_25193	0	0	0	0	0	0	0	0	0	0
PITG_25192	0.698814	0.685321	12.2057	8.61845	14.2955	12.4902	4.35418	6.21158	4.96886	5.57992
PITG_25191	10.5233	8.65997	134.123	165.757	39.5423	14.9882	9.94067	102.884	44.6818	58.1241
PITG_25190	0.0411067	0.0623019	0.0935306	0	0.0734987	0.0446078	0.0821543	0	0.0379302	0.0422721
PITG_25189	3.49407	4.92185	4.77006	5.31223	9.66508	10.7951	10.0639	11.4236	11.7204	11.2021
PITG_25188	0.0411067	0	0	0.0371485	0.0367494	0.133824	0.0410771	0	0.0379302	0
PITG_25187	0.0822134	0	0	0	0.0734987	0.133824	0.0410771	0	0	0
PITG_25186	0	0	0	0	0	0	0.0410771	0	0	0
PITG_25185	0.0411067	0	0	0	0.110248	0	0.0410771	0	0	0.0422721
PITG_25183	34.8996	24.7339	20.717	15.7138	95.4013	90.6431	42.0219	2.57031	13.0859	12.6816
PITG_25182	0	0	0	0	0	0	0	0	0	0
PITG_25181	0.205533	0.124604	25.2533	14.3022	11.1351	6.28971	1.06801	0.999564	2.95856	2.24042
PITG_25180	2.05533	1.49525	5.61183	5.90661	4.04243	2.76569	3.86125	3.56987	4.77921	4.22721
PITG_25179	5.5494	4.98415	16.7887	15.1194	13.5605	11.0181	16.8006	14.9221	10.9618	11.498
PITG_25178	1.2332	1.24604	2.71239	3.52911	2.31521	2.00735	1.15016	0.499782	1.51721	1.5218
PITG_25177	0	0.0623019	0.420888	0.222891	0.110248	0.312255	0.28754	0	0.227581	0.380449
PITG_25176	0.822134	0.560717	24.2712	25.9296	10.6206	9.27843	4.8471	22.276	14.3376	14.7107
PITG_25175	0	0	0	0	0	0	0	0	0	0
PITG_25174	0	0	0	0	0	0	0	0	0	0
PITG_25173	1.8498	1.93136	2.2915	2.82328	1.50672	1.91814	1.76632	21.8476	1.32756	1.26816
PITG_25172	0	0	0	0	0	0	0	0	0	0
PITG_25171	0	0	0	0	0	0	0	0	0	0
PITG_25170	0	0	0	0	0	0	0	0	0	0
PITG_25169	4.85059	4.98415	5.89243	5.05219	6.98238	8.07402	15.8558	16.4214	7.96535	8.11624
PITG_25168	0.0411067	0	5.19095	5.60942	4.52017	3.3902	2.25924	1.14236	2.84477	2.8745
PITG_25167	5.22055	3.302	8.88541	7.76403	8.6361	6.55735	5.87403	4.99782	5.91712	5.91809
PITG_25166	0	0.0623019	1.12237	0.928712	1.21273	0.713726	0.246463	0.499782	0.265512	0.507265
PITG_25165	8.6324	8.97148	9.07247	13.5963	3.71169	2.89951	1.72524	3.21288	4.85507	5.24174
PITG_25164	0.822134	0.560717	0.654714	0.891564	2.09471	3.07794	11.3373	4.78363	3.11028	3.80449
PITG_25163	0.36996	0.186906	0.467653	0.780118	0.734987	0.446078	0.205386	0.499782	0.531023	0.591809
PITG_25162	1.02767	0.934529	79.2672	45.6926	55.8223	38.1843	7.84573	10.3526	17.1065	13.1889
PITG_25161	3.04189	1.99366	1.26266	1.78313	1.72722	2.275	5.46326	4.78363	1.85858	1.64861
PITG_25160	0	0	9.0257	8.5813	4.66717	5.57598	4.10771	0.999564	1.93444	1.64861
PITG_25159	0	0	8.04363	8.13552	5.10816	4.23775	3.53263	0.999564	2.42754	1.77543
PITG_25158	5.91936	4.17423	10.9431	12.7419	9.66508	9.23382	11.4605	42.4815	8.30672	9.38441
PITG_25157	36.0506	40.6209	139.361	120.287	157.287	135.073	66.052	38.1262	67.1365	61.5482
PITG_25156	1.35652	1.05913	6.21978	5.38653	4.81417	3.65784	7.51712	39.1258	9.89979	8.91941
PITG_25155	0	0	0	0.0371485	0.0367494	0	0	0	0	0.0422721
PITG_25154	3.20632	4.48574	4.30241	3.34336	4.55692	4.95147	18.6079	131.228	22.265	23.8415
PITG_25153	8.75572	9.34529	10.3351	8.76704	8.3421	6.37892	3.16294	3.21288	4.17233	5.36856
PITG_25152	4.39841	3.80042	10.8028	11.7761	4.96116	5.6652	4.51849	16.6356	9.786	10.1453
PITG_25151	18.868	16.6969	10.2416	9.99294	14.516	16.3711	14.5413	30.4153	9.97565	11.1598
PITG_25150	0	0.0623019	0	0	0	0	0	0	0	0.0422721
PITG_25149	0.0411067	0.124604	0.0935306	0	0.0367494	0.0892157	0.123231	0.642577	0.0379302	0.169088
PITG_25148	0	0	0.140296	0.148594	0.110248	0.178431	0.164309	5.85459	0.455163	0.253633
PITG_25147	7.89248	8.78457	174.996	155.801	208.81	193.464	107.951	65.5428	63.3814	64
PITG_25146	0.0822134	0.0623019	2.38503	2.04317	2.13146	1.33824	1.10908	7.78232	0.872395	1.14135
PITG_25145	0	0.124604	0	0	0.0367494	0	0	0	0	0
PITG_25144	7.07035	7.85004	8.93217	6.98391	7.05588	9.50147	11.6248	9.56726	6.25849	8.75032
PITG_25143	0.287747	0.498415	1.54325	0.928712	58.064	61.7373	39.8448	6.49717	36.0337	32.2113
PITG_25142	9.41343	9.53219	7.71627	6.98391	8.30536	8.07402	7.35281	22.0618	3.83095	3.38177
PITG_25141	14.5107	14.8279	21.512	21.0632	25.5041	23.4637	24.3177	73.2538	11.2273	10.9062
PITG_25140	0	0.124604	1.91738	0.928712	13.8178	18.4676	21.7709	70.5407	5.31023	6.63672
PITG_25139	0	0.0623019	45.4559	28.3071	53.4703	58.4809	40.1324	87.5333	13.9204	14.1189
PITG_25138	0.12332	0.124604	77.9577	44.2438	106.61	106.88	51.7161	9.28167	17.9031	14.4571
PITG_25136	0.24664	0.124604	1.96414	1.56024	1.28623	1.60588	1.51985	2.07053	2.19995	2.83223
PITG_25135	0	0	0.0467653	0	0	0	0.0410771	0	0	0
PITG_25134	0.36996	0.186906	0	0.074297	0.367494	0.713726	1.51985	0.785372	0.379302	0.760898
PITG_25133	0	0.0623019	0.187061	0.297188	0.183747	0.223039	0.164309	0	0.303442	0.253633
PITG_25132	159.124	167.031	31.7069	32.0963	56.7778	77.7961	166.65	137.44	93.3084	97.6063
PITG_25131	0	0	0	0	0	0	0	0	0	0
PITG_25130	0	0	1.59002	1.2259	1.32298	0.847549	0.657234	0.142795	0.417233	0.845442
PITG_25129	4.19288	4.36113	2.80592	2.08031	3.52794	3.25637	2.75217	2.14192	1.51721	1.98679
PITG_25128	35.1462	38.0042	37.1784	38.6344	48.1417	44.6078	19.0598	14.4223	21.6202	19.9947
PITG_25127	0.0822134	0.249208	2.2915	2.11746	3.49119	3.16716	4.14879	2.7131	3.6413	1.8177
PITG_25126	1.52095	1.05913	5.37801	5.49798	3.60144	2.14118	3.69694	7.85372	4.09647	3.76222
PITG_25125	0.12332	0	0	0	0	0	0	0.0713974	0.0758605	0
PITG_25124	2.58972	2.55438	1.59002	1.33735	1.83747	2.98873	6.20265	14.5651	3.6413	3.88903
PITG_25122	78.596	130.772	0.0935306	0.185742	0.220496	0.62451	2.01278	0.0713974	2.16202	1.39498
PITG_25121	0.287747	0.124604	11.2704	9.06423	9.48133	6.60196	6.61342	34.1994	6.75158	7.73579
PITG_25119	16.0727	15.1394	7.85657	7.50399	20.1386	35.151	94.1899	102.027	33.189	32.8454
PITG_25118	13.7296	10.9651	25.8144	19.9116	40.4243	36.0877	25.8375	32.7714	15.0962	14.8798
PITG_25117	0	0	0	0	0	0	0	0	0.0758605	0
PITG_25116	0	0	0	0	0	0	0	0	0	0
PITG_25115	0	0	0	0.074297	0	0.0446078	0.0410771	0	0	0.0845442
PITG_25114	0	0	0.841775	0.668673	1.54347	1.60588	0.57508	0.142795	0.113791	0.295905
PITG_25113	0	0	0	0	0	0	0	0	0	0
PITG_25112	0	0	0	0	0	0	0	0	0	0
PITG_25111	4.15177	3.80042	9.96101	10.5502	10.4736	9.81373	5.7508	4.14105	8.68602	8.53896
PITG_25110	10.5233	10.1552	28.1059	28.1585	29.9507	26.4078	14.2538	10.2098	18.1686	20.2906
PITG_25108	2.01423	2.99049	8.69834	8.28411	6.94563	7.53873	5.17572	11.852	9.97565	8.36987
PITG_25104	0	0	0	0	0	0	0	0	0.0379302	0
PITG_25103	32.0221	34.3907	27.5915	33.8423	76.3284	90.777	128.12	112.451	85.4189	85.8969
PITG_25102	0.205533	0.31151	3.78799	2.3775	69.5665	118.122	200.005	27.7022	44.4542	39.4399
PITG_25101	120.484	156.129	54.9492	54.9798	62.5842	76.4578	134.281	99.0282	70.5882	67.1704
PITG_25100	1899.33	2089.86	42.7435	47.6244	56.8513	67.1794	112.51	105.525	100.856	100.058
PITG_25099	11.181	11.5882	5.42477	6.09235	4.63042	6.33431	14.4181	18.9917	14.2238	15.2602
PITG_25098	24.9518	19.3136	8.13716	8.28411	16.2065	13.7392	22.7978	17.1354	13.6928	13.8652
PITG_25097	4.80948	4.42344	16.742	18.8714	26.827	29.9765	29.9042	20.2769	15.8169	16.3593
PITG_25096	1.27431	1.99366	7.29539	7.02106	20.0652	20.252	22.0995	6.21158	7.96535	8.24306
PITG_25095	0	0	1.63679	1.48594	1.39648	0.892157	0.28754	3.35568	2.08616	2.02906
PITG_25092	0	0	0	0	0	0	0	0	0.0379302	0
PITG_25090	0.0411067	0.124604	7.8098	6.98391	10.5838	7.31569	3.08079	1.99913	2.5034	3.46631
PITG_25089	1.06877	0.436113	3.22681	1.74598	2.38871	1.91814	4.35418	11.495	5.04472	5.19947
PITG_25088	3.41185	4.11193	4.81682	5.83231	3.08695	3.30098	5.2168	10.6382	7.09295	7.05944
PITG_25087	4.35731	3.67581	2.71239	5.72087	2.86645	3.30098	2.17709	0.214192	2.99649	2.91677
PITG_25086	1.19209	1.05913	0.420888	0.668673	2.6827	3.30098	2.62894	1.28515	1.09998	1.56407
PITG_25085	3.45296	3.73812	14.8246	13.4477	13.046	8.65392	9.20128	13.1371	8.72395	8.83487
PITG_25084	28.0759	30.7771	9.49335	10.996	24.0341	22.1255	16.6773	3.49847	18.6996	16.317
PITG_25082	0.575493	0.996831	6.12625	4.53211	10.9881	9.99216	10.5979	8.56769	5.12058	4.73447
PITG_25081	1.56205	1.86906	2.47856	2.30321	2.05796	1.78431	1.19124	0.785372	1.78272	1.56407
PITG_25079	12.8664	10.8405	0.280592	0.594376	1.06573	2.09657	2.83432	1.57074	0.834465	1.14135
PITG_25077	0	0	0	0	0	0	0	0	0.0379302	0.0422721
PITG_25076	0	0	0	0	0	0	0	0	0.0758605	0
PITG_25075	10.4411	6.4794	10.8028	8.43271	13.9648	13.2485	21.7298	8.06791	7.01709	7.39762
PITG_25072	0.164427	0.249208	0.280592	0.185742	0.330744	0.178431	0.492926	0.499782	0.493093	0.422721
PITG_25071	0.49328	0.685321	2.01091	1.48594	1.21273	1.56127	2.42355	3.14149	2.23788	2.19815
PITG_25069	2.79525	2.74128	22.8682	16.1967	43.7685	46.2583	39.0644	14.9221	15.1721	15.0066
PITG_25068	0.0411067	0.0623019	0	0.0371485	0	0.0446078	0	0.0713974	0.0758605	0.0845442
PITG_25067	0.0411067	0	0	0	0.0367494	0	0	0	0	0.0422721
PITG_25066	3.49407	4.48574	4.91036	5.53512	5.36541	5.93284	4.76495	19.6343	1.97237	2.07133
PITG_25063	0.781027	0.747623	27.7786	17.6084	24.6588	18.0216	1.02693	0.356987	4.66542	4.18494
PITG_25062	0.0822134	0.0623019	0	0.0371485	0	0	0	0	0.113791	0.21136
PITG_25061	0.0411067	0	0.0467653	0	0	0	0	0	0.0379302	0
PITG_25060	0	0	0	0	0	0	0	0	0.0379302	0.0845442
PITG_25059	0	0	0	0	0	0	0	0	0	0
PITG_25058	0	0.0623019	2.2915	1.56024	2.05796	3.07794	1.02693	0.142795	1.09998	0.929986
PITG_25057	0	0	0.888541	0.557227	2.27846	3.70245	3.24509	0	1.13791	1.09907
PITG_25056	0.0411067	0.0623019	26.6562	24.3694	15.7287	13.873	7.51712	7.85372	10.6584	10.6948
PITG_25055	0.575493	0.498415	32.9228	25.5582	21.7924	17.8877	8.70835	14.2081	13.8825	11.963
PITG_25054	0	0	0	0	0	0	0	0	0	0
PITG_25053	3.20632	3.98732	6.31331	5.98091	7.01913	8.60931	3.12186	4.56944	4.58956	4.86129
PITG_25052	42.6276	57.3801	22.5876	24.4437	23.1521	23.999	27.5628	13.3513	23.4788	23.461
PITG_25050	0	0.0623019	0	0	0	0	0	0	0	0
PITG_25043	0.287747	0.249208	5.70537	5.31223	9.04034	8.5201	4.68279	1.21376	2.54133	2.19815
PITG_25041	5.26165	5.73178	20.4832	21.3604	36.6391	34.4819	30.3149	15.4932	21.734	22.4042
PITG_25040	5.09723	5.54487	20.3897	21.3232	36.5289	34.4819	30.2328	15.3504	21.4306	21.8969
PITG_25039	9.98892	8.47306	25.5806	23.8865	30.6857	27.1216	20.5386	11.495	14.2238	16.4861
PITG_25037	0	0	0	0	0	0	0.0821543	0	0.0379302	0
PITG_25036	0	0	0	0	0	0	0	0	0	0
PITG_25035	0	0	0.0467653	0	0.0367494	0	0	0.0713974	0	0
PITG_25034	38.0648	31.0264	79.8751	80.3893	101.465	103.089	89.7125	36.9839	43.8474	44.9775
PITG_25033	0	0	0	0	0	0	0	0	0	0
PITG_25032	0	0	0	0.0371485	0.146997	0.0892157	0.534003	0.0713974	0.417233	0.380449
PITG_25031	24.664	25.6061	28.5268	26.5612	40.7918	42.6451	65.477	76.6808	42.1405	40.5812
PITG_25030	61.4956	60.4329	43.445	44.4667	54.0583	56.652	94.1899	120.59	67.5158	67.0013
PITG_25029	57.1383	62.5511	47.0926	50.6334	59.9015	62.4064	98.9138	110.238	71.5744	66.4095
PITG_25028	84.2276	78.5627	49.7583	51.0049	55.7488	61.8711	90.0411	122.589	72.1812	74.0607
PITG_25027	0.205533	0.186906	3.18004	3.34336	3.63819	2.31961	0.451849	0.28559	3.18614	2.62087
PITG_25026	11.1399	10.4667	24.1777	24.2951	15.986	12.3564	8.87266	13.9939	18.4341	17.6275
PITG_25025	0	0	1.49649	1.37449	1.28623	0.892157	0.57508	0.428385	0.682744	0.422721
PITG_25024	22.8964	21.9926	1.91738	2.00602	6.21064	7.4049	14.8699	43.1241	6.03091	4.86129
PITG_25023	9.16679	9.28299	32.2681	31.6505	30.9062	26.0956	38.4893	37.912	18.7755	19.6143
PITG_25022	0	0	0.0467653	0.074297	0.0367494	0.0892157	0.28754	0	0.0758605	0.169088
PITG_25021	4.39841	5.23336	2.33826	2.86043	0.698238	0.981373	0.657234	0.356987	2.35167	2.07133
PITG_25020	35.6395	22.6156	25.4403	23.1807	30.061	29.8873	13.9662	7.63953	15.3997	15.0066
PITG_25019	0	0	0.0467653	0	0	0	0.0410771	0	0	0
PITG_25018	256.67	231.078	92.2212	124.187	65.0464	65.2167	79.361	110.309	141.328	137.004
PITG_25016	22.7731	14.641	3.41387	2.15461	3.30744	2.98873	6.40803	22.3474	21.772	21.9815
PITG_25014	0	0	0.0467653	0	0	0	0	0	0.0379302	0.0422721
PITG_25013	2.71304	3.1151	2.4318	3.04618	11.1351	15.3005	29.7809	31.5577	31.0269	33.9445
PITG_25012	0.0822134	0.436113	58.2696	54.2739	70.669	64.3245	46.4993	2.92729	14.6031	11.9207
PITG_25011	0.12332	0	1.87061	1.04016	3.27069	3.61324	3.49156	1.07096	1.02412	1.14135
PITG_25010	0	0	0.0467653	0.185742	0.477742	0.267647	0.698311	0	0.493093	0.507265
PITG_25009	0.86324	0.934529	7.85657	6.0552	10.2163	11.8657	14.3359	31.7719	6.33435	5.87582
PITG_25007	2.63083	1.30834	0.280592	0.371485	0.440992	0.490686	0.821543	4.28385	1.21377	1.73316
PITG_25006	23.6363	29.2196	15.4793	19.2801	18.5217	16.5049	13.3501	5.4976	11.3791	10.3144
PITG_25005	0	0	0.0467653	0	0.0734987	0	0	0	0	0.0422721
PITG_25004	0	0	0	0	0	0	0	0	0	0
PITG_25003	0.0822134	0.124604	0	0	0	0	0	0	0.0379302	0.0845442
PITG_25002	0.0411067	0.0623019	0	0	0	0	0	0	0.113791	0.0845442
PITG_25001	0.0411067	0	0	0	0	0.0446078	0	0	0.0758605	0
PITG_25000	3.28853	2.18057	18.5658	13.7821	19.5874	18.7353	30.2739	50.7636	15.248	15.1334
PITG_23349	0.6166	0.685321	5.6586	3.15762	7.46012	12.8917	4.27202	0.214192	4.893	5.28401
PITG_23348	5.01501	4.61034	4.39594	3.6777	5.21841	6.06667	15.5682	27.5594	7.32054	7.94715
PITG_23344	0	0	34.5595	24.9266	75.1524	61.6927	49.3747	6.56856	11.4549	11.2021
PITG_23342	0.0411067	0	0	0	0	0	0	0	0.0379302	0
PITG_23341	0	0	0.0467653	0.0371485	0	0.0892157	0	0	0.0758605	0.0845442
PITG_23339	18.0458	10.9028	4.77006	4.8293	4.85092	4.10392	7.10635	8.13931	8.11707	7.43989
PITG_23338	0	0	0	0	0.0367494	0	0	0	0.0379302	0
PITG_23337	33.0498	33.643	22.0732	23.9236	14.1485	14.1853	9.07805	9.28167	19.8754	17.8811
PITG_23336	0.0822134	0	0	0.0371485	0.0367494	0	0	0	0.265512	0.0422721
PITG_23333	0	0	0	0	0	0	0	0	0	0
PITG_23325	0	0	0	0	0	0	0	0	0	0
PITG_23322	0	0	0	0	0	0	0	0	0	0
PITG_23321	0.657707	1.05913	2.1512	1.37449	17.0885	18.7799	18.115	33.1998	8.83774	9.80713
PITG_23320	0	0.0623019	30.2571	18.7971	33.4052	30.5564	5.05249	0.428385	4.36198	2.8745
PITG_23319	0.0822134	0	0.0467653	0.0371485	0.0734987	0.0446078	0	0.0713974	0.0758605	0.253633
PITG_23316	0	0.0623019	0.280592	0.148594	0	0	0	0	0.0379302	0.0845442
PITG_23315	0	0	0	0	0	0	0	0	0	0
PITG_23313	0	0	0	0	0	0.0446078	0	0	0	0
PITG_23307	1.02767	0.31151	0.0935306	0.0371485	0.0367494	0	0.616157	1.49935	0.151721	0.634081
PITG_23305	0	0	0.841775	0.891564	2.13146	7.27108	22.0995	0.142795	4.36198	5.07265
PITG_23304	45.9984	39.4371	17.4435	24.6294	16.28	19.6721	68.9685	92.9595	39.8647	39.1862
PITG_23301	0	0	0	0	0	0	0	0	0	0
PITG_23296	0	0	0	0.0371485	0	0	0	0	0	0
PITG_23295	0.287747	0.124604	0.0467653	0.185742	0.110248	0.223039	0.164309	0.713974	0.265512	0.295905
PITG_23294	4.39841	4.42344	3.5074	3.56625	4.77742	6.73578	13.4733	6.78276	2.8827	2.8745
PITG_23293	0	0.0623019	0.140296	0.371485	0.0734987	0.0446078	0	0.0713974	0.0379302	0.0845442
PITG_23292	0.0822134	0.0623019	0.467653	0.408633	0.514491	0.669118	0.57508	0	0.341372	0.21136
PITG_23291	1.76759	0.872227	3.74122	3.08332	3.82193	3.83627	4.23095	1.78494	2.76891	2.15588
PITG_23290	0.0411067	0.0623019	0.982071	0.631524	0.918734	0.713726	0.534003	0.142795	0.341372	0.464993
PITG_23289	7.89248	9.7191	6.78097	7.54114	8.5626	10.2598	16.513	24.7035	12.1377	11.7516
PITG_23288	0.86324	1.05913	0.982071	1.70883	1.28623	1.78431	1.88955	4.42664	1.66893	1.94452
PITG_23287	12.5786	13.8933	12.6734	17.3483	9.33434	9.45686	16.7595	25.2033	16.3479	15.3448
PITG_23286	0	0	0	0	0	0	0	0.0713974	0	0.0845442
PITG_23285	0.0411067	0.124604	0	0.074297	0.0734987	0.178431	0.0821543	0	0.0758605	0
PITG_23284	0.0411067	0.124604	0.233826	0.148594	0.881985	0.713726	0.739389	0	0.531023	0.464993
PITG_23283	7.31699	7.04012	6.21978	7.3554	8.37885	9.81373	12.775	17.2782	9.14119	11.1176
PITG_23282	24.6229	23.0517	15.4325	16.6054	8.3421	9.94755	25.7964	84.0348	24.1236	23.0806
PITG_23281	9.53675	10.1552	11.0834	13.3363	9.84883	12.1333	16.1433	26.0601	12.517	12.6816
PITG_23280	0.164427	0.186906	0.79501	0.408633	0.955483	1.33824	2.95755	6.14018	2.84477	3.3395
PITG_23279	0	0	0.327357	0.148594	0.220496	0.223039	0.0821543	0.142795	0	0.0422721
PITG_23278	6.00157	7.04012	4.77006	5.16364	2.86645	3.65784	7.92789	21.7762	5.80333	6.25627
PITG_23277	1.15099	1.24604	1.54325	3.26907	2.6092	2.275	3.7791	0.785372	1.51721	1.77543
PITG_23276	0.328853	0.31151	4.86359	4.68071	7.23962	8.47549	4.76495	0.785372	2.12409	1.69088
PITG_23275	12.6609	13.3949	2.66562	5.79516	1.94772	1.6951	5.62757	39.8398	7.85156	7.69352
PITG_23274	9.49564	8.34846	11.6913	12.1104	9.33434	9.14461	11.7481	22.99	12.0997	12.3012
PITG_23273	3.28853	2.80359	1.82385	2.5261	1.17598	1.33824	2.30032	8.71049	3.79302	3.80449
PITG_23272	0	0.0623019	0.561183	0.445782	0.955483	1.29363	2.09493	1.78494	1.13791	1.01453
PITG_23271	12.1676	13.3949	10.5222	10.5502	10.5838	13.7838	24.9749	55.1188	20.634	21.8969
PITG_23270	0	0	0.0467653	0.0371485	0.0734987	0.133824	0.164309	0.0713974	0.113791	0.0845442
PITG_23269	0.24664	0.186906	7.76304	6.09235	4.74067	4.37157	1.35555	0.499782	2.16202	1.85997
PITG_23268	0.0822134	0.186906	0.514418	0.557227	0.624739	0.847549	0.410771	0.428385	0.531023	0.380449
PITG_23267	0.12332	0.436113	1.63679	1.37449	1.28623	0.758333	1.10908	0.356987	0.644814	0.760898
PITG_23266	0.12332	0.0623019	3.03974	2.48895	2.71945	3.03333	0.657234	0.571179	0.758605	1.26816
PITG_23265	0.12332	0	1.30943	1.70883	1.32298	0.892157	0.903697	0.356987	0.682744	0.676354
PITG_23264	0.36996	0.186906	0.841775	0.74297	2.27846	2.14118	1.80739	0.642577	0.796535	1.0568
PITG_23263	0	0	0.420888	0.48293	1.06573	1.02598	0.903697	0.214192	0.720674	0.845442
PITG_23262	0.411067	0.31151	2.75915	3.30621	2.71945	1.96275	1.31447	0.428385	1.17584	1.18362
PITG_23261	0.12332	0.0623019	0.280592	0.520079	0.55124	0.490686	0.534003	0.214192	0.303442	0.338177
PITG_23260	0	0	1.77708	2.04317	1.50672	1.73971	0.410771	0.28559	0.606884	0.676354
PITG_23259	2.54861	2.55438	2.52533	2.71184	8.6361	9.54608	12.8161	4.28385	4.24819	4.01585
PITG_23258	3.083	2.55438	8.55805	7.91263	25.8715	28.9059	40.0091	10.067	12.3653	11.963
PITG_23257	3.083	3.48891	9.49335	8.76704	37.4476	38.1843	45.3492	8.85328	18.8134	18.7688
PITG_23256	6.90592	5.85638	4.30241	4.56926	7.34987	8.5201	14.0073	7.49673	4.58956	4.3963
PITG_23255	3.20632	3.3643	7.71627	7.31825	25.0998	25.9172	35.7782	8.3535	11.1894	11.4557
PITG_23254	5.01501	3.80042	9.49335	10.4016	40.8653	42.9127	51.4286	8.4249	18.6617	17.9656
PITG_23253	4.43952	4.73495	13.4684	12.8162	63.6131	63.0309	72.9119	10.2812	23.403	25.321
PITG_23252	3.65849	4.42344	9.91424	8.61845	39.9466	44.5186	50.7714	7.49673	18.0169	18.0079
PITG_23251	2.05533	1.80676	4.583	3.6034	17.9704	17.6201	25.2624	4.99782	8.57223	8.07397
PITG_23250	4.15177	3.61351	7.20185	7.09536	25.6511	29.4858	32.8206	7.92512	11.6825	12.8507
PITG_23249	6.04268	6.5417	10.9898	13.1877	42.1515	47.8642	52.7841	10.3526	20.4823	20.2061
PITG_23248	2.26087	2.11827	4.95712	5.01504	25.7613	26.4078	29.2469	4.64083	9.48256	10.3144
PITG_23247	4.06956	3.61351	9.72718	9.99294	40.9388	41.2177	48.1013	8.85328	17.7893	16.7397
PITG_23246	0.452173	0.436113	1.54325	1.63453	5.29191	6.02206	6.81881	1.64214	2.8827	3.50858
PITG_23245	2.26087	2.86589	3.97505	4.08633	1.94772	2.45343	3.57371	10.6382	3.6413	4.01585
PITG_23244	2.42529	2.24287	1.59002	2.97188	1.06573	1.29363	4.06664	7.28254	3.67923	3.76222
PITG_23243	0.534387	0.0623019	0.654714	0.48293	2.79295	1.78431	1.02693	0.142795	0.493093	0.591809
PITG_23242	1.19209	1.24604	0.607949	0.928712	0.220496	0.267647	1.06801	3.49847	0.796535	1.0568
PITG_23241	5.17944	6.79091	0.0467653	0.111445	0.110248	0.223039	2.25924	1.99913	0.720674	0.845442
PITG_23240	0.657707	0.685321	0.607949	1.74598	0.514491	0.490686	0.0821543	0.28559	0.568954	0.80317
PITG_23239	0	0	0	0	0	0	0.123231	1.71354	0.113791	0
PITG_23238	2.50751	3.42661	2.66562	2.71184	2.86645	4.19314	5.34003	6.49717	4.05854	3.12814
PITG_23236	0	0	0	0.111445	0.0367494	0.133824	0.0410771	0.0713974	0.0758605	0.0422721
PITG_23235	0	0	0	0	0	0	0	0	0	0
PITG_23234	0.945454	1.37064	0.0935306	0.222891	0.367494	0.758333	0.28754	0.214192	0.341372	0.422721
PITG_23233	5.87825	6.85321	0.187061	0.111445	0.58799	0.62451	0.246463	0	0.341372	0.21136
PITG_23232	0	0	0	0	0	0	0	0	0	0
PITG_23231	0	0	0	0	0	0	0	0	0	0
PITG_23230	2.26087	2.67898	1.12237	0.96586	1.21273	1.87353	2.75217	8.13931	1.40342	1.69088
PITG_23229	0.49328	0.186906	0.140296	0.074297	0.477742	0.535294	0.821543	0.428385	0.834465	1.26816
PITG_23228	0	0	0.0935306	0.0371485	0.110248	0.0892157	0.123231	0.0713974	0.0758605	0.126816
PITG_23227	0	0	0	0	0	0	0	0	0	0
PITG_23226	0.411067	0.249208	0.0467653	0.148594	0.330744	0.312255	1.84847	0.928167	1.631	2.02906
PITG_23225	0	0	0	0	0	0	0	0	0	0
PITG_23224	0	0	0	0	0.0367494	0	0	0	0	0
PITG_23223	0	0	0	0	0	0	0	0	0	0
PITG_23222	0	0	0	0	0	0	0	0	0	0
PITG_23221	0	0	0	0	0	0	0	0	0	0
PITG_23220	0	0	0	0	0	0	0	0	0	0
PITG_23219	0.0411067	0	0	0	0	0	0	0	0.0379302	0.0422721
PITG_23218	0	0.0623019	0.0467653	0.0371485	0.367494	0.312255	0.123231	0	0.0379302	0
PITG_23217	0	0	0	0	0	0	0	0	0	0
PITG_23216	0	0	0	0	0	0	0	0	0	0
PITG_23215	1.10988	0.872227	0.0467653	0.0371485	0.0367494	0.0446078	0.410771	2.8559	0.227581	0.0422721
PITG_23214	0	0	0	0	0	0	0	0	0	0
PITG_23213	0	0	0	0	0	0	0	0	0	0
PITG_23212	0	0	0	0.0371485	0.0367494	0	0	0	0	0
PITG_23211	0	0	0.0467653	0.0371485	0.0367494	0.0892157	0.123231	0.28559	0.303442	0.338177
PITG_23210	0	0	0	0	0	0	0	0	0	0
PITG_23209	0	0	0.467653	0.334336	0.514491	0.401471	0.0821543	0	0.0379302	0.0422721
PITG_23208	0	0	0.0935306	0.148594	0.661488	0.892157	0.28754	0.0713974	0.227581	0.126816
PITG_23207	0	0	0.0467653	0.48293	0.220496	0.535294	0.123231	0.0713974	4.21026	3.80449
PITG_23206	0.205533	0	0	0.222891	0.0734987	0.0446078	0.328617	4.56944	1.21377	1.47952
PITG_23205	54.7541	56.8817	31.8939	33.768	29.473	25.6049	20.5796	14.0653	30.0787	29.0832
PITG_23204	33.4608	24.4224	5.98596	7.50399	6.68838	7.9402	16.0612	36.4127	14.148	12.3435
PITG_23203	2.05533	1.74445	1.96414	2.26606	0.55124	0.892157	3.7791	9.78145	2.04823	2.83223
PITG_23202	0	0.124604	0	0.0371485	0	0.0892157	0.410771	5.569	1.06205	0.929986
PITG_23201	0	0	0	0	0	0	0	0	0	0
PITG_23199	0	0	0	0	0	0	0	0	0.0379302	0
PITG_23198	0	0	0.187061	0.297188	0.183747	0.267647	0.246463	0.28559	0.379302	0.591809
PITG_23197	3.41185	3.3643	3.32034	2.74899	2.53571	2.45343	4.88818	7.35394	3.262	2.32497
PITG_23196	0	0	0	0	0.0367494	0	0.0410771	0	0.113791	0
PITG_23195	0	0	0.0935306	0.074297	0.0734987	0.0446078	0.0821543	0	0	0.0422721
PITG_23194	0	0	0	0	0	0	0	0	0	0
PITG_23193	0	0	0	0	0	0	0	0	0	0
PITG_23192	79.2126	84.2945	46.6718	48.8131	51.4124	50.2284	41.0361	20.2769	35.1234	36.9881
PITG_23191	32.9676	26.2914	11.7381	11.8504	6.68838	6.825	15.6093	38.4118	11.3411	11.6671
PITG_23190	0.0411067	0.0623019	0	0	0	0	0	0	0	0
PITG_23189	0.164427	0.249208	0.187061	0.148594	0.0734987	0.0446078	0.0821543	0.356987	0.151721	0.253633
PITG_23188	0	0	0	0	0	0	0	0	0	0.0422721
PITG_23187	123.156	78.3758	28.1995	22.029	11.87	12.1333	3.36833	10.8524	9.82393	9.89167
PITG_23185	0.0822134	0.0623019	0	0	0	0	0	0.142795	0.0379302	0
PITG_23184	0	0	0	0	0	0	0	0	0	0
PITG_23183	0	0	0	0	0	0	0	0	0	0
PITG_23182	0.73992	0.685321	1.30943	1.63453	2.09471	2.31961	5.87403	23.0614	1.59307	1.39498
PITG_23181	2.67193	2.92819	2.47856	2.97188	2.38871	2.8549	4.23095	5.92599	3.14821	3.80449
PITG_23180	0	0	0.0467653	0	0	0	0	0	0	0
PITG_23179	22.0743	22.3041	5.00389	3.12047	25.7981	48.5779	172.647	221.475	59.7022	61.9709
PITG_23178	7.44031	7.72544	23.5697	21.509	32.5232	33.0098	18.5258	29.4871	13.6549	13.2734
PITG_23177	14.3462	13.8933	28.8074	29.6073	44.577	49.4255	32.9849	54.6904	22.0754	21.3051
PITG_23176	76.0885	87.5965	58.2696	59.1404	57.035	55.626	54.1397	60.4736	52.3817	48.5284
PITG_23175	67.7027	73.6409	85.4402	110.74	39.2851	43.3588	162.748	445.092	103.246	111.176
PITG_23174	0	0	0	0	0	0	0	0	0	0
PITG_23173	0.205533	0.0623019	0	0.0371485	0.0367494	0.0892157	0.0821543	0.0713974	0.0379302	0.0845442
PITG_23172	0	0	0	0	0	0	0	0	0	0
PITG_23171	0.6166	0.747623	0.79501	0.705821	0.58799	0.446078	0.616157	0.356987	0.493093	0.549537
PITG_23170	0	0	0	0	0	0	0	0	0	0
PITG_23169	0	0	0	0	0	0	0	0	0	0
PITG_23168	7.23478	6.04329	3.41387	4.19778	3.49119	3.34559	4.80603	10.7096	6.48607	6.38309
PITG_23167	0	0	0	0	0	0.0446078	0	0	0	0
PITG_23166	14.3873	13.7064	37.2719	37.9286	36.7126	34.7495	42.7202	50.7636	30.458	30.7318
PITG_23165	26.8427	25.8553	18.9399	21.9548	23.7768	32.1176	40.7075	60.3308	34.3648	34.494
PITG_23164	13.9763	17.0084	14.9649	13.7449	17.4927	20.1627	24.6874	35.0561	21.772	21.0938
PITG_23163	7.44031	7.41393	9.21276	9.43571	7.49687	8.60931	10.2282	14.4937	9.48256	8.53896
PITG_23162	0	0	0	0.0371485	0	0	0	0	0	0
PITG_23161	0.0822134	0.0623019	0.0467653	0.185742	0.146997	0.312255	0.246463	0.785372	0.227581	0.253633
PITG_23160	180.746	178.37	151.987	153.869	106.61	98.4049	234.961	385.689	141.859	136.666
PITG_23159	89.4892	90.6493	84.3646	90.8652	128.733	186.416	157.572	69.5411	102.487	100.65
PITG_23158	76.2529	97.5648	72.4394	78.6805	275.583	322.202	321.511	49.764	169.51	151.926
PITG_23156	43.7786	17.3199	3.18004	2.34035	2.27846	1.29363	0.86262	12.7801	39.2199	36.9881
PITG_23155	3.45296	4.29883	2.4318	3.45481	2.64595	3.3902	5.05249	8.13931	4.02061	3.50858
PITG_23154	0.534387	0.498415	2.2915	1.85742	2.09471	2.23039	1.9717	1.49935	1.06205	1.18362
PITG_23153	0	0	0	0	0	0	0	0	0	0
PITG_23151	0	0	0	0	0	0	0	0	0	0.0422721
PITG_23150	0	0	0	0	0	0	0	0	0	0
PITG_23149	0	0	0.0467653	0.111445	0.183747	0.312255	0.451849	0	0.113791	0.126816
PITG_23148	0	0	0.280592	0.111445	0.0367494	0.223039	0.123231	0.0713974	0.189651	0.549537
PITG_23147	0.0822134	0.124604	0.0935306	0.074297	0.404243	0.579902	0.0821543	0	0.303442	0.169088
PITG_23145	0	0	0	0	0	0	0	0	0.0379302	0
PITG_23144	0	0	0	0	0	0	0	0	0	0
PITG_23143	0.6166	0.249208	7.71627	9.21282	7.38662	6.20049	3.16294	1.64214	5.23437	6.00264
PITG_23142	21.0877	17.8807	23.7568	22.029	22.1231	21.0549	19.183	12.4232	16.8031	16.0634
PITG_23141	1.39763	1.43294	18.7061	19.2058	21.8659	20.475	14.5824	8.49629	12.2894	11.2444
PITG_23140	0	0	0	0	0	0	0	0	0	0
PITG_23139	0.452173	0.623019	13.8893	10.8102	32.1557	32.3853	21.5244	6.42577	6.78951	6.46763
PITG_23138	0.0411067	0.0623019	0	0	0	0	0	0	0	0
PITG_23137	0	0	0	0.0371485	0	0	0.123231	1.42795	0	0.0422721
PITG_23136	0	0	0	0	0	0	0	0	0	0
PITG_23135	0.12332	0.0623019	0.0467653	0.0371485	0	0	0	0.142795	0	0.0845442
PITG_23134	67.0039	60.4329	45.9235	47.0671	69.5665	72.3539	97.969	38.626	47.868	46.4148
PITG_23133	0	0.0623019	0	0	0	0	0	0	0	0
PITG_23132	0	0	0	0	0	0	0	0	0.0379302	0.0422721
PITG_23131	9.8656	11.962	6.36008	4.38352	12.164	11.0181	242.437	1280.94	310.573	319.746
PITG_23130	0	0	0	0	0	0	0	0	0	0
PITG_23129	0.698814	0.373812	0.187061	0.222891	0.771737	0.490686	15.4861	82.7496	19.2306	18.3461
PITG_23128	85.7074	92.0822	50.7871	52.1936	42.2985	38.452	37.4213	37.3409	54.0127	53.6856
PITG_23127	0	0	0	0	0.0367494	0.0446078	0	0	0	0
PITG_23126	0	0	0	0	0	0	0	0	0	0
PITG_23125	0	0	0.701479	0.557227	1.46997	0.579902	0.0410771	0.0713974	0.227581	0.253633
PITG_23124	15.6616	20.9957	5.7989	6.27809	4.70392	4.05931	3.49156	2.07053	8.155	8.45442
PITG_23123	97.5461	105.103	2.2915	1.41164	0.845235	1.1152	30.5614	135.441	44.4163	49.7543
PITG_23122	0	0	0.0467653	0	0	0	0	0	0	0
PITG_23121	0	0	0	0	0	0	0	0	0	0
PITG_23120	0.0411067	0	0.0935306	0	0	0.133824	0.123231	0.142795	0.0379302	0
PITG_23119	0	0.186906	0	0	0	0	0	0.142795	0.0379302	0
PITG_23118	0	0	0.0935306	0	0.0734987	0.0446078	0.0410771	0	0.0758605	0.0422721
PITG_23117	0	0	0	0	0	0	0	0	0	0
PITG_23116	4.64505	3.42661	1.77708	3.90059	1.83747	3.30098	3.86125	4.49804	2.16202	2.19815
PITG_23115	0	0	0	0	0	0	0	0	0	0
PITG_23114	10.2356	11.2766	19.4076	21.5461	27.0843	27.8353	14.2948	8.4249	8.64809	9.42668
PITG_23113	32.4332	21.5565	7.52921	8.17267	5.5859	3.07794	2.79325	4.92642	7.32054	7.14398
PITG_23112	19.4024	19.9989	6.59391	7.54114	5.29191	5.84363	12.1178	27.7022	14.8687	13.9075
PITG_23111	18.0869	18.2545	7.66951	9.51001	5.91665	5.57598	13.4733	26.2029	14.148	14.7952
PITG_23110	0	0	0	0	0	0	0	0	0	0
PITG_23109	1.02767	0.685321	0.701479	0.557227	1.80072	2.05196	6.03834	2.14192	0.758605	0.676354
PITG_23108	0	0	0.187061	0	0	0	0.0410771	0	0	0
PITG_23107	0	0	0	0	0	0	0	0	0	0
PITG_23106	11.3865	10.9651	9.166	18.6485	3.71169	3.88088	3.4094	4.99782	7.66191	7.35534
PITG_23105	0	0	0	0	0	0	0	0	0	0
PITG_23104	0.0411067	0	0	0	0	0	0	0	0.0379302	0.0422721
PITG_23103	0	0	0	0	0	0	0	0	0	0
PITG_23102	0	0	0	0	0	0	0	0	0	0
PITG_23101	0.698814	0.809925	0.280592	0.557227	0.771737	0.535294	0.698311	0.713974	0.644814	0.676354
PITG_23100	0.0411067	0	0.0467653	0	0.0734987	0.0892157	0.123231	0.0713974	0.189651	0.169088
PITG_23099	0	0	0	0	0	0	0	0	0	0
PITG_23098	0	0	0	0	0	0	0	0	0	0
PITG_23097	0	0	0	0	0	0	0	0	0	0
PITG_23096	0	0	0	0	0	0	0	0	0	0
PITG_23095	0	0	0	0	0	0	0	0	0	0
PITG_23094	0.0822134	0.0623019	0.0467653	0.185742	0.0734987	0.178431	0.164309	0.28559	2.80684	3.46631
PITG_23093	0.904347	0.373812	22.6344	15.7881	52.8088	52.5034	26.8234	13.0657	12.2894	12.2166
PITG_23092	15.0862	19.4382	5.89243	8.06122	7.42337	11.1966	35.9425	41.5533	21.8857	21.6856
PITG_23091	4.15177	3.2397	4.81682	4.49497	4.18943	3.30098	1.80739	1.71354	5.04472	4.73447
PITG_23090	0.36996	0.31151	5.09742	5.31223	4.37317	3.07794	1.9717	0.999564	2.54133	3.29722
PITG_23089	10.3178	9.7814	14.8714	15.6395	13.8545	13.8284	18.9776	27.3452	16.2341	13.5271
PITG_23088	21.3344	21.9926	15.3858	19.6515	24.9161	30.2887	36.4765	51.4776	30.1545	29.6327
PITG_23087	6.33043	6.66631	3.60093	5.12649	4.81417	5.79902	9.03697	23.2042	8.42051	8.41215
PITG_23086	8.38576	9.5945	7.10832	7.72688	9.70183	11.5088	13.843	17.9922	11.3032	11.4557
PITG_23085	1.43873	2.42977	1.77708	1.74598	2.09471	2.36422	3.32725	3.85546	2.5034	2.45178
PITG_23084	1.56205	2.05596	3.92828	3.45481	2.79295	3.03333	3.73802	4.56944	3.07235	3.17041
PITG_23083	0.287747	0.623019	0.327357	0.520079	0.257246	0.267647	0.780466	0.642577	0.417233	0.295905
PITG_23082	5.26165	5.35797	6.45361	6.46384	7.71737	7.85098	8.70835	13.8511	6.78951	7.01717
PITG_23080	1.10988	0.373812	0.79501	0.817267	0.734987	0.62451	0.616157	1.85633	1.21377	0.845442
PITG_23079	0	0	0	0	0	0	0	0	0	0
PITG_23078	0	0	0	0	0	0	0	0	0	0
PITG_23077	61.4134	65.3547	2.52533	1.93172	3.78518	3.61324	41.6522	251.747	62.8504	68.4385
PITG_23076	23.3486	33.0823	10.2884	11.9618	11.3923	15.4343	54.3861	80.2507	87.6947	87.7991
PITG_23075	0.12332	0.0623019	19.2673	17.757	17.3089	15.9696	8.17435	0.856769	4.70335	4.52311
PITG_23074	4.27509	1.74445	0.0935306	0	0.0734987	0	0.369694	0.642577	0.113791	0.21136
PITG_23073	0	0	0.0467653	0.111445	0.330744	0.312255	0.451849	1.21376	0.455163	0.591809
PITG_23071	9.74228	10.3421	1.2159	1.1516	1.87422	2.09657	0.86262	0.856769	5.38609	5.11492
PITG_23070	0	0.186906	0.327357	0.148594	0.293995	0.490686	0.369694	0.214192	0.531023	0.507265
PITG_23069	1.15099	0.186906	0	0	0	0	0	0.0713974	0.0379302	0
PITG_23066	4.15177	4.98415	52.2368	42.6465	37.5946	36.1324	64.3268	98.1715	24.8064	22.3197
PITG_23065	36.0094	44.359	18.8932	21.4347	11.4658	12.1779	6.2848	3.99826	14.7169	15.9366
PITG_23064	0.0411067	0.0623019	0.233826	0.111445	0.293995	0.0892157	0.205386	0.499782	0.379302	0.380449
PITG_23063	0.575493	1.18374	2.71239	2.71184	2.9767	2.05196	4.47741	12.0662	4.58956	5.36856
PITG_23062	0	0	0.0467653	0.074297	0.0367494	0.0446078	0.0410771	0	0	0
PITG_23061	0.0411067	0	0	0	0	0	0	0.428385	0	0.126816
PITG_23060	0	0	0	0	0	0	0	0	0	0
PITG_23059	0	0	0	0	0	0	0	0	0	0
PITG_23058	0	0.0623019	11.1301	12.7791	7.27637	6.28971	1.51985	0.856769	6.18263	8.28533
PITG_23057	0.287747	0.0623019	0.233826	0.297188	0.330744	0.267647	1.31447	0.999564	0.341372	0.253633
PITG_23056	0	0	0	0	0	0	0	0	0	0
PITG_23055	0.575493	0.249208	47.5603	26.524	351.324	416.191	333.464	214.264	121.035	111.133
PITG_23054	0.0411067	0	0.0467653	0	0.220496	0.446078	0.780466	3.21288	0.568954	0.676354
PITG_23053	0	0	0	0	0	0	0	0	0	0
PITG_23052	0	0	0	0	0.367494	0.535294	0.0410771	0	0.0379302	0
PITG_23051	0	0	9.166	6.90962	9.59158	7.53873	0.616157	0.0713974	1.17584	0.887714
PITG_23050	0	0	0.0935306	0.222891	0.0734987	0.133824	0	0	0	0
PITG_23049	13.9352	12.7719	50.7403	34.1023	36.6391	26.0956	4.14879	20.7767	153.693	149.305
PITG_23048	0	0	0	0	0	0	0	0	0	0
PITG_23047	0	0	0	0	0	0	0	0	0	0
PITG_23046	0.0411067	0.0623019	0.0467653	0.0371485	0	0.0446078	0.57508	12.209	1.2517	1.8177
PITG_23045	0	0	14.8714	14.6736	12.7153	10.2152	3.49156	0.856769	3.83095	3.29722
PITG_23044	0	0	12.954	12.0361	12.7888	10.7951	4.14879	1.85633	3.86888	4.01585
PITG_23043	0.822134	0.872227	11.1769	10.0301	12.752	11.5534	4.35418	2.49891	5.31023	5.1572
PITG_23042	0	0.0623019	1.82385	1.78313	0.58799	0.758333	6.61342	68.1132	7.73777	10.7371
PITG_23040	10.1945	11.0274	2.24473	3.82629	1.76397	1.47206	5.29895	35.8415	6.78951	6.67899
PITG_23039	0	0	0	0	0	0	0	0	0	0
PITG_23038	0	0	0	0	0	0	0	0	0.0379302	0
PITG_23036	6.65928	4.48574	6.50038	4.30922	3.16044	3.61324	12.0356	37.6978	9.93772	10.1453
PITG_23035	29.4324	21.058	7.43568	8.20981	8.81985	6.64657	2.75217	20.6339	24.9202	24.5601
PITG_23034	28.8158	27.6621	112.751	111.26	146.152	114.687	17.7453	20.1341	49.1197	50.5997
PITG_23033	0	0	0	0	0	0	0	0	0	0
PITG_23032	0	0	0	0.074297	0.0734987	0.0446078	0.123231	0.642577	0.113791	0.464993
PITG_23031	0	0	0	0	0	0	0	0	0	0
PITG_23030	0	0	0	0	0	0	0	0	0	0
PITG_23029	0	0	0	0	0	0	0	0	0	0
PITG_23028	0	0	0	0.0371485	0	0	0	0	0	0
PITG_23027	8.79683	11.5882	7.01479	10.5502	3.52794	3.92549	6.32588	7.13974	10.5825	9.38441
PITG_23026	0	0	0.0935306	0.222891	0.293995	0.178431	0.0821543	0	0.0379302	0.0422721
PITG_23025	0.0411067	0	0.187061	0	0.0367494	0.0446078	0.0410771	0.0713974	0.0379302	0.0422721
PITG_23024	0.12332	0.124604	0.0467653	0	0	0.0446078	0.246463	0.856769	0.151721	0.0845442
PITG_23023	0	0	0	0	0	0	0	0	0	0
PITG_23022	0	0	0	0	0	0	0	0	0	0
PITG_23021	0	0	0	0	0	0	0	0	0	0
PITG_23020	0	0	0	0	0.0367494	0.0446078	0	0	0	0
PITG_23019	0	0	0	0	0	0	0	0	0	0
PITG_23016	0	0	0	0	0.220496	0.223039	0	0	0	0.0422721
PITG_23015	0.36996	0.31151	0.187061	0.148594	0.404243	0.490686	2.62894	1.92773	2.73098	3.00132
PITG_23014	0.822134	0.498415	0.187061	0.185742	0.257246	0.758333	3.45048	2.42751	4.74128	4.77675
PITG_23013	0	0.124604	0.0467653	0.111445	0.0367494	0	0	0	0.189651	0.0845442
PITG_23012	0.0411067	0.186906	0.0467653	0	0.183747	0.178431	0.0821543	0.142795	0.0379302	0.0422721
PITG_23011	0.287747	0.124604	0.280592	0	0.330744	0.133824	0.985851	2.99869	1.2517	1.39498
PITG_23010	0.0411067	0	0.140296	0.0371485	0.0367494	0.0892157	6.73665	25.4175	0	0.0845442
PITG_23009	0.205533	0.31151	0.0935306	0.148594	0.0734987	0.178431	0.164309	0	0.151721	0.422721
PITG_23008	0	0	0.0935306	0.111445	0.0734987	0	0.0410771	0	0.113791	0.0845442
PITG_23007	32.3921	36.8827	136.181	131.951	101.906	89.6172	85.9745	117.235	85.0775	84.2483
PITG_23006	89.5303	97.5648	87.3576	88.1533	63.8704	69.0083	309.434	296.157	130.48	123.773
PITG_23005	16.0316	16.0116	6.54714	6.46384	5.21841	5.26373	11.8302	27.0596	12.3273	13.9075
PITG_23004	16.2782	15.6378	8.41775	8.43271	6.06364	4.77304	12.241	27.6308	13.7687	12.3857
PITG_23003	0	0	0.420888	0.408633	0.146997	0.133824	0.123231	0	0.379302	0.253633
PITG_23002	0	0	0	0	0	0	0	0	0	0
PITG_23001	0	0	0	0	0	0	0	0	0	0
PITG_23000	0	0	0.327357	0.334336	0.808486	1.02598	0.86262	0.785372	0.379302	0.464993
PITG_22999	0	0	0	0	0.0367494	0	0	0	0	0
PITG_22998	0	0	0	0	0	0	0	0.0713974	0	0
PITG_22997	10.2356	10.6536	15.4325	17.6084	21.2779	26.6309	51.9215	26.6312	16.9927	19.1493
PITG_22996	0.657707	0.498415	7.66951	8.17267	5.07141	3.92549	1.23231	1.14236	2.19995	1.60634
PITG_22995	30.7478	35.0137	7.57598	7.54114	6.87213	8.20784	23.5783	49.3356	34.4407	38.2985
PITG_22994	0	0	1.59002	1.07731	1.13923	0.892157	2.67001	6.28297	1.36549	0.972258
PITG_22993	0	0.124604	1.87061	1.67168	1.69047	1.96275	4.3131	10.1384	1.97237	2.28269
PITG_22992	0	0	0	0	0	0	0	0	0	0
PITG_22991	0	0	0	0	0	0	0	0	0	0
PITG_22990	0.0411067	0.0623019	0.187061	0	0.220496	0.0892157	0	0	0.0758605	0.0422721
PITG_22989b	31.9399	31.774	19.5947	22.2148	11.5393	9.01079	4.64172	1.99913	14.0721	12.8084
PITG_22989a	17.347	16.3854	11.2704	18.017	3.60144	3.07794	12.5696	84.249	14.4135	13.9075
PITG_22988	0	0	1.0756	1.33735	1.10248	1.1598	0.821543	1.92773	0.910326	1.18362
PITG_22987	0	0	0	0	0	0	0.0410771	0	0	0
PITG_22986	0	0	0	0	0	0	0	0.0713974	0.0758605	0
PITG_22985	4.56284	4.61034	7.66951	7.16966	7.46012	6.28971	9.40667	20.7767	3.56544	3.50858
PITG_22984	186.707	206.967	106.859	113.08	107.271	99.5647	85.4815	209.766	138.407	154.293
PITG_22983	0	0	0.0935306	0	0	0.0446078	0.0410771	2.7845	0.113791	0.422721
PITG_22981	0.0411067	0	0	0.074297	0.367494	0.535294	0.944774	0.642577	1.28963	0.972258
PITG_22980	0	0	0.374122	0.148594	1.35973	1.78431	0.369694	0.214192	0.113791	0.169088
PITG_22979	0	0	0.0467653	0	0.918734	1.07059	0.246463	0.0713974	0.265512	0.0422721
PITG_22978	0.0822134	0	0	0.0371485	0.0734987	0	0.0821543	0.214192	0.0379302	0
PITG_22977	23.7186	27.5374	3.74122	2.82328	3.30744	2.76569	6.81881	28.202	184.569	176.571
PITG_22976	6.7415	9.40759	1.30943	1.07731	1.06573	0.758333	2.3414	8.99608	60.0815	56.2219
PITG_22975	23.102	29.9049	3.74122	2.71184	3.96893	2.81029	8.21543	30.4153	184.265	172.977
PITG_22974	12.5786	15.5132	2.4318	1.89457	1.91097	1.33824	3.53263	15.4932	102.184	98.959
PITG_22973	0.36996	0.0623019	1.87061	1.63453	1.35973	0.758333	80.922	707.263	67.2882	67.1281
PITG_22972	0	0	0	0	0	0	0	0	0	0
PITG_22971	0	0	6.12625	3.41766	15.1407	10.7951	1.64309	0.356987	0.872395	0.760898
PITG_22970	0	0	0	0.074297	0.110248	0	0.123231	0.28559	0.0379302	0.0422721
PITG_22969	0	0	0	0	0.0367494	0.0446078	0.0821543	0.28559	0	0
PITG_22968	4.76837	5.66947	5.19095	5.12649	3.78518	3.3902	5.66865	4.56944	4.77921	5.36856
PITG_22966	0	0	0	0	0	0	0	0	0	0
PITG_22965	0	0.0623019	29.4621	22.8092	23.2256	19.5382	6.69557	1.78494	5.42402	5.49537
PITG_22964	0	0.0623019	24.4582	18.4999	17.3457	14.1407	3.08079	1.21376	4.28612	3.6354
PITG_22963	0	0.0623019	25.3	19.6887	17.6397	14.3637	3.4094	1.42795	4.28612	4.64993
PITG_22962	0.0411067	0	0	0.074297	0.110248	0.0446078	0.123231	0.356987	0.0758605	0.0845442
PITG_22961	0.0411067	0.124604	0.654714	0.668673	0.58799	0.401471	0.123231	3.28428	0.189651	0.21136
PITG_22960	0.0822134	0	0	0	0.0734987	0	0.0410771	0.499782	0.0379302	0.0422721
PITG_22959	233.198	235.314	127.716	127.865	98.525	81.9892	39.9681	23.2042	76.9984	75.7516
PITG_22958	126.567	91.3346	33.5307	35.1425	35.6836	35.0172	33.9708	34.2708	44.6439	46.0766
PITG_22957	0.0822134	0.0623019	24.0374	25.1867	29.2525	28.2368	13.5144	3.99826	10.2412	9.46895
PITG_22956	0	0	0	0	0.0734987	0.0446078	0	0	0	0
PITG_22955	1.97312	1.80676	1.44972	1.63453	2.24171	3.03333	2.95755	4.21245	1.82065	2.07133
PITG_22954	1.19209	1.55755	1.73032	1.18875	1.58022	1.1598	1.35555	2.42751	1.631	1.56407
PITG_22953	0	0	0	0	0	0	0	0	0	0
PITG_22951	0	0	0.0467653	0.0371485	0	0	0.0821543	0	0	0.0845442
PITG_22950	0	0.124604	0.280592	0.185742	0.183747	0.133824	0.0821543	0	0.0758605	0.126816
PITG_22948	0	0	0	0	0	0	0	0	0	0
PITG_22947	8.18023	9.46989	2.71239	3.26907	4.11593	3.30098	2.8754	5.06922	1.93444	2.32497
PITG_22946	81.4734	90.5247	44.4738	52.1193	28.9952	27.9245	21.278	24.5607	34.9717	37.7913
PITG_22945	0	0	0	0.0371485	0	0	0	0	0	0.0845442
PITG_22944	11.0577	10.7782	16.4614	16.6797	12.0538	9.54608	9.11913	3.78406	7.81363	8.96168
PITG_22943	0	0	0.140296	0	0.367494	1.02598	0.246463	0	0.417233	0.507265
PITG_22942	0	0	0.0467653	0	0.0367494	0.133824	0	0	0	0
PITG_22941	0.0411067	0	0	0.111445	0.220496	0.0446078	0.0821543	0	0.0379302	0.0422721
PITG_22940	0	0	0.0467653	0	0.0367494	0	0.0410771	0	0.0758605	0.0422721
PITG_22939	24.5818	25.9176	25.5338	33.4708	9.92233	12.6686	51.634	129.586	34.5924	38.7635
PITG_22938	0	0	0	0	0	0	0	0	0	0
PITG_22937	0	0	0	0	0	0	0	0	0	0
PITG_22936	0.24664	0.436113	0.0467653	0.074297	0.293995	0.535294	1.80739	5.42621	0.606884	0.422721
PITG_22935	0.164427	0.31151	0.233826	0.0371485	2.05796	2.81029	0.205386	0.0713974	1.2517	1.22589
PITG_22934b	1.10988	1.12143	0.0935306	0.148594	0.257246	0.312255	0	0.642577	1.51721	1.69088
PITG_22934a	0.698814	0.747623	0.140296	0.185742	0.220496	0.0446078	0.0821543	0.142795	1.2517	1.69088
PITG_22933	0	0	0	0	0	0	0	0	0	0
PITG_22932	0	0	0	0	0.0367494	0	0	0	0.0379302	0
PITG_22931	1.27431	1.37064	13.4216	10.3273	6.94563	5.44216	1.51985	0.571179	14.7928	15.218
PITG_22930	0	0	0	0	0	0	0	0	0	0
PITG_22929	0	0	0	0	0	0	0	0	0	0
PITG_22928	121.84	110.399	72.5797	75.4857	48.1049	37.5152	30.6025	27.7736	85.9878	80.0211
PITG_22927	38.147	38.4403	131.504	134.626	134.833	126.508	83.8795	63.0439	54.1644	52.0792
PITG_22926	2.67193	1.93136	0.420888	0.074297	3.01345	4.32696	9.85851	49.407	3.6413	4.94584
PITG_22925	0	0.0623019	0	0	0	0.0446078	0	0	0	0.126816
PITG_22924	35.064	53.8912	22.1667	29.3844	25.5041	25.6495	89.7946	293.372	34.6682	35.2127
PITG_22923	9.37232	8.90917	6.40684	4.71786	5.47565	8.87696	27.2341	81.1075	12.4032	11.5403
PITG_22922	30.9533	27.1013	6.07949	5.46083	4.77742	3.79167	4.3131	3.07009	10.886	11.4557
PITG_22921	0	0	0	0	0	0	0	0	0	0
PITG_22920	0.0822134	0.0623019	0.0935306	0.222891	0.0367494	0.223039	0.164309	0.0713974	0.151721	0.0422721
PITG_22919	1.15099	0.623019	5.84566	5.01504	5.32866	5.53137	3.4094	3.35568	2.46547	2.8745
PITG_22918	0.205533	0.0623019	1.91738	1.74598	1.32298	0.936765	0.944774	0.571179	0.986186	0.634081
PITG_22917	0	0	0	0	0	0	0	0	0	0
PITG_22916	0	0	0.140296	0.148594	0.110248	0	0.0410771	0.0713974	10.5067	8.20079
PITG_22915	0.0411067	0.0623019	0.280592	0.0371485	4.26293	6.46814	11.6659	0.142795	1.78272	1.26816
PITG_22914	0.49328	0.560717	7.10832	6.57528	14.369	16.2373	14.0895	2.28472	3.98267	4.43857
PITG_22913	0	0	0	0	0	0	0	0	0	0
PITG_22912	0	0	0	0	0	0	0	0	0	0
PITG_22911	0	0.186906	0.0467653	0.185742	0.110248	0.223039	0.28754	0	0.113791	0.21136
PITG_22910	0	0	0	0	0	0	0	0.0713974	0.0758605	0
PITG_22909	0	0	0.233826	0.111445	0.55124	0.356863	0.246463	0.214192	0.227581	0.295905
PITG_22908	0.24664	0.124604	0.0467653	0	0.0734987	0.178431	0.0821543	0.428385	0.417233	0.634081
PITG_22907	2.79525	2.05596	4.62976	3.34336	3.27069	2.275	1.9717	4.06965	2.16202	2.02906
PITG_22906	0	0	0	0	0.146997	0	0.0410771	0	0	0.0422721
PITG_22905	0	0	0	0	0	0	0	0	0	0
PITG_22904	0	0	0.0935306	0.111445	0.0734987	0.223039	0.0410771	0	0.151721	0.0845442
PITG_22903	0.698814	0.623019	0.607949	0.705821	0.404243	0.267647	0.492926	0.356987	0.493093	0.760898
PITG_22902	0	0	0	0	0	0	0	0	0	0
PITG_22901	0	0	0	0	0	0	0	0	0	0
PITG_22900	0.0411067	0.0623019	0	0	0	0	0	0	0.0379302	0
PITG_22899	2.63083	1.18374	31.6601	16.7168	14.2588	9.90294	61.6157	366.412	40.5095	46.3302
PITG_22898	0	0	0	0	0	0	0	0	0	0
PITG_22897	0	0	0	0	0	0	0	0	0	0
PITG_22896	0	0	0	0	0	0	0	0	0	0
PITG_22895	0	0	0	0	0	0	0	0	0	0
PITG_22894	0	0	0	0	0	0	0	0	0	0
PITG_22893	0	0	0	0	0	0	0	0	0	0
PITG_22892	0.12332	0.0623019	7.24862	5.12649	8.4891	8.56471	4.92926	2.28472	2.8827	2.62087
PITG_22891	0	0	0	0	0	0	0	0	0	0
PITG_22890	0	0	0	0	0	0	0	0	0	0
PITG_22889	0	0	0	0	0	0	0	0	0	0
PITG_22888	1.93201	1.43294	5.28448	5.46083	6.35764	5.88824	3.61479	1.92773	1.70686	1.5218
PITG_22886	0.12332	0.186906	9.49335	7.83833	8.3421	7.04804	2.50571	1.21376	1.85858	1.56407
PITG_22885	0	0	0	0	0	0	0	0	0	0
PITG_22884	0	0	0	0	0	0	0.0410771	0.214192	0.0379302	0.0422721
PITG_22883	0	0	0	0	0	0	0	0	0	0
PITG_22882	0	0	0	0	0	0	0	0	0	0
PITG_22881	0	0	0	0	0	0	0	0	0	0
PITG_22880	0	0	0	0	0	0	0	0	0	0
PITG_22879	0	0	0.280592	0.0371485	0.440992	0.758333	0.328617	0.142795	0.189651	0
PITG_22878	0.904347	3.05279	438.658	395.706	249.712	142.79	38.9001	9.49586	343.496	347.688
PITG_22877	0	0	0	0	0.0367494	0.178431	0.0821543	0	0.0379302	0
PITG_22876	0.0411067	0	4.06858	3.08332	4.74067	2.67647	0.328617	0	0.493093	0.676354
PITG_22875	0	0	0.0467653	0.074297	0.110248	0.133824	0.0821543	0.142795	0.0379302	0.126816
PITG_22874	32.2276	30.7148	58.2696	57.9516	83.421	106.122	71.0224	95.03	36.4889	30.7318
PITG_22873	6.7415	3.1151	3.5074	2.63754	7.23962	6.46814	3.4094	2.64171	1.40342	1.26816
PITG_22872	9.49564	7.35163	77.0692	78.0861	103.119	104.962	85.8923	38.269	24.8443	25.4901
PITG_22871	0	0	0	0	0	0	0	0	0	0
PITG_22870	2.71304	2.55438	0.140296	0.111445	0.257246	0.133824	0	0.142795	2.42754	4.3963
PITG_22869	2.17865	1.55755	0.280592	0.222891	0.845235	0.133824	0.410771	0	2.65512	3.08586
PITG_22868	0	0	0	0	0.0367494	0	0	0	0	0
PITG_22867	0.86324	0.809925	0.140296	0.185742	0.220496	0.223039	0.657234	0.0713974	1.36549	1.14135
PITG_22866	0.24664	0.124604	0.187061	0.0371485	0.661488	1.02598	3.73802	5.85459	5.95505	6.34081
PITG_22865	151.684	127.221	45.035	48.1444	21.9394	18.0216	3.20402	1.92773	42.8612	41.9762
PITG_22864	26.596	37.0073	0.280592	0.668673	0.440992	0.446078	11.6248	9.28167	3.52751	3.59313
PITG_22863	0	0	0	0	0.0734987	0	0	0	0	0
PITG_22861	8.6324	9.7814	3.92828	4.01204	1.50672	1.20441	0.0410771	0.214192	6.37228	5.28401
PITG_22860	1.27431	0.685321	0.654714	1.2259	0.257246	0.133824	0.944774	2.49891	0.910326	1.22589
PITG_22859	11.8798	14.5163	20.8573	22.6606	15.0672	13.7838	10.7622	5.42621	14.2997	13.9498
PITG_22858	30.2956	30.5279	43.3514	48.1073	30.6857	26.8093	25.9197	17.4924	27.9167	26.9696
PITG_22857	29.9257	30.6525	34.9804	36.9999	24.4383	28.4598	88.398	80.1079	33.3407	32.7609
PITG_22856	9.57786	6.91551	12.2525	14.005	4.70392	6.55735	8.17435	19.4201	6.97916	7.86261
PITG_22855	0.287747	0.436113	0.140296	0.148594	0	0.0446078	0.0410771	0	0	0
PITG_22854	0	0.0623019	0	0	0	0	0	0	0	0.0845442
PITG_22853	0	0	0	0	0	0	0	0	0	0.0422721
PITG_22852	0	0	0.0467653	0.0371485	0.0734987	0.133824	0.328617	0	0	0.169088
PITG_22851	1.31541	0.934529	0.187061	0.185742	0.514491	1.20441	3.73802	10.4954	1.82065	1.98679
PITG_22850	9.66007	10.1552	6.68744	9.8072	3.93218	5.08529	14.8699	33.5568	10.4308	12.0898
PITG_22848	170.634	173.698	79.5945	121.476	29.767	31.0917	172.894	498.14	138.142	159.535
PITG_22847	0	0	0	0	0	0	0	0	0	0
PITG_22846	0	0	0	0	0	0	0	0	0	0
PITG_22845	0	0	0	0	0	0	0	0	0	0
PITG_22844	0.12332	0	0.0467653	0.111445	0.0734987	0.0892157	0.0821543	0	0.341372	0.126816
PITG_22843	6.166	5.35797	3.18004	5.08934	2.9032	3.16716	4.47741	14.4223	6.25849	6.59445
PITG_22842	0	0	0	0	0	0	0	0	0	0
PITG_22841	0.73992	0.809925	0.233826	0.371485	0.220496	0.713726	0.28754	0.571179	0.341372	0.845442
PITG_22840	2.83636	3.80042	9.82071	10.1044	27.1578	32.5191	26.9466	7.63953	9.48256	8.20079
PITG_22839	226.292	203.54	174.06	179.724	127.226	119.415	142.702	186.205	118.001	112.866
PITG_22838	0	0	0	0.0371485	0	0	0	0	0	0
PITG_22837	40.3257	30.9641	125.331	109.031	121.824	102.821	103.638	265.741	89.6671	93.3791
PITG_22836	0.0411067	0	0.187061	0.0371485	0	0.133824	0.164309	1.28515	0.531023	0.422721
PITG_22835	1.76759	0.872227	4.4427	4.23493	4.63042	4.32696	5.42218	14.2795	4.62749	5.83355
PITG_22833	0.0411067	0	0	0.111445	0.0734987	0.0892157	0.123231	0.356987	0.341372	0.338177
PITG_22832	0.36996	0.249208	0.748245	0.445782	0.955483	0.847549	0.780466	3.64127	0.834465	0.718626
PITG_22831	0.328853	0.996831	0.374122	0.148594	0.734987	0.847549	1.27339	7.99651	0.720674	0.887714
PITG_22830	0.98656	0.809925	0	0.185742	0.0734987	0.0446078	0.0410771	0	0.265512	0.380449
PITG_22829	0	0	10.8495	8.507	22.5641	22.8838	5.13464	0.356987	1.85858	1.90224
PITG_22828	12.3731	11.2143	2.01091	2.4518	2.79295	2.45343	2.21817	3.35568	6.03091	6.55217
PITG_22827	0	0	0	0	0	0.178431	0	0	0	0
PITG_22826	0	0	0	0.0371485	0	0	0	0	0	0
PITG_22825	19.6901	21.1204	0.140296	0.148594	0.0734987	0.312255	1.76632	57.6177	14.9824	18.4729
PITG_22824	25.6095	19.9989	16.1808	15.1566	17.015	15.7912	25.3857	80.3935	28.5235	31.0277
PITG_22823	0.49328	0.498415	1.91738	3.30621	2.57246	2.76569	2.46463	2.14192	2.19995	2.40951
PITG_22822	0.0822134	0.186906	0.187061	0	0.0734987	0.0446078	0.123231	0.28559	0.151721	0.21136
PITG_22821	0.328853	0.31151	0.327357	0.222891	0.110248	0.401471	0.246463	1.28515	0.417233	0.591809
PITG_22820	0.781027	0.31151	4.11535	4.16063	3.56469	3.34559	3.20402	10.5668	4.21026	3.88903
PITG_22819	6.7415	7.16472	5.61183	6.16665	6.02689	4.72843	4.43633	5.569	5.80333	5.96037
PITG_22818	0.24664	0.31151	0.561183	0.334336	0.110248	0.356863	0.164309	1.42795	0.531023	0.634081
PITG_22817	0	0	0	0	0	0	0	0	0	0
PITG_22816	0	0	0	0.0371485	0	0	0.0821543	0	0	0
PITG_22813	0	0	0	0	0	0	0	0	0	0
PITG_22812	0.0411067	0.0623019	0	0	0	0.0446078	0.0410771	0	0	0
PITG_22811	0	0	0	0	0	0	0	0	0	0
PITG_22810	15.2506	13.831	84.6452	75.6715	121.567	133.645	157.243	238.61	103.436	94.14
PITG_22809	17.6348	21.1204	9.58688	9.7329	10.8043	13.3824	27.0288	106.097	25.2236	23.7569
PITG_22808	1.2332	1.37064	14.4505	12.8534	18.1174	12.4902	10.7622	8.2107	7.7757	8.7926
PITG_22807	0	0	0	0	0	0	0	0	0	0
PITG_22804	0.945454	1.12143	0.233826	0.111445	0.110248	0.0892157	0.0410771	1.78494	3.98267	3.84676
PITG_22803	0	0	0	0	0	0	0	0	0	0
PITG_22802	0	0	0	0	0	0	0	0.142795	0.682744	0.760898
PITG_22801	0.0411067	0.124604	0	0.148594	0.110248	0	0	0	0.227581	0.126816
PITG_22800	0	0	0	0	0	0	0	0	0	0
PITG_22799	0.0411067	0.31151	2.01091	0.928712	1.50672	1.20441	44.1579	186.205	21.6202	22.066
PITG_22798	0.0411067	0.0623019	0.140296	0.334336	0.58799	0.490686	0.28754	0.0713974	0.227581	0.0845442
PITG_22797	0	0	0	0	0	0	0	0	0.0379302	0
PITG_22796	0.0822134	0.249208	3.03974	3.45481	2.05796	2.36422	0.780466	0.428385	0.834465	0.549537
PITG_22795	0.24664	0.560717	7.48245	3.93774	14.1853	17.3525	9.73528	20.0627	16.841	20.2061
PITG_22794	0	0	0	0	0	0	0	0	0	0
PITG_22793	0	0	0	0	0.293995	0.356863	0.369694	0	0.0758605	0.0422721
PITG_22792	0.12332	0	0	0	0.440992	0.356863	0.164309	0	0.0379302	0.21136
PITG_22791	0.657707	0.436113	0.0467653	0.408633	4.77742	4.81765	2.83432	0.999564	0.720674	1.0568
PITG_22790	0.781027	0.872227	1.2159	0.594376	4.29968	4.19314	4.64172	1.78494	1.47928	1.85997
PITG_22789	0.657707	0.0623019	0.233826	0.074297	1.10248	1.29363	0.985851	0.142795	0.227581	0.338177
PITG_22788	0	0	0	0	0	0	0.164309	0	0	0
PITG_22787	0.781027	0.31151	2.05767	1.11445	6.65163	7.09265	2.79325	0.28559	1.74479	2.1136
PITG_22786	0.164427	0	0.0467653	0	0.220496	0.535294	0.123231	0	0	0
PITG_22785	0.24664	0	0.140296	0.074297	0.734987	0.802941	0.164309	0	0.0758605	0.0422721
PITG_22784	0.12332	0.0623019	0.982071	0.96586	1.54347	1.51667	1.60201	0.928167	1.78272	1.60634
PITG_22783	0.0411067	0.186906	0	0	0.220496	0.223039	0.123231	0	0.0758605	0
PITG_22782	0.36996	0.249208	0.841775	0.557227	2.13146	2.36422	1.06801	0	0.493093	0.21136
PITG_22781	0.575493	0.186906	0.514418	0.222891	1.28623	1.65049	0.739389	0.142795	0.531023	0.253633
PITG_22780	0.0411067	0	0	0	0	0.0446078	0.0821543	0	0	0
PITG_22779	0.411067	0.186906	0.187061	0.148594	1.21273	1.42745	0.410771	0	0.265512	0.253633
PITG_22778	0.12332	0	0	0	0.0367494	0.0446078	0	0	0	0.0422721
PITG_22777	0.0822134	0.0623019	0.0467653	0.0371485	0.257246	0.356863	0.164309	0	0.0758605	0.0422721
PITG_22776	0.0411067	0.0623019	0	0.074297	0.110248	0.0892157	0.0410771	0	0.0379302	0
PITG_22775	0	0	0	0.0371485	0	0	0	0	0.0379302	0.0422721
PITG_22774	1.2332	0.996831	0.374122	0.148594	4.92441	6.02206	1.27339	0.0713974	0.986186	0.718626
PITG_22773	0.36996	0.31151	1.49649	1.37449	3.71169	3.74706	1.31447	0.0713974	1.17584	0.929986
PITG_22772	0	0	0	0.0371485	0.293995	0.446078	0.0410771	0	0	0
PITG_22771	0	0	0	0	0	0.0446078	0.0410771	0	0	0.0422721
PITG_22770	0	0	0.0467653	0.074297	0.0734987	0.178431	0	0	0.0758605	0.0422721
PITG_22769	0.164427	0.186906	0.607949	0.48293	3.38094	4.28235	2.75217	0.214192	0.986186	0.845442
PITG_22768	0	0	0	0	0	0	0	0	0	0.0845442
PITG_22767	0	0	0	0	0.0367494	0	0	0.0713974	0	0.0422721
PITG_22766	0	0	0	0	0	0	0.0821543	0	0	0
PITG_22765	51.5889	42.9883	128.932	133.4	215.351	217.285	388.59	1113.16	131.618	128.338
PITG_22764	24.3352	16.8838	20.4364	24.2951	17.3457	17.4863	22.3049	39.697	17.4479	17.1202
PITG_22763	52.411	49.3431	25.908	33.5451	10.4368	9.6799	9.57097	10.5668	38.1199	38.5522
PITG_22762	0	0	0	0	0	0	0	0	0	0
PITG_22761	0	0	0	0	0	0	0	0	0	0
PITG_22760	0	0	0	0	0	0	0	0	0	0
PITG_22759	0	0	0	0.0371485	0	0	0	0	0	0
PITG_22758	32.5565	34.7645	12.2993	13.0763	8.89334	6.28971	10.9265	39.4114	85.9878	80.9933
PITG_22757	0	0	0.327357	0.297188	0.183747	0.178431	0	0.0713974	19.1927	21.432
PITG_22756	0	0	0	0	0	0	0	0	0	0
PITG_22755	0	0.0623019	0	0	0	0	0	0	0	0
PITG_22754	0	0	0	0	0	0	0	0	0	0
PITG_22753	0	0	0	0	0	0	0	0	0	0
PITG_22752	0.24664	0	0.140296	0.074297	0.146997	0.178431	0.123231	0.142795	0.341372	0.338177
PITG_22751	0.24664	0.31151	0.374122	0.48293	0.404243	0.356863	0.657234	0.428385	0.417233	0.253633
PITG_22750	0.0411067	0	0	0	0	0	0	0	0	0
PITG_22749	0	0	0	0	0	0	0	0	0.0379302	0.0422721
PITG_22748	10.6466	8.97148	9.11923	8.46985	12.6418	14.6314	23.414	14.9935	7.35847	7.18626
PITG_22747	0	0	0	0	0	0	0	0	0	0
PITG_22746	12.5786	10.6536	16.0873	13.2992	16.9047	16.6387	25.3035	13.2085	13.6549	11.1598
PITG_22745	0	0	0	0	0	0	0	0	0	0
PITG_22744	0	0.0623019	0	0	0	0	0	0	0	0
PITG_22743	202.491	214.568	95.5883	105.985	94.2621	89.3049	119.822	152.576	110.529	111.176
PITG_22742	2.30197	1.68215	0.467653	0.260039	0.734987	0.981373	1.06801	5.21201	1.21377	0.887714
PITG_22741	0.0411067	0	0	0	0	0	0	0.0713974	0	0
PITG_22740	0	0	0.0467653	0.111445	0.183747	0.223039	0.0410771	0.0713974	0.151721	0.0845442
PITG_22739	0	0	0.327357	0.297188	0.183747	0.312255	0.123231	0.0713974	0.265512	0.929986
PITG_22738	0	0	0.935306	0.705821	3.49119	3.3902	2.01278	0.571179	0.758605	0.295905
PITG_22737	0	0	0.327357	0.297188	1.06573	0.981373	0.57508	0.356987	0.265512	0.380449
PITG_22736	0	0	0.607949	0.408633	2.38871	2.23039	1.06801	0.214192	0.606884	0.422721
PITG_22735	0	0	0.607949	0.222891	2.20496	2.05196	0.821543	0	0.493093	0.253633
PITG_22734	8.05691	5.29566	2.94621	3.19477	4.70392	5.44216	3.69694	2.35612	1.93444	2.62087
PITG_22733	0	0	0	0	0	0	0	0	0	0
PITG_22732	0.0822134	0.124604	0	0.0371485	0	0.0446078	0	0.0713974	0.0379302	0.0845442
PITG_22731	0.73992	0.498415	0.327357	0.557227	0.845235	0.62451	0.534003	0.28559	0.606884	0.718626
PITG_22730	0	0	0	0.074297	0.0367494	0.0446078	0	0.0713974	0.0379302	0.0422721
PITG_22729	0	0	0.0935306	0	0.0367494	0.0446078	0	0	0	0.0422721
PITG_22728	0	0	0	0	0	0	0	0	0	0
PITG_22727	0	0	0	0	0	0	0	0.142795	0	0.0422721
PITG_22726	0	0	0	0	0	0	0	0	0	0
PITG_22725	0.164427	0.249208	0	0	0.0367494	0.0892157	0	0	0.0379302	0.169088
PITG_22724	0	0	0	0.0371485	0.0734987	0.0892157	1.19124	17.3496	0.834465	0.929986
PITG_22723	0	0	0.280592	0.297188	0.257246	0.223039	0.0410771	0.0713974	0.189651	0.0422721
PITG_22722	0.0411067	0	1.73032	1.63453	1.06573	0.758333	3.32725	12.7087	3.11028	3.71994
PITG_22721	0.0411067	0	0	0	0	0	0	0	0.0379302	0
PITG_22720	0	0	2.33826	2.19176	2.27846	1.6951	0.410771	0.214192	0.872395	0.422721
PITG_22719b	51.1367	49.2808	26.8433	28.6786	23.0786	23.9544	21.4012	13.2085	21.3547	22.6578
PITG_22719a	46.4094	41.68	21.6991	24.1837	12.6418	13.6054	13.3911	2.99869	17.4858	18.9379
PITG_22718	60.2213	42.8637	8.0904	10.9217	8.7096	13.1147	24.6874	18.3491	23.6685	23.1228
PITG_22717	0	0	0	0	0	0	0	0	0	0
PITG_22716	26.9249	27.1013	29.2283	32.022	20.2489	21.1887	38.5714	47.1937	34.6303	35.3395
PITG_22715	25.3217	23.9239	24.1777	22.6234	21.2779	22.973	56.974	70.969	25.7167	22.3197
PITG_22713	0	0	0	0	0	0	0	0	0	0
PITG_22712	0.0411067	0	0.841775	0.891564	0.698238	0.312255	0.164309	0.0713974	0.568954	1.35271
PITG_22711	0	0	0	0	0	0	0	0	0	0
PITG_22710	0	0	0	0	0	0	0	0	0	0
PITG_22709	0.12332	0.124604	0	0.222891	0.440992	0.713726	0	0	0.189651	0
PITG_22708	0.0411067	0.0623019	0.0467653	0.148594	0.146997	0.0892157	0.0821543	0.142795	0.303442	0
PITG_22707	1.39763	1.61985	2.01091	2.26606	2.16821	1.60588	1.76632	1.57074	2.04823	2.66314
PITG_22706	0.452173	0.0623019	0.140296	0.074297	0.110248	0.0446078	0.328617	0.214192	0.265512	0.169088
PITG_22705	0	0.0623019	0	0	0.0367494	0.0446078	0	0	0.0758605	0.169088
PITG_22704	0.24664	0.124604	0.187061	0.148594	0.0734987	0	0.123231	0.142795	0.341372	0.0845442
PITG_22703	0	0	0.0467653	0	0	0.133824	0	0	0.0758605	0.0422721
PITG_22702	0.164427	0.186906	0.0467653	0.0371485	0.146997	0	0.0821543	0.0713974	0.0379302	0.0422721
PITG_22701	0.24664	0.31151	0.0467653	0.111445	0.183747	0.133824	0.205386	0	0.303442	0.126816
PITG_22700	0.205533	0.0623019	0.0467653	0	0.293995	0	0.0410771	0	0.189651	0.21136
PITG_22699	0	0	0	0	0	0	0	0	0	0
PITG_22698	0	0	0	0	0	0	0	0	0	0
PITG_22697	0	0	0	0	0	0	0	0	0	0
PITG_22696	0	0	0	0	0	0	0	0	0	0
PITG_22695	0	0	0	0	0	0.0446078	0	0	0	0
PITG_22694	0	0	0	0	0	0	0	0	0	0
PITG_22693	0	0	0	0	0	0	0	0	0.0379302	0
PITG_22692	0.12332	0.560717	1.16913	0.891564	2.71945	3.03333	2.79325	6.49717	2.57926	2.02906
PITG_22691	0.0411067	0.0623019	0	0	0	0	0	0	0.0758605	0.0422721
PITG_22690	0.164427	0.0623019	0.140296	0.111445	0.293995	0.535294	0.534003	4.49804	1.32756	1.56407
PITG_22689	11.0577	10.2175	55.5572	58.1002	50.4569	49.6931	23.7015	25.0605	29.2442	29.0832
PITG_22688	4.11067	7.10242	7.29539	8.39556	4.96116	4.95147	2.62894	0.356987	5.38609	4.86129
PITG_22687	55.7818	59.2491	47.0459	52.1193	27.6723	34.4373	84.8243	156.36	52.0782	51.8679
PITG_22686	1.10988	0.872227	70.9429	71.5108	69.3828	104.65	76.116	13.4227	34.9717	35.424
PITG_22685	72.3066	97.5648	90.8182	99.9294	68.9418	62.7632	43.5829	38.1262	63.9504	59.7305
PITG_22684	15.7439	14.0179	10.8495	13.8192	6.76188	4.95147	9.07805	19.0631	12.2515	12.5125
PITG_22683	0.36996	0.373812	0.374122	0.185742	0.0734987	0.267647	0.0821543	0.0713974	0.758605	0.634081
PITG_22682	0	0	0	0	0	0	0	0	0	0
PITG_22681	9.08458	10.0306	1.87061	1.41164	2.93995	3.74706	4.43633	7.56813	7.47226	8.3276
PITG_22680	9.53675	7.10242	26.0015	26.7098	12.2375	8.69853	3.65587	6.49717	21.5064	21.5165
PITG_22679	0.0411067	0	0.140296	0.334336	0.0367494	0.178431	0.410771	0.142795	0.189651	0.380449
PITG_22678	3.53517	3.55121	21.7459	15.4909	17.3457	12.5348	4.27202	8.2107	7.62398	8.36987
PITG_22677	0.0411067	0.0623019	0.233826	0.111445	0.220496	0.267647	0.123231	2.49891	8.68602	9.93394
PITG_22676	1.06877	0.872227	0.140296	0.0371485	0.0734987	0.0446078	0.205386	3.42708	0.113791	0.507265
PITG_22675	0.0411067	0.124604	0.233826	0.148594	0.0734987	0.0446078	0	3.21288	11.8342	13.9075
PITG_22674	0	0	0	0	0	0	0	0	0	0
PITG_22673	0	0	0	0	0	0	0	0	0	0
PITG_22672	46.4505	49.9038	79.9219	74.297	86.802	85.9147	203.291	132.799	62.4711	59.6459
PITG_22671	2.83636	2.80359	4.20888	3.752	3.96893	5.04069	2.83432	2.49891	3.37579	3.3395
PITG_22670	0	0	0	0	0.0367494	0	1.35555	12.2804	0.455163	0.929986
PITG_22669	0.0822134	0.0623019	0.280592	0.185742	0.514491	0.356863	2.01278	5.71179	1.09998	0.676354
PITG_22668	3.57628	2.55438	32.5019	27.7499	78.3496	71.3726	17.3756	6.42577	20.3306	16.0634
PITG_22667	0.328853	0.436113	18.332	17.274	21.3881	17.2186	8.01004	4.64083	6.22056	6.5099
PITG_22666	64.1264	65.2924	38.6749	39.4145	36.2716	31.4485	12.3642	10.6382	26.5132	29.1677
PITG_22665	0	0	0.280592	0.222891	0.183747	0.0446078	0.0821543	0	0.113791	0.0845442
PITG_22662	8.6324	7.91234	8.69834	8.5813	25.0998	31.4039	55.0434	27.7736	17.7134	16.6552
PITG_22661	37.8593	40.5586	22.7747	20.9517	68.9418	105.319	558.896	110.666	276.17	279.249
PITG_22660	9.57786	10.2798	0.701479	0.445782	0.661488	1.51667	9.40667	14.4937	9.74807	9.72258
PITG_22659	1.76759	1.49525	7.99686	7.61544	9.29759	8.69853	5.7508	1.85633	3.6413	3.46631
PITG_22658	90.7224	76.6314	1.82385	2.4518	2.31521	1.60588	1.06801	2.07053	3.98267	5.11492
PITG_22657	129.527	134.074	45.9703	49.3703	35.6836	34.2142	34.7513	17.3496	63.9504	53.7701
PITG_22656	2.26087	1.30834	3.13327	2.56325	1.21273	0.981373	1.64309	2.07053	2.23788	1.69088
PITG_22655	0.12332	0.186906	1.2159	2.3775	5.21841	4.95147	3.08079	0.571179	0.986186	0.845442
PITG_22654	0.98656	0.560717	1.91738	1.52309	2.02121	1.47206	4.8471	5.92599	3.37579	2.83223
PITG_22653	0.904347	0.685321	0.467653	0.631524	1.06573	1.02598	1.27339	2.57031	2.31374	2.15588
PITG_22652	0	0	0	0	0	0	0	0	0	0
PITG_22651	8.55019	8.90917	5.33124	5.79516	4.96116	5.26373	2.99863	2.57031	5.31023	5.03038
PITG_22650	0	0	0	0	0	0.0446078	0	0	0	0
PITG_22649	2.17865	3.86272	1.63679	3.04618	0.992233	1.29363	1.9717	1.99913	3.14821	3.84676
PITG_22648	247.832	211.266	6.21978	4.86645	4.26293	2.58726	0.985851	24.1323	85.2672	102.806
PITG_22646	4.85059	4.04962	11.0834	8.61845	11.7598	11.152	12.8161	11.852	5.42402	4.86129
PITG_22644	3.41185	3.42661	3.92828	3.38051	3.1237	3.3902	2.05386	5.4976	4.24819	3.97358
PITG_22643	2.05533	2.74128	1.49649	2.30321	4.55692	5.88824	7.51712	3.64127	2.95856	2.83223
PITG_22640	0.164427	0.124604	1.96414	3.00903	1.06573	1.24902	0.410771	0.499782	1.13791	0.972258
PITG_22639	11.8798	10.4667	0.467653	0.185742	0.110248	0.0892157	0.0821543	0.142795	0.531023	0.422721
PITG_22638	21.3344	24.1731	14.9649	15.4909	11.9068	11.598	7.31173	3.21288	6.71365	8.87714
PITG_22637	0	0	0.140296	0.0371485	0	0.178431	0	0.0713974	0	0.0422721
PITG_22634	0.49328	0.498415	0.140296	0.222891	0.771737	1.07059	2.25924	1.14236	0.948256	0.464993
PITG_22633	0	0	0	0	0.0367494	0.133824	0	0	0.151721	0.0845442
PITG_22632	0	0	0	0	0	0	0	0	0	0
PITG_22631	2.83636	2.99049	2.19797	2.22891	1.69047	1.47206	1.47878	1.71354	1.66893	2.24042
PITG_22630	33.6664	36.8827	1.2159	1.82028	0.845235	0.713726	1.06801	1.14236	0.644814	0.591809
PITG_22629	8.92015	10.9028	7.34215	7.57829	7.16613	7.09265	6.61342	12.7087	9.786	10.6948
PITG_22628	8.34466	7.78774	2.19797	2.78614	1.58022	1.6951	4.35418	4.78363	2.95856	3.50858
PITG_22627	2.01423	1.61985	0.374122	0.520079	0.514491	0.356863	0.205386	0.713974	0.872395	0.929986
PITG_22626	4.9328	5.98098	6.50038	7.72688	13.4503	14.5868	7.68143	8.2107	7.13088	6.89035
PITG_22625	3.78181	3.86272	5.14418	4.79215	6.17389	6.69118	6.90096	9.28167	3.90681	4.94584
PITG_22624	0.328853	0.249208	1.73032	1.48594	1.21273	0.62451	0.410771	0.571179	4.66542	5.66446
PITG_22618	0.0822134	0	0.561183	0.705821	0.918734	1.56127	1.23231	0.142795	0.834465	0.887714
PITG_22617	0	0	0	0	0	0	0	0	0	0
PITG_22616	9.33122	6.97782	9.25953	7.94977	6.10039	5.6652	4.76495	9.85285	6.75158	7.22853
PITG_22615	1.64427	0.560717	0.748245	1.3002	0.771737	0.758333	1.9717	1.71354	1.51721	1.18362
PITG_22613	16.3194	13.3949	9.44659	8.95278	6.65163	5.79902	4.80603	2.8559	9.0274	8.58124
PITG_22611	1.10988	0.747623	1.59002	0.854415	0.771737	0.669118	0.534003	0.785372	0.568954	0.929986
PITG_22610	0	0	1.30943	1.1516	1.39648	0.802941	0.28754	0.0713974	0.379302	0.169088
PITG_22608	0	0	0	0	0	0	0	0	0	0
PITG_22606	0	0	0	0	0	0	0	0	0	0
PITG_22605	0	0	2.75915	1.2259	3.23394	3.21176	1.51985	0.999564	0.910326	0.422721
PITG_22604	5.87825	4.29883	0	0	0.0734987	0.0892157	0.0410771	0.428385	1.09998	1.26816
PITG_22601	1.64427	1.30834	0.280592	0.334336	0.183747	0.223039	0.616157	1.71354	10.0515	8.7926
PITG_22600	4.52173	3.80042	5.28448	6.24094	3.63819	3.9701	2.62894	4.78363	6.524	5.91809
PITG_22599	2.87747	1.93136	4.11535	3.78915	5.8799	5.62059	11.0087	14.9935	3.98267	2.53633
PITG_22598	4.56284	3.1774	0.420888	0.408633	0.220496	0.490686	0.985851	1.14236	0.796535	0.929986
PITG_22596	0.575493	0.685321	2.52533	2.5261	1.35973	1.07059	0.86262	1.92773	0.644814	0.676354
PITG_22594	1.15099	0.872227	0.79501	0.557227	0.404243	0.446078	0.534003	0.642577	0.948256	0.718626
PITG_22592	10.9755	8.47306	0.467653	0.334336	0.220496	0.178431	1.51985	35.0561	18.0927	17.7543
PITG_22590	3.37075	3.3643	2.19797	2.93473	1.61697	1.20441	0.28754	1.49935	1.85858	1.64861
PITG_22588	0.0822134	0.0623019	5.89243	5.16364	3.45444	3.16716	0.780466	0.356987	1.21377	1.0568
PITG_22587	4.80948	5.23336	2.94621	4.08633	1.98447	2.49804	3.90233	5.78319	2.76891	2.53633
PITG_22585	0.24664	0.747623	2.66562	1.96887	2.57246	2.8549	0.739389	0.856769	1.36549	1.18362
PITG_22584	0	0	0	0	0	0	0	0	0	0
PITG_22582	6.41264	7.10242	7.01479	8.84134	6.94563	8.43088	8.46189	20.8481	8.49637	10.0185
PITG_22581	0	0	0	0	0	0	0	0	0.0379302	0
PITG_22578	0.287747	0.498415	2.94621	3.12047	3.71169	3.3902	1.72524	0.713974	1.40342	1.09907
PITG_22577	17.5114	16.3231	3.41387	5.01504	1.65372	1.96275	4.92926	8.4249	5.84126	7.22853
PITG_22576	5.59051	5.23336	0.982071	1.2259	2.20496	2.58726	6.81881	6.85415	1.82065	1.8177
PITG_22575	62.8932	52.8943	9.39982	11.4417	8.37885	8.78775	6.40803	2.92729	4.55163	4.35403
PITG_22574	8.50908	10.3421	10.4754	12.7791	10.2898	10.9735	8.29758	5.14062	11.417	11.3712
PITG_22573	0.657707	0.373812	0.140296	0.408633	0.110248	0.178431	0.492926	0.428385	0.341372	0.464993
PITG_22572	3.45296	3.48891	2.52533	2.67469	1.61697	1.78431	2.01278	1.35655	2.08616	1.90224
PITG_22571	1.2332	0.996831	7.15509	3.6777	4.77742	2.63186	0.821543	1.64214	0.568954	0.676354
PITG_22570	2.91857	3.61351	3.3671	3.41766	2.93995	3.07794	7.10635	9.56726	5.00679	4.35403
PITG_22569	7.93359	8.59767	5.23771	5.46083	5.32866	4.68382	5.09357	2.35612	3.86888	3.84676
PITG_22568	25.445	20.8088	14.3102	12.1847	10.5838	9.50147	8.79051	9.42446	14.9824	14.0766
PITG_22567	0.12332	0.249208	8.27746	7.3554	5.8799	8.74314	9.89959	9.92424	2.65512	2.53633
PITG_22566	14.634	12.8342	9.07247	10.6245	6.54139	9.41226	43.5829	43.0527	10.355	10.7794
PITG_22564	0.0822134	0.124604	5.05065	3.19477	4.92441	4.99608	1.39662	0.928167	0.910326	0.887714
PITG_22562	273.853	140.865	13.9828	9.7329	10.2531	7.09265	15.7736	233.041	151.304	148.375
PITG_22561	25.445	24.1108	8.46452	7.76403	6.61488	6.20049	5.25787	3.14149	6.9033	7.43989
PITG_22557	19.6079	14.5163	2.24473	2.41465	1.98447	1.6951	3.65587	4.78363	3.79302	3.04359
PITG_22556	1.8498	1.49525	1.96414	2.04317	2.86645	3.65784	3.57371	3.56987	2.73098	3.08586
PITG_22555	13.6063	12.6473	15.7599	19.2058	9.84883	9.01079	14.911	32.4144	17.7893	20.6288
PITG_22554	4.3162	3.48891	2.33826	4.12348	2.09471	2.58726	1.10908	0.785372	2.65512	3.76222
PITG_22552	11.0988	11.8997	25.5806	26.5612	33.6257	32.9652	67.4897	83.8206	19.572	22.6156
PITG_22551	0.36996	0.124604	0.233826	0.297188	0.220496	0.0446078	0.0821543	0.428385	1.21377	1.26816
PITG_22549	8.96126	9.34529	2.94621	2.34035	2.20496	2.23039	0.903697	0.713974	2.95856	3.50858
PITG_22548	1.56205	1.49525	1.02884	1.3002	0.55124	0.579902	1.72524	1.99913	0.948256	0.929986
PITG_22547	10.2356	7.66314	1.54325	0.74297	0.881985	0.62451	0.739389	2.8559	24.8822	30.7741
PITG_22544	0.0411067	0	6.64067	6.09235	6.35764	4.81765	0.28754	0.142795	2.61719	2.24042
PITG_22543	0.12332	0.0623019	0	0.0371485	0.0367494	0.178431	0.328617	0.142795	0.227581	0.253633
PITG_22541	6.12489	5.60717	3.92828	4.34637	1.76397	1.56127	1.84847	2.14192	2.95856	3.25495
PITG_22538	1.60316	1.24604	0.79501	0.817267	3.19719	3.52402	5.99726	5.99738	1.40342	1.26816
PITG_22536	9.90671	9.28299	10.6625	13.7821	4.15268	5.08529	26.7823	63.2581	14.2997	15.9789
PITG_22535	3.90513	2.24287	10.1948	8.43271	7.53362	5.35294	1.60201	0.142795	2.23788	3.12814
PITG_22534	0	0	1.63679	3.45481	2.31521	3.74706	1.47878	0.356987	2.57926	2.45178
PITG_22532	6.65928	6.4794	2.85268	2.89758	5.21841	7.9848	16.9238	38.0548	12.1756	11.1176
PITG_22529	3.57628	2.80359	5.84566	4.53211	6.24739	6.20049	7.43496	12.1376	3.22407	3.46631
PITG_22528	0.534387	0.996831	15.0117	17.1254	9.00359	7.36029	1.51985	0.499782	4.77921	4.18494
PITG_22527	0	0	0.79501	1.00301	1.32298	1.73971	2.01278	0.999564	0.531023	0.676354
PITG_22525	42.9976	46.6641	33.9516	45.0983	19.6609	32.9652	103.309	294.3	77.0742	79.1334
PITG_22524	0	0	0.327357	0.260039	0.183747	0.0892157	0.123231	0	0.303442	0.464993
PITG_22523	45.8751	44.8574	12.4863	15.4166	7.20287	7.49412	11.5838	16.9926	14.9824	16.4016
PITG_22522	0	0	0	0	0.0367494	0	0.0410771	0	0	0
PITG_22517	0.36996	0.560717	24.0374	23.2921	21.5351	23.5529	10.6801	5.99738	8.34465	9.13077
PITG_22515	0	0	0	0	0	0.0446078	0	0.0713974	0	0
PITG_22514	0	0	0	0.074297	0	0.0446078	0.0821543	0.214192	0	0
PITG_22512	20.5944	19.812	0.420888	0.594376	0.257246	0.490686	0.903697	5.92599	0.644814	0.380449
PITG_22510	2.83636	2.05596	1.82385	1.56024	2.02121	2.36422	1.35555	0.642577	1.47928	1.47952
PITG_22508	58.1248	58.3769	30.6313	35.8111	23.0786	24.7127	55.5774	80.5363	47.4128	37.3685
PITG_22506	0	0	0	0	0	0	0	0	0	0
PITG_22505	1.72648	1.86906	13.0943	12.7048	13.0093	11.5088	22.5103	24.1323	7.58605	7.86261
PITG_22503	0	0.0623019	0	0	0.0367494	0.0446078	0	0.0713974	0	0.0422721
PITG_22502	0.164427	0.0623019	0.233826	0.111445	0.183747	0.178431	0.205386	0.0713974	0.0758605	0.0845442
PITG_22499	5.67272	9.28299	0.187061	0.111445	0.183747	0.267647	0.369694	0.713974	0.493093	0.21136
PITG_22497	0	0	0.654714	0.520079	0.110248	0.312255	0.123231	0.0713974	0.265512	0.464993
PITG_22495	0.12332	0.186906	9.11923	5.08934	11.9435	11.4196	3.28617	1.85633	1.40342	1.77543
PITG_22494	1.31541	1.12143	0.374122	0.668673	0.293995	0.223039	0.0821543	0.142795	0.379302	0.549537
PITG_22491	1.10988	1.99366	1.82385	2.3775	1.43323	1.47206	3.28617	2.57031	2.19995	1.26816
PITG_22489	0.411067	0.560717	0.514418	1.00301	1.17598	1.1598	1.60201	2.64171	1.09998	1.31043
PITG_22488	0.6166	0	11.5978	12.1476	69.5665	58.3917	10.8444	10.1384	10.0515	9.25759
PITG_22487	4.89169	5.85638	8.60481	9.8072	7.75411	7.31569	8.83159	13.9225	7.43433	8.07397
PITG_22486	2.63083	2.42977	0.187061	0.297188	0.146997	0.223039	0.246463	2.21332	1.55514	1.26816
PITG_22481	3.28853	3.80042	2.05767	2.3775	18.5952	34.8387	42.9256	2.35612	3.79302	3.00132
PITG_22480	2.01423	1.68215	1.16913	1.48594	0.808486	0.713726	1.68416	2.14192	1.93444	1.8177
PITG_22479	0.12332	0.0623019	5.14418	4.12348	7.64387	6.2451	3.03971	0.999564	2.12409	3.21268
PITG_22478	4.43952	5.85638	2.10444	2.89758	1.28623	1.1598	0.492926	0.713974	1.09998	1.14135
PITG_22477	16.9771	14.5786	6.59391	8.95278	6.46789	7.13726	12.4464	13.5655	8.72395	8.70805
PITG_22476	1.06877	0.996831	0.0467653	0.0371485	0.0734987	0.312255	0.944774	2.42751	0.341372	0.549537
PITG_22475	16.8948	16.6969	1.2159	1.3002	2.93995	3.30098	4.02556	16.2072	14.0342	15.0066
PITG_22472	14.4696	13.5818	16.742	9.28712	35.0956	35.9093	31.0132	19.0631	8.23086	7.90488
PITG_22471	28.6925	27.849	34.9804	17.3855	72.2125	75.4319	65.1073	32.8428	12.2515	13.823
PITG_22468	1.93201	1.55755	2.24473	2.26606	2.38871	2.09657	1.47878	0.999564	1.51721	0.972258
PITG_22462	110.782	120.866	7.01479	7.91263	4.00568	3.70245	15.2396	88.6756	24.1616	23.1651
PITG_22459	30.2134	32.7085	3.32034	3.23192	11.723	14.2299	2.46463	0.999564	5.00679	4.56539
PITG_22458	0.452173	0.560717	0.607949	0.371485	0.771737	0.892157	0.739389	4.56944	1.97237	1.8177
PITG_22454	47.4782	53.7043	23.1021	24.518	16.4637	14.8098	3.36833	0.856769	17.7134	16.317
PITG_22453	2.09644	1.43294	2.75915	1.44879	4.11593	3.74706	5.13464	1.99913	1.89651	1.98679
PITG_22451	6.33043	4.98415	3.74122	3.12047	9.66508	12.9363	19.0187	17.6352	4.70335	5.53764
PITG_22449	0	0	0	0	0	0	0	0	0	0
PITG_22448	0.698814	0.809925	1.40296	1.56024	1.43323	1.91814	3.45048	3.07009	3.98267	3.76222
PITG_22446	0.534387	0.809925	0.514418	0.74297	0.918734	1.1598	0.57508	0.0713974	0.379302	0.507265
PITG_22444	0	0	1.44972	1.67168	2.02121	1.51667	0.57508	0.499782	0.417233	0.760898
PITG_22439	0	0	0	0	0	0	0	0	0	0
PITG_22437	0	0	2.75915	2.86043	0.845235	0.490686	0.28754	0.713974	0.948256	1.69088
PITG_22435	0.0822134	0.124604	0	0.074297	0.0367494	0	0.164309	0.142795	0.113791	0.169088
PITG_22434	564.477	607.942	679.546	667.67	646.201	638.383	738.896	774.162	530.796	490.356
PITG_22433	0	0	0.0467653	0	0	0	0	0	0	0
PITG_22432	3.24743	3.302	4.11535	2.82328	4.40992	2.89951	1.60201	20.9908	2.73098	2.02906
PITG_22431	5.22055	8.16155	5.47154	5.31223	78.3864	105.944	71.9261	21.3478	21.8478	19.4029
PITG_22430	8.13912	8.41076	6.78097	9.51001	5.62265	4.28235	3.73802	3.64127	5.2723	5.1572
PITG_22429	1.68537	0.934529	0.514418	0.891564	0.330744	0.490686	1.06801	0.856769	0.720674	0.972258
PITG_22428	1.72648	1.61985	2.05767	1.41164	3.27069	4.32696	5.2168	2.7131	1.66893	1.73316
PITG_22427	7.89248	10.7782	6.68744	8.76704	5.99015	4.99608	4.02556	4.14105	6.06884	5.28401
PITG_22426	0	0	0	0	0	0	0	0	0	0
PITG_22425	0	0	0	0	0.0367494	0	0	0	0	0
PITG_22422	0	0	0	0	0	0	0.0410771	0	0	0
PITG_22420	0	0	0	0	0	0	0	0	0	0
PITG_22419	6.82371	7.60083	6.50038	4.94075	4.66717	4.50539	3.94341	3.49847	6.524	5.03038
PITG_22418	3.49407	4.17423	1.91738	2.22891	1.24948	2.23039	1.84847	0.214192	1.74479	1.43725
PITG_22416	231.842	193.946	28.1059	18.3513	98.5985	112.59	141.634	392.258	59.5505	108.808
PITG_22415	1.02767	0.872227	0.514418	0.48293	0.367494	0.356863	0.369694	0.428385	0.265512	0.422721
PITG_22414	1.27431	0.872227	0.187061	0.780118	0.110248	0.223039	1.47878	1.42795	1.2517	0.718626
PITG_22413	3.74071	2.05596	3.08651	3.90059	5.14491	4.72843	9.65313	19.9913	4.09647	4.05812
PITG_22411	106.425	111.022	56.7731	57.2087	57.917	54.6	43.8293	21.0622	36.7923	39.609
PITG_22409	0.0411067	0	0.0467653	0.148594	0.110248	0.267647	0.0821543	0.142795	0.265512	0.126816
PITG_22406	2280.68	1905.5	54.7622	35.8111	30.943	38.3627	20.3743	46.1941	42.6715	50.0502
PITG_22405	2.71304	2.92819	6.82773	9.28712	5.7329	7.18186	5.2168	5.21201	5.72747	4.22721
PITG_22404	26.596	23.9239	13.5619	17.1997	5.14491	4.23775	2.54678	7.78232	15.248	12.0898
PITG_22400	0	0	0	0	0	0	0	0	0	0
PITG_22398	7.64584	5.29566	12.0654	8.69274	6.24739	5.53137	4.18987	9.28167	5.04472	5.79128
PITG_22396	16.9771	23.5501	2.57209	2.56325	3.16044	2.31961	7.55819	23.1328	126.611	122.082
PITG_22394	5.22055	6.72861	15.4793	17.1997	9.37109	7.49412	2.99863	1.99913	4.62749	4.10039
PITG_22392	0.0822134	0.0623019	1.0756	0.96586	0.58799	0.535294	0.0821543	0.214192	0.227581	0.169088
PITG_22391	73.4576	45.7296	6.31331	5.49798	2.93995	2.67647	1.23231	4.28385	4.43784	4.81902
PITG_22390	41.0245	42.5522	28.9945	40.4547	14.4792	21.8578	92.3414	212.764	64.3297	65.8177
PITG_22389	5.01501	5.66947	10.4287	12.0733	9.70183	8.56471	6.03834	7.13974	7.73777	6.00264
PITG_22387	0	0	0	0	0	0	0	0	0	0
PITG_22384	0.0411067	0	0.140296	0.0371485	0.367494	0.401471	0.410771	0	0.151721	0
PITG_22383	2.05533	2.42977	0.607949	0.185742	0.293995	0.312255	0.28754	0.499782	0.834465	0.80317
PITG_22381	54.343	42.1784	55.4169	59.8091	58.211	70.3466	89.2196	58.6887	47.4128	40.8771
PITG_22380	0.86324	0.498415	1.26266	1.1516	1.10248	0.758333	1.51985	2.57031	0.531023	0.845442
PITG_22379	0	0	0	0.148594	0	0	0.0410771	0	0.0758605	0.0422721
PITG_22378	3.20632	3.92502	14.9181	12.259	177.426	228.571	292.634	69.3269	44.7956	40.243
PITG_22375	7.56363	7.91234	0	0.0371485	0	0	0	0.0713974	0.151721	0.126816
PITG_22374	3.28853	3.302	7.34215	9.28712	2.71945	2.67647	2.30032	19.9913	9.82393	10.8639
PITG_22372	4.9328	6.29249	0.374122	0.222891	1.17598	0.892157	0.123231	0.713974	0.113791	0.253633
PITG_22371	0	0	0.982071	0.780118	0.918734	0.401471	0	0.0713974	0.341372	0.126816
PITG_22369	2.91857	3.48891	6.12625	8.24696	3.34419	4.37157	2.13601	2.21332	4.32405	4.64993
PITG_22365	0.328853	0.31151	1.54325	2.41465	1.80072	1.6951	1.10908	0.785372	0.682744	0.760898
PITG_22364	65.4418	105.851	0.607949	0.371485	1.13923	0.892157	0.57508	3.78406	1.631	2.66314
PITG_22363	5.42608	6.79091	0.0935306	0	0.0367494	0.0446078	1.10908	8.78188	1.02412	1.14135
PITG_22359	0	0.124604	0.701479	0.557227	0.257246	0.356863	0.164309	0.0713974	0.151721	0.0422721
PITG_22358	20.5122	18.566	9.96101	9.8815	6.57814	6.60196	16.7595	25.0605	13.9963	14.0343
PITG_22357	6.65928	6.5417	3.13327	3.34336	2.46221	2.67647	1.80739	1.35655	4.32405	3.84676
PITG_22356	0	0	0	0	0	0	0	0	0.113791	0.0845442
PITG_22355	8.05691	5.60717	2.19797	1.82028	2.64595	2.00735	3.16294	4.92642	3.67923	4.01585
PITG_22354	6.33043	6.79091	59.3919	56.1685	124.764	133.467	222.227	206.481	121.68	120.264
PITG_22353	23.6774	26.3537	17.9111	23.4407	34.4709	50.0054	42.597	25.2747	29.7752	28.6182
PITG_22351	0	0	0	0.148594	0.477742	0.267647	0	0.0713974	0.644814	0.549537
PITG_22350	0.822134	0.560717	133.515	149.003	152.547	147.563	165.089	77.966	48.5886	44.3012
PITG_22347b	0	0.436113	0	0	0.0367494	0.0446078	0	0.0713974	0.531023	0.464993
PITG_22347a	0	0.124604	0	0	0	0	0	0.214192	0.948256	1.31043
PITG_22346	0.904347	1.86906	2.01091	2.19176	5.84315	7.62794	7.64035	0.928167	1.2517	1.18362
PITG_22343	210.22	101.49	8.18393	7.09536	6.02689	4.50539	8.91374	159.93	99.4151	97.1413
PITG_22340	5.05612	5.48257	3.78799	3.752	3.16044	3.16716	4.27202	8.3535	3.18614	3.21268
PITG_22339	4.48063	5.17106	106.391	103.421	53.9113	45.9461	20.7029	24.4179	21.4685	22.4465
PITG_22334	0.287747	0.436113	10.2416	10.0672	3.78518	3.61324	4.88818	4.99782	4.21026	3.59313
PITG_22333	2.4664	4.54804	44.1464	61.9265	9.62833	4.99608	3.03971	26.8454	42.8991	43.033
PITG_22330	0	0	0	0	0	0	0	0	0	0
PITG_22328	3.45296	3.48891	2.66562	2.82328	2.86645	4.99608	8.50297	9.21027	4.43784	4.22721
PITG_22326	6.65928	8.78457	3.64769	3.45481	8.26861	8.38628	23.9891	22.8472	10.0136	11.033
PITG_22324	2.05533	2.61668	1.26266	0.705821	9.55483	14.8544	22.9621	15.8502	7.88949	6.63672
PITG_22323	17.6348	13.7687	4.06858	4.12348	6.43114	7.53873	16.513	33.057	7.92742	7.48216
PITG_22319	78.0616	81.6778	63.8346	64.044	45.165	41.1284	50.073	92.8881	56.8954	53.136
PITG_22318	0.0411067	0.186906	2.89945	3.04618	1.17598	1.33824	0.369694	0.142795	0.796535	0.845442
PITG_22317	68.9359	90.0886	4.34917	3.34336	1.91097	1.29363	2.79325	20.5625	3.262	3.38177
PITG_22313	3.82292	3.98732	1.87061	2.26606	1.24948	1.07059	1.47878	9.99564	2.84477	3.46631
PITG_22311	4.48063	4.04962	9.0257	9.7329	3.74843	3.83627	0.28754	0.0713974	6.10677	5.24174
PITG_22310	49.9446	51.7106	10.1948	9.47286	6.24739	4.10392	2.50571	4.85503	17.7134	15.9366
PITG_22306	0.0411067	0.0623019	0.0467653	0.074297	0.0367494	0	0.164309	0	1.93444	1.73316
PITG_22303	0	0	0.0467653	0.148594	0.0367494	0	0	0	0	0.126816
PITG_22301	10.2767	10.9651	3.60093	3.56625	1.39648	1.20441	0.28754	0	3.90681	2.32497
PITG_22300	0	0	0	0	0	0	0	0	0	0
PITG_22299	0	0	0.0935306	0.185742	0.220496	0.312255	0.0821543	0.214192	6.9033	7.31307
PITG_22296	0	0	0	0	0	0	0	0	0	0
PITG_22295	0	0	0	0	0	0	0	0	0	0
PITG_22290	20.019	20.1235	22.5876	28.8644	9.33434	11.0181	52.5787	128.872	33.2648	34.029
PITG_22288	0.945454	1.68215	2.05767	0.891564	1.02898	0.892157	0.739389	2.07053	2.19995	1.31043
PITG_22286	6.20711	6.91551	5.09742	6.09235	4.37317	6.15588	7.96897	16.2072	7.88949	7.86261
PITG_22285	5.75493	7.78774	0.187061	0.222891	0.220496	0.223039	0.57508	3.64127	2.73098	2.91677
PITG_22283	0	0	0	0.0371485	0	0	0.0821543	0	0	0
PITG_22282	4.11067	4.17423	3.13327	3.49196	2.46221	1.96275	1.06801	1.21376	2.0103	1.60634
PITG_22281	4.23399	2.49208	3.03974	5.12649	1.98447	2.05196	1.06801	0.785372	4.28612	3.71994
PITG_22279	0.24664	0.0623019	1.2159	1.11445	1.65372	2.05196	6.03834	3.92686	1.89651	2.24042
PITG_22277	0	0	0	0	0	0	0	0	0	0.0422721
PITG_22272	0.12332	0.124604	0.748245	0.891564	1.17598	1.33824	0.410771	0.785372	0.758605	0.591809
PITG_22267	8.26244	9.34529	7.57598	6.94677	29.5465	40.5039	47.896	36.3413	11.8342	10.5258
PITG_22265	48.3415	79.6842	6.78097	6.76102	7.75411	10.7951	15.8558	65.1145	31.1787	32.8877
PITG_22264	70.5391	77.0675	30.1168	41.1234	34.3974	46.2583	64.1625	50.4066	55.4919	57.3632
PITG_22263	0.822134	0.623019	12.8137	15.5652	13.5238	11.4642	12.3231	7.21114	5.65161	5.4531
PITG_22262	29.679	20.9957	3.5074	4.04918	2.9767	2.94412	4.60064	7.56813	3.79302	4.10039
PITG_22257	21.1288	20.9957	8.37099	11.256	6.57814	7.85098	3.82017	1.64214	6.71365	7.14398
PITG_22256	0	0	0	0	0	0	0	0	0	0
PITG_22254	0.36996	0.809925	7.06156	8.20981	3.1237	2.58726	3.7791	7.13974	5.04472	4.48084
PITG_22253	1.35652	1.18374	3.83475	3.78915	3.23394	2.45343	1.72524	2.42751	1.59307	1.69088
PITG_22251	3.20632	2.86589	2.80592	2.74899	1.13923	1.24902	0.821543	1.49935	1.32756	1.60634
PITG_22250	0	0	0	0	0.0367494	0.0446078	0	0	0.189651	0.253633
PITG_22249	36.8727	34.5153	8.37099	9.47286	6.90888	8.92157	19.183	21.2764	22.1133	20.2483
PITG_22247	0.36996	0.373812	1.73032	2.15461	0.624739	0.62451	0.328617	11.0666	3.56544	3.21268
PITG_22243	2.75415	2.24287	1.40296	1.63453	0.55124	0.133824	1.19124	1.85633	1.13791	1.14135
PITG_22242	2.30197	1.99366	20.2961	15.8995	33.0744	35.4186	33.9708	13.9939	11.6825	10.7371
PITG_22241	2.38419	3.2397	3.08651	2.4518	6.57814	7.4049	8.91374	7.13974	2.8827	2.66314
PITG_22238	0	0	0	0	0	0.0446078	0	0	0.113791	0.0422721
PITG_22237	2.21976	1.86906	49.1036	45.1354	41.1225	35.2848	11.7481	4.99782	13.1997	12.7662
PITG_22229	1.02767	0.685321	2.24473	1.93172	22.9683	25.5157	12.1588	2.64171	6.524	6.12945
PITG_22228	0	0	0	0	0	0	0	0	0	0
PITG_22227	0	0	0	0	0	0	0	0	0	0
PITG_22226	29.1857	33.3938	11.6913	10.2158	8.7096	8.11863	5.29895	1.49935	6.59986	7.94715
PITG_22225	3.00079	2.36747	3.46063	5.12649	2.7562	2.40882	3.90233	6.35437	3.98267	3.08586
PITG_22223	0	0	0.0467653	0.260039	0.440992	0.312255	0	0.142795	0.151721	0.126816
PITG_22214	0	0	0	0	0	0	0	0	0	0
PITG_22210	2.67193	4.29883	2.52533	2.63754	2.7562	4.01471	7.14742	2.99869	2.08616	1.43725
PITG_22208	0	0	0	0	0	0	0	0	0	0
PITG_22204	0.86324	0.373812	1.12237	1.63453	1.06573	1.1598	0.944774	0.785372	0.606884	0.549537
PITG_22203	5.13833	5.35797	5.6586	6.01805	4.70392	5.39755	3.90233	0.571179	4.39991	3.6354
PITG_22202	0.73992	0.747623	2.71239	2.60039	1.83747	2.45343	1.19124	0.142795	1.40342	0.972258
PITG_22201	15.2506	14.0179	22.2135	22.2519	19.5139	17.7985	13.8841	10.5668	6.22056	5.87582
PITG_22200	215.892	216.998	42.9305	47.1414	30.0977	26.5863	18.3204	24.1323	77.226	74.9062
PITG_22198	0	0	0.0467653	0	0	0.0446078	0	0	0	0
PITG_22194	0	0	0	0	0	0	0	0	0.0758605	0.126816
PITG_22191	4.02845	3.80042	6.40684	5.68372	10.0326	11.2412	29.7399	28.9874	9.89979	10.1453
PITG_22186	7.60474	9.90601	5.75213	7.54114	7.01913	9.05539	13.2679	22.8472	10.886	10.8217
PITG_22184	1.60316	1.37064	6.03272	7.87548	8.59935	7.62794	4.43633	2.99869	4.28612	3.38177
PITG_22178	129.733	134.448	5.70537	6.94677	2.20496	1.47206	0.246463	0.214192	18.8513	14.288
PITG_22177	2.42529	1.68215	14.2166	12.3704	19.4772	19.0476	6.53127	2.14192	4.21026	4.56539
PITG_22176	0.698814	0.996831	2.38503	1.85742	3.49119	3.4348	0.944774	0.428385	1.02412	1.26816
PITG_22171	11.6743	14.1425	5.19095	5.16364	7.20287	7.71716	11.5838	37.4837	30.3063	30.1823
PITG_22166	0	0	0.140296	0.408633	1.17598	1.60588	12.1178	0.28559	1.44135	1.60634
PITG_22163	54.1375	54.265	7.66951	5.75801	9.04034	11.2858	24.2355	28.2734	23.5167	23.6301
PITG_22162	0	0	0	0	0	0	0	0	0	0
PITG_22161	0.575493	0.623019	12.8605	10.513	12.2375	11.4642	8.33866	4.56944	5.84126	5.62219
PITG_22159	2.34308	2.92819	0.888541	2.08031	1.10248	0.847549	4.18987	3.64127	2.19995	2.1136
PITG_22157	267.276	277.991	2.52533	1.56024	5.14491	3.47941	54.0164	341.494	56.5161	60.8718
PITG_22155	0.0411067	0	0.467653	0.185742	1.17598	0.847549	0.0821543	0	0.151721	0.21136
PITG_22154	9.37232	7.78774	16.1808	21.2118	89.0804	132.039	56.5222	202.483	48.5128	51.3183
PITG_22153	0	0.0623019	0	0	0	0	0	0	0.0379302	0.0422721
PITG_22151	7.56363	11.6505	1.2159	1.1516	2.09471	2.05196	5.50434	11.0666	74.7226	68.7767
PITG_22150	0	0.249208	43.5385	37.2971	21.4616	14.2745	1.93063	0.428385	18.8134	20.5442
PITG_22149	7.3581	5.29566	6.07949	6.72387	7.46012	7.85098	9.40667	10.5668	6.25849	6.46763
PITG_22148	0.904347	0.747623	85.5805	54.6454	129.541	125.036	91.8485	23.4184	24.8822	23.926
PITG_22141	7.44031	7.22702	3.88152	4.16063	7.12938	9.01079	24.3587	15.8502	7.24468	7.94715
PITG_22140	1.64427	1.18374	1.59002	1.59738	1.06573	1.20441	3.20402	9.71005	2.76891	2.62087
PITG_22138	0	0	0	0	0	0	0	0	0	0
PITG_22137	5.42608	5.73178	12.2057	8.69274	13.928	10.0368	6.85988	4.35524	4.17233	5.66446
PITG_22136	0	0	0.0935306	0.0371485	0.0367494	0	0.0410771	0.0713974	0.834465	1.09907
PITG_22135	1606.86	1743.02	734.402	747.91	759.83	726.037	820.927	1081.89	965.173	986.377
PITG_22134	16.6071	20.8711	14.2634	13.2992	5.14491	4.23775	1.64309	0.499782	5.08265	6.04491
PITG_22133	4.97391	5.04646	2.71239	2.48895	4.63042	4.32696	67.3665	105.383	200.31	199.44
PITG_22132	2.05533	2.30517	0.935306	1.70883	1.83747	1.51667	1.88955	0.571179	1.93444	1.69088
PITG_22130	0	0	0	0	0	0	0	0	0	0
PITG_22129	0.287747	0.124604	9.21276	7.16966	7.86436	6.42353	1.4377	0.142795	1.47928	1.69088
PITG_22127	11.0166	10.6536	7.71627	7.3554	7.60712	6.33431	9.85851	18.9203	6.59986	7.05944
PITG_22126	5.75493	4.36113	31.7069	29.9045	413.136	484.04	235.29	99.3138	85.0017	75.5402
PITG_22125	11.5099	11.0274	8.04363	9.51001	7.57037	5.17451	8.37974	5.21201	5.57574	6.04491
PITG_22124	82.9944	101.303	32.2681	33.768	13.8178	11.375	12.6107	53.0483	40.0923	40.3699
PITG_22123	0	0	0.0467653	0	0	0	0	0	0	0
PITG_22122	43.8608	47.3495	36.1963	42.3864	37.7416	37.9613	24.482	4.42664	31.7097	36.1004
PITG_22121	0.781027	0.872227	7.57598	7.05821	12.8255	13.3377	12.3231	4.42664	5.12058	3.80449
PITG_22119	5.13833	5.48257	702.041	754.709	770.634	700.343	518.229	355.916	187.262	196.185
PITG_22118	0	0	0.654714	0.668673	1.61697	1.65049	1.64309	1.14236	0.417233	0.0422721
PITG_22117	214.823	203.353	5.42477	3.56625	4.33642	2.31961	0.821543	7.63953	87.543	84.5019
PITG_22113	1.39763	1.24604	5.47154	5.08934	4.81417	5.53137	2.38247	2.57031	4.5137	3.80449
PITG_22112	9.04347	8.22385	5.70537	5.72087	6.54139	5.75441	6.20265	12.7801	10.2791	10.2721
PITG_22111	19.8134	22.5533	0.935306	0.74297	0.992233	1.38284	2.99863	3.14149	1.74479	1.73316
PITG_22108	4.80948	4.73495	89.7426	64.6755	82.4656	68.027	11.0087	4.49804	33.189	35.7622
PITG_22107	35.6395	34.9514	130.241	151.083	128.255	116.159	106.883	59.831	58.185	58.7582
PITG_22105	23.1842	29.1573	14.544	16.6054	10.7308	10.9735	10.4747	16.0644	20.4823	17.4584
PITG_22104	1.72648	0.996831	49.5244	34.5852	177.058	234.726	263.551	319.361	192.344	193.479
PITG_22103	49.4102	45.4804	21.5588	21.2489	11.8333	8.78775	8.05112	55.333	27.9167	29.8441
PITG_22096	0	0	0	0	0	0	0	0	0	0
PITG_22095	0.205533	0.498415	12.2993	10.7731	14.8467	12.7578	12.0767	19.2773	6.97916	6.55217
PITG_22094	1.19209	1.37064	12.2057	8.95278	22.5274	23.4191	24.8106	54.5476	9.71014	10.4835
PITG_22091	23.7597	25.1077	15.8534	12.0361	16.133	16.4603	18.115	39.1258	24.3133	23.926
PITG_22089	0.164427	0.186906	1.02884	0.854415	0.845235	0.490686	37.5034	618.088	53.1023	67.2549
PITG_22088	0	0	0	0	0	0	0	0	0	0
PITG_22087	76.664	50.2153	33.5775	37.7057	18.7054	23.999	142.579	469.367	51.4713	43.498
PITG_22085	0.205533	0.124604	2.33826	2.63754	5.8064	5.30833	5.29895	2.8559	2.12409	1.8177
PITG_22082	0.36996	0.249208	1.68355	0.854415	3.93218	2.98873	1.15016	0.214192	0.531023	0.760898
PITG_22080	4.15177	4.23653	3.97505	4.75501	2.71945	2.54265	4.55956	7.63953	3.79302	2.74769
PITG_22079	0	0	1.2159	1.00301	1.32298	0.490686	0.657234	0.428385	0.227581	0.126816
PITG_22077	6.20711	4.17423	3.08651	2.89758	1.94772	2.36422	5.29895	7.56813	6.33435	4.6922
PITG_22076	4.23399	7.91234	1.59002	1.41164	0.367494	0.0446078	0	2.28472	3.29993	3.88903
PITG_22075	0	0	0	0	0.183747	0.0446078	0	0	0.0379302	0.0422721
PITG_22070	0.0822134	0	0.187061	0.185742	0.146997	0.267647	0.205386	0	0.0758605	0
PITG_22069	27.747	28.5966	8.65158	10.2901	5.8799	5.39755	1.35555	1.21376	10.4308	9.76485
PITG_22068	0	0	0	0	0	0.0892157	0	0	0.0379302	0
PITG_22065	142.188	136.192	38.5346	43.1665	53.0661	57.9456	97.0242	101.884	61.1056	60.3646
PITG_22064	210.302	267.774	37.7864	38.7087	22.4906	19.1368	13.3911	8.06791	22.5306	22.3197
PITG_22063	0	0	0	0	0	0	0	0.0713974	0	0
PITG_22062	2.71304	2.05596	11.3172	13.0763	8.30536	9.1	14.5413	83.178	20.672	21.3474
PITG_22060	0.0822134	0	0	0	0	0	0.0410771	0	0.227581	0.0845442
PITG_22058	6.94703	5.35797	0.514418	0.557227	0.477742	0.669118	0.492926	0.928167	1.97237	1.64861
PITG_22057	11.181	11.152	6.21978	5.49798	5.03466	5.57598	5.34003	5.28341	9.14119	7.60898
PITG_22056	0.12332	0.0623019	0.140296	0.0371485	0	0.133824	0.164309	0	0.113791	0.21136
PITG_22054	0.0411067	0.186906	8.23069	6.57528	3.93218	3.16716	2.83432	5.14062	2.19995	1.8177
PITG_22053	0.328853	0.186906	0.233826	0.260039	0.404243	0.223039	0.410771	0.142795	0.151721	0.295905
PITG_22052	0.24664	0.373812	0.0467653	0.111445	0.146997	0.223039	0.28754	0.499782	0.493093	0.169088
PITG_22048	1.10988	0.498415	0.187061	0.074297	0	0	0.0410771	0	0.0379302	0
PITG_22047	0.164427	0	0.935306	1.04016	0.881985	0.981373	0.123231	0.142795	0.872395	0.929986
PITG_22045	0	0	0	0	0	0.0892157	0	0	0	0
PITG_22041	8.92015	10.529	4.4427	4.8293	4.37317	3.03333	1.02693	1.14236	2.65512	2.74769
PITG_22040	1.52095	1.61985	9.58688	9.6586	7.75411	7.9402	2.3414	0.28559	2.19995	2.36724
PITG_22039	0.205533	0.186906	0.327357	0.222891	0.624739	0.356863	0.369694	0.28559	0.455163	0.464993
PITG_22038	12.1265	14.2048	4.48947	4.75501	2.46221	2.89951	2.25924	0.356987	3.90681	4.10039
PITG_22037	0	0	0	0	0	0	0	0	0	0
PITG_22036	13.4419	16.5723	2.33826	2.19176	2.38871	1.82892	9.03697	18.7061	6.63779	6.17173
PITG_22035	24.7873	25.1077	11.364	14.3393	6.50464	6.51275	7.76358	6.21158	11.2653	11.7094
PITG_22024	0.0822134	0	0	0	0.220496	0.0446078	0.205386	0.0713974	0.0379302	0.0422721
PITG_22023	150.45	137.563	51.4886	49.6675	44.8342	45.0093	76.9786	136.797	140.342	140.174
PITG_22022	0.0411067	0	1.54325	1.44879	0.808486	0.62451	0.246463	0.356987	4.1344	3.80449
PITG_22021	14.1818	13.1457	12.0654	13.3735	24.3281	30.8686	55.8649	72.3256	37.7785	36.819
PITG_22020	45.2996	44.2344	6.64067	5.83231	5.5859	6.2451	9.20128	17.2782	17.7134	18.642
PITG_22018	0	0	15.8067	11.6646	14.1118	12.2672	4.06664	2.7845	3.37579	3.08586
PITG_22017	2.09644	1.05913	1.16913	1.33735	0.808486	1.1598	2.42355	5.06922	1.51721	1.31043
PITG_22016	72.0189	63.9218	77.0224	58.6203	252.615	263.632	224.117	213.978	55.7195	55.0383
PITG_22015	0.904347	0.934529	1.0756	1.07731	1.94772	2.23039	15.5682	51.9059	3.67923	3.71994
PITG_22013	0	0	0	0	0	0	0	0	0	0
PITG_22007	0.36996	0.498415	0.561183	1.00301	0.624739	1.1152	0.205386	0.142795	0.644814	0.295905
PITG_22004	0	0	0	0	0	0	0	0	0	0.0422721
PITG_22001	2.79525	6.79091	1.49649	1.70883	22.0129	25.7387	41.529	14.7079	48.7404	47.3447
PITG_22000	6.7826	6.5417	5.33124	5.83231	4.88766	4.59461	3.98448	2.7131	2.95856	3.21268
PITG_21998	0	0	0	0	0	0.0892157	0	0	0	0
PITG_21995	2.21976	1.74445	0.140296	0.445782	0.698238	0.669118	2.62894	23.7039	1.47928	1.47952
PITG_21994	3.32964	3.05279	2.38503	2.89758	9.73858	10.3936	9.24236	2.7845	5.04472	4.60766
PITG_21993	6.28932	6.16789	3.5074	3.45481	4.55692	5.79902	13.5144	24.5607	7.85156	7.60898
PITG_21990	14.6751	14.641	31.5198	34.5109	42.225	45.723	114.975	64.8289	21.8099	21.0515
PITG_21989	3.45296	4.17423	1.77708	2.67469	7.09263	7.49412	18.4026	9.49586	2.61719	3.25495
PITG_21988	12.3731	10.4667	8.74511	8.69274	10.6206	12.0887	14.4181	18.7775	8.91361	8.3276
PITG_21987	22.8964	24.4224	18.7061	19.6887	16.133	20.475	25.016	21.1336	19.8754	16.6975
PITG_21986	0.411067	0.623019	2.47856	1.59738	2.49896	2.14118	1.15016	0.28559	0.910326	1.09907
PITG_21984	0	0	0	0	0	0.0446078	0	0	0	0
PITG_21983	0	0.0623019	5.61183	6.50098	5.25516	4.41618	4.68279	13.7083	1.78272	2.19815
PITG_21981	0.0411067	0	0	0.0371485	0	0.0446078	0	0	0	0
PITG_21980	0	0	0.561183	0.445782	0.58799	0.579902	0.0821543	0	0.0379302	0.126816
PITG_21979	0.411067	0.249208	0.701479	0.668673	0.477742	0.178431	0.246463	0.142795	0.531023	0.760898
PITG_21978	0	0	0	0	0	0	0	0	0	0
PITG_21973b	0.822134	0.498415	0.140296	0.074297	1.87422	0.936765	0.28754	0.0713974	0.227581	0.718626
PITG_21973a	2.91857	2.67898	0.514418	0.557227	3.30744	3.07794	1.27339	0.356987	0.834465	1.09907
PITG_21970	0	0	0	0.074297	0.110248	0.0892157	0.123231	0	0.227581	0.0845442
PITG_21969	0	0	0	0	0	0	0	0	0	0
PITG_21967	15.6616	15.2017	14.1231	11.5532	13.34	13.5608	30.8079	58.7601	17.7134	19.7833
PITG_21963	2.67193	2.74128	2.05767	2.82328	2.13146	2.58726	3.28617	5.42621	3.22407	3.00132
PITG_21962	13.3186	15.0148	19.4544	19.3544	7.42337	7.4049	3.65587	2.99869	10.9618	11.9207
PITG_21961	0.822134	0.872227	29.7895	33.6937	15.7655	11.8211	2.46463	0.928167	11.4929	12.1744
PITG_21960	9.57786	9.09608	5.19095	5.79516	3.34419	3.92549	4.97033	7.42533	5.61367	6.25627
PITG_21959	0.945454	0.560717	8.18393	5.94376	10.1428	10.9735	5.50434	1.35655	5.34816	4.10039
PITG_21952	0	0	0	0	0	0	0	0	0	0
PITG_21949	0.534387	0.249208	0	0.111445	0.0367494	0.0446078	0.123231	0.0713974	0.455163	0.549537
PITG_21948	0	0	0	0	0	0	0	0	0.0379302	0
PITG_21946	3.49407	4.29883	2.4318	1.59738	2.24171	1.6951	0.944774	7.42533	15.2859	19.6565
PITG_21945	25.6917	23.1763	1.73032	2.5261	1.61697	2.89951	2.3414	3.14149	48.4369	52.206
PITG_21944	9.08458	11.962	35.6352	34.2138	70.0075	61.3804	21.1547	5.42621	11.948	11.1598
PITG_21943	0	0	0	0	0	0	0	0	0	0
PITG_21942	9.08458	8.16155	15.5261	11.516	8.89334	6.91422	9.20128	26.6312	8.57223	8.07397
PITG_21941	4.19288	4.92185	4.4427	4.8293	3.45444	4.10392	3.08079	4.99782	3.262	3.71994
PITG_21940	3.86403	4.61034	9.91424	8.91564	15.398	17.6647	18.649	7.21114	29.8511	28.0264
PITG_21939	6.7826	6.97782	19.6414	21.5833	17.2722	17.3971	11.0087	3.78406	9.82393	8.53896
PITG_21937	0.904347	0.747623	250.381	190.943	105.324	71.0603	4.02556	0.713974	17.4858	15.852
PITG_21936	0	0	6.54714	3.45481	67.1778	67.5809	29.0415	1.64214	12.8204	11.963
PITG_21933	0	0	0	0	0.0734987	0.0446078	0	0	0	0.0845442
PITG_21932	3.16521	2.80359	8.27746	7.65259	14.0015	14.2299	12.6928	5.14062	4.85507	5.49537
PITG_21931	0	0	0	0	0	0	0	0	0	0
PITG_21929	9.66007	11.2766	6.59391	7.05821	6.13714	5.44216	4.55956	7.49673	6.22056	6.5099
PITG_21926	0	0	0	0	0	0	0	0	0	0
PITG_21925	0.411067	0.249208	1.35619	0.854415	1.32298	1.1598	1.02693	0.499782	0.910326	1.5218
PITG_21924	1.72648	1.93136	4.06858	4.04918	2.02121	1.47206	2.54678	18.1349	2.16202	1.77543
PITG_21923	0.205533	0.31151	3.55416	3.26907	5.7329	6.20049	21.4012	75.6813	3.98267	3.9313
PITG_21918	1.89091	0.934529	0.467653	0.668673	0.734987	0.758333	2.13601	1.35655	1.44135	1.09907
PITG_21916	333.498	384.652	6.17302	3.52911	5.40216	2.89951	0.28754	0	10.886	15.1334
PITG_21915	52.5754	42.6145	295.463	292.619	263.272	250.83	132.72	117.52	110.946	113.458
PITG_21914	7.48142	6.79091	18.4723	20.1716	18.4482	19.3152	12.241	6.78276	12.2135	11.5403
PITG_21913	2.54861	1.86906	36.056	31.1304	33.9564	34.348	27.686	13.8511	5.84126	7.01717
PITG_21912	0	0	0	0	0	0	0	0	0	0
PITG_21909	37.0782	38.1911	29.1815	36.3684	20.5429	20.3412	16.513	14.8507	19.572	20.2906
PITG_21908	25.1573	26.416	10.8495	11.0702	8.08486	7.00343	16.1844	20.0627	12.7446	10.8639
PITG_21907	1.60316	1.68215	0.935306	1.37449	0.808486	0.758333	2.67001	2.99869	1.51721	1.85997
PITG_21906	7.31699	7.60083	11.6913	14.8594	19.7344	26.7647	50.6481	48.1219	21.9616	20.8401
PITG_21905	0	0.124604	0.0467653	0.0371485	0.0367494	0	0	0.0713974	0	0
PITG_21903	0	0	0	0	0	0	0	0	0	0
PITG_21901	0	0	0.0467653	0	0	0.0446078	0.0821543	0	0	0
PITG_21900	0	0	0.327357	0.297188	0.257246	0.133824	0.0410771	0.356987	0.151721	0.126816
PITG_21894	26.5138	22.491	4.86359	12.1847	2.38871	3.30098	17.4989	45.8372	11.8342	13.2312
PITG_21893	0	0	1.59002	1.18875	34.3239	50.7637	116.002	46.7653	27.196	22.9537
PITG_21891	0	0	0.0935306	0.0371485	0	0	0	0.142795	0	0
PITG_21890	0	0	0	0	0	0	0	0.0713974	0	0
PITG_21889	18.7035	16.51	25.908	25.7067	42.1148	47.7304	52.4966	23.2042	25.0719	22.2351
PITG_21888	1.76759	2.18057	29.2751	26.9326	46.2307	46.6152	30.1506	13.9939	15.4376	15.8098
PITG_21887	11.9209	10.3421	33.7178	33.8423	52.6251	55.7152	56.8918	48.5503	34.1751	34.5786
PITG_21886	157.397	133.326	67.7629	68.9476	74.3807	86.7623	137.444	108.667	77.6053	72.9616
PITG_21885	0.0822134	0.124604	31.7536	33.6937	35.9041	35.9539	13.8019	3.71267	6.33435	7.39762
PITG_21884	10.1122	11.962	1.54325	1.56024	1.83747	1.29363	3.7791	13.4941	76.0501	74.3989
PITG_21881	0	0	0	0	0	0	0	0	0	0.0422721
PITG_21880	19.7312	17.6314	13.9828	16.5682	13.3033	12.624	14.4181	19.2059	14.4514	15.6407
PITG_21879	61.4134	68.9059	51.9095	52.788	83.3843	98.6279	151.451	98.814	80.6397	73.5957
PITG_21878	2.63083	3.1774	2.99298	2.22891	11.9435	15.702	27.3163	5.4976	4.58956	3.55086
PITG_21877	1.68537	0.872227	1.30943	0.854415	5.76965	10.126	11.2141	2.49891	2.61719	2.15588
PITG_21876	1.43873	1.37064	7.52921	10.6988	8.59935	8.78775	5.42218	2.42751	3.83095	5.11492
PITG_21875	6.45375	5.29566	12.4396	14.5251	34.0667	38.3181	25.3446	8.13931	11.5308	9.17304
PITG_21874	11.2221	11.0897	3.32034	2.82328	2.46221	2.94412	1.35555	0.142795	3.14821	2.66314
PITG_21873	15.415	17.1953	10.2416	11.6646	7.23962	8.11863	6.07942	7.92512	12.8963	11.9207
PITG_21872	17.4703	18.3168	17.3499	17.5712	13.8545	18.7353	59.0279	59.0457	31.8235	32.6341
PITG_21870	0	0	0	0	0	0	0	0	0	0
PITG_21869	3.49407	2.42977	6.68744	4.79215	19.4404	19.7167	25.55	111.166	36.0717	37.8335
PITG_21863	0.0411067	0	0.187061	0.185742	0.330744	0.223039	0.123231	0.142795	0.0379302	0.380449
PITG_21862	0	0	0	0	0	0	0	0	0	0
PITG_21860	0	0	0	0	0	0	0	0	0	0
PITG_21854	0.328853	0.498415	126.453	80.1664	240.341	192.483	14.5002	19.2059	25.2615	22.6578
PITG_21853	29.8023	34.2038	16.4146	25.261	8.19511	9.14461	9.03697	10.424	17.6376	18.8956
PITG_21852	12.9486	11.4636	5.37801	6.1295	4.04243	3.3902	5.38111	8.56769	6.1447	6.214
PITG_21851	12.2087	7.78774	19.0335	22.6977	12.9725	8.83235	9.28343	22.5616	22.7202	23.5878
PITG_21850	0	0	1.54325	1.2259	1.80072	1.24902	0.657234	0.571179	0.606884	0.929986
PITG_21848	21.7043	14.0179	10.2416	8.507	4.07918	2.67647	7.76358	38.626	5.7654	7.86261
PITG_21846	31.5699	54.3273	5.56507	7.3554	38.1826	53.0833	66.2574	17.6352	42.2164	46.1611
PITG_21845	0.205533	0.124604	0.233826	0.185742	1.83747	2.18578	3.69694	3.56987	9.89979	9.8494
PITG_21843	0.945454	0.623019	7.85657	6.72387	11.576	9.81373	3.61479	2.35612	2.80684	3.00132
PITG_21842	14.4284	16.1362	8.27746	11.7389	6.79863	6.55735	16.9238	24.4893	13.8825	12.8507
PITG_21841	19.7723	16.7592	23.8035	27.267	18.3747	14.6314	15.0342	19.6343	17.7134	17.6697
PITG_21837	0	0	0	0	0	0	0	0	0.0758605	0.0422721
PITG_21836	35.064	39.4371	3.3671	4.9036	2.9032	2.49804	4.68279	3.21288	10.2412	9.13077
PITG_21835	0.0822134	0.249208	0.841775	0.780118	0.734987	1.07059	0.86262	0.428385	0.568954	0.507265
PITG_21829	13.8118	13.8933	16.5081	17.1626	11.3923	9.01079	1.06801	1.14236	8.23086	7.65125
PITG_21828	13.853	10.3421	6.54714	6.1295	6.61488	6.55735	2.42355	7.28254	6.44814	7.05944
PITG_21827	44.3541	48.284	205.346	152.829	992.453	1112.21	1165.28	232.184	365.61	336.401
PITG_21821	2.34308	1.80676	1.26266	1.07731	0.514491	0.758333	1.60201	4.06965	1.47928	1.35271
PITG_21820	0.0411067	0.0623019	2.52533	2.00602	0.955483	0.936765	0.410771	0.214192	0.720674	0.295905
PITG_21819	0.0411067	0.0623019	0.420888	0.445782	0.55124	0.579902	0.246463	0.28559	0.341372	0.295905
PITG_21816	20.3067	20.8711	7.24862	7.72688	8.19511	13.7838	26.7412	82.821	20.7858	18.7265
PITG_21813	0.36996	0.0623019	0.0935306	0.074297	0.0367494	0.133824	0.164309	0	0.151721	0.0422721
PITG_21812	0	0	0	0	0.0367494	0	0	0	0	0
PITG_21811	0	0.124604	10.4754	6.68673	7.79086	5.62059	0.657234	0.0713974	3.52751	4.01585
PITG_21810	0	0	0	0	0	0	0	0	0	0
PITG_21807	6.45375	5.29566	6.26655	7.91263	2.64595	2.40882	3.4094	3.56987	7.3964	6.76354
PITG_21806	82.46	41.8669	21.1847	19.3915	12.458	10.4828	6.40803	13.9225	58.2229	57.7437
PITG_21802	0	0	0	0	0	0	0	0	0	0
PITG_21794	0.452173	0.436113	100.826	71.6594	188.451	185.123	117.029	22.4188	54.2402	48.1902
PITG_21789	3.20632	2.80359	4.95712	5.16364	1.54347	1.33824	1.88955	4.06965	5.08265	4.56539
PITG_21788	0.49328	0	0.140296	0	0.293995	0.401471	0.28754	0	0.113791	0.0422721
PITG_21787	0.12332	0	0.0935306	0.111445	0.367494	0.223039	0.0410771	0.0713974	0.0758605	0.0422721
PITG_21786	6.00157	4.54804	1.63679	1.52309	6.06364	8.74314	12.0767	11.495	7.20674	5.83355
PITG_21784	0	0	1.87061	1.26305	1.13923	0.847549	0.821543	2.7845	0.531023	0.760898
PITG_21782	0	0	0.0467653	0	0	0	0	0	0.0379302	0.0422721
PITG_21781	3.65849	3.73812	3.08651	4.42067	2.93995	1.91814	11.0498	53.1911	3.11028	3.00132
PITG_21780	3.65849	4.23653	0.0935306	0	0.0734987	0.267647	0.164309	0.356987	0.303442	0.295905
PITG_21779	3.16521	3.3643	1.16913	1.63453	1.54347	1.6951	0.821543	0.928167	1.21377	1.09907
PITG_21778	0	0	0	0	0	0	0	0	0	0
PITG_21776	0	0	0	0	0	0.0446078	0	0	0	0
PITG_21773	0	0	0	0	0	0	0	0	0	0
PITG_21772	0	0	0	0	0	0	0	0	0	0
PITG_21770	5.91936	3.1774	36.1028	37.6686	36.9699	47.775	91.7253	402.539	96.3049	101.284
PITG_21767	0.12332	0.124604	5.42477	7.20681	5.54915	4.72843	3.28617	3.42708	149.521	138.906
PITG_21766	3.98735	4.61034	5.19095	4.45782	3.63819	2.98873	1.10908	2.57031	2.57926	2.95905
PITG_21765	34.1596	35.8236	24.3647	25.6696	15.0672	11.598	3.94341	1.35655	8.155	9.29986
PITG_21764	0.164427	0.249208	17.4902	21.1375	16.2432	13.8284	2.83432	0.713974	6.86537	7.22853
PITG_21763	0.287747	0.560717	5.84566	8.02407	2.27846	2.81029	2.05386	0.785372	2.95856	3.17041
PITG_21762	0.98656	0.623019	14.3102	18.9829	8.89334	6.64657	3.32725	3.28428	12.1377	12.2166
PITG_21761	0.781027	0.809925	0.701479	0.371485	0.220496	0.178431	0.657234	0.713974	0.455163	0.464993
PITG_21759	116.702	115.383	5.6586	6.72387	5.21841	4.23775	1.68416	0.856769	4.93093	5.19947
PITG_21748	0	0	0	0	0	0	0	0	0	0
PITG_21745	6.00157	4.54804	6.59391	6.50098	8.6361	8.56471	12.6518	7.71092	4.77921	3.9313
PITG_21744	38.4347	37.3189	0.467653	0.891564	1.94772	1.47206	12.3642	14.4937	1.28963	1.98679
PITG_21743	34.4063	46.7264	0.140296	0.260039	0.183747	0.312255	12.3231	9.21027	2.8827	3.17041
PITG_21740	1.31541	1.37064	0.561183	0.222891	1.17598	1.38284	3.20402	9.78145	1.55514	1.98679
PITG_21739	0.0411067	0	0	0	0.0367494	0.0446078	0	0.0713974	0	0
PITG_21737	5.63161	4.54804	0.0467653	0.148594	1.10248	2.40882	0.410771	3.07009	0.113791	0.338177
PITG_21736	0.0411067	0	0.233826	0.48293	0.367494	0.178431	0.205386	0.0713974	0.189651	0.0422721
PITG_21734	0.0411067	0	0.841775	0.854415	0.881985	1.02598	0.164309	0.214192	0.455163	0.169088
PITG_21728	0.0411067	0.124604	1.2159	1.18875	0.734987	1.07059	1.27339	2.7131	0.265512	0.591809
PITG_21727	64.332	79.435	38.8152	34.1023	151.187	255.291	505.044	378.335	156.121	144.106
PITG_21726	0.49328	0.31151	0.841775	0.631524	0.845235	1.02598	0.492926	0.642577	0.417233	0.295905
PITG_21725	0.328853	0.186906	1.59002	1.52309	1.69047	1.87353	1.39662	0.499782	0.644814	0.591809
PITG_21724	23.5541	19.5628	15.7599	14.6736	15.2142	16.2819	16.8006	20.9194	15.2859	13.7384
PITG_21723	4.9328	5.73178	5.61183	5.20079	8.26861	9.18922	5.34003	2.49891	4.21026	4.52311
PITG_21720	35.6395	30.9641	11.9251	9.8815	12.8255	9.18922	5.54541	4.64083	17.2962	18.9802
PITG_21718	1.52095	2.11827	0.607949	0.668673	0.367494	0.490686	1.39662	2.14192	1.13791	1.31043
PITG_21717	0	0	0	0	0	0	0	0	0	0
PITG_21716	11.181	13.831	5.09742	5.27508	10.1796	12.1333	16.3076	9.49586	11.0377	12.8507
PITG_21715	0	0	0	0	0.0367494	0	0	0	0	0
PITG_21714	0	0	0	0	0	0	0	0	0	0
PITG_21713	0	0	0	0	0	0	0	0	0	0
PITG_21712	0	0	0.748245	0.705821	0.514491	0.356863	0.451849	0.142795	0.227581	0.549537
PITG_21709	0.0411067	0	8.93217	5.08934	13.046	10.8843	2.67001	0.856769	1.66893	1.73316
PITG_21708	0.6166	0.623019	0.654714	0.668673	0.440992	0.356863	0.698311	0.928167	0.644814	0.591809
PITG_21706	0	0	0	0	0.110248	0.178431	0.0821543	0	0	0.0422721
PITG_21705	0	0	0.140296	0.0371485	0.0367494	0	0.123231	0.0713974	0	0.0845442
PITG_21702	0	0	0	0.0371485	0.293995	0.223039	0.123231	0	0.113791	0.0845442
PITG_21701	1.19209	0.872227	0.561183	0.631524	0.367494	0.936765	2.50571	3.99826	0.720674	0.718626
PITG_21699	1.80869	1.74445	1.2159	1.26305	0.734987	1.24902	1.60201	1.71354	2.0103	1.94452
PITG_21697	88.4205	142.983	12.159	15.5652	19.4772	22.2593	46.0064	71.2546	33.8717	33.564
PITG_21696	0.98656	0.685321	0.280592	0.408633	0.330744	0.401471	0.205386	0.142795	0.531023	0.380449
PITG_21695	1.31541	1.61985	1.49649	1.3002	1.02898	0.62451	0.739389	0.999564	1.89651	1.8177
PITG_21694	0.575493	0.560717	0.327357	0.48293	0.734987	0.981373	0.985851	1.21376	0.682744	0.972258
PITG_21693	4.60395	4.29883	1.30943	2.00602	1.61697	1.96275	3.36833	4.06965	3.67923	3.21268
PITG_21688	7.19367	6.97782	3.69446	5.23794	4.59367	6.42353	4.76495	6.06878	7.7757	6.84808
PITG_21687	3.32964	3.80042	5.5183	5.53512	3.27069	4.01471	12.7339	32.343	5.87919	4.26948
PITG_21681	0	0	0	0	0	0	0	0	0	0
PITG_21680	0	0	0.327357	0.148594	0.293995	0.133824	0	0	0.0379302	0.253633
PITG_21673	0	0	0	0	0	0	0.0410771	0	0	0
PITG_21668	4.15177	4.54804	2.2915	3.12047	1.46997	1.51667	1.64309	4.56944	3.11028	4.01585
PITG_21667	0	0	14.4505	12.0361	11.7598	8.38628	0.821543	2.28472	3.33786	3.50858
PITG_21666	0.12332	0	0.233826	0.260039	0.845235	0.490686	0.0410771	0.356987	0.113791	0.253633
PITG_21665	27.2537	24.7962	3.74122	4.38352	6.57814	7.18186	11.6659	11.138	5.12058	5.49537
PITG_21661	58.947	61.6166	10.8028	11.2931	10.6941	9.76912	16.513	24.8463	26.8546	29.5905
PITG_21660	5.83715	5.60717	14.4505	15.2309	10.3633	9.14461	6.69557	3.14149	7.62398	6.42536
PITG_21659	1.10988	0.685321	0.841775	1.00301	1.58022	3.61324	4.3131	15.2077	2.19995	1.69088
PITG_21658	0	0	0	0	0.220496	0	0.0821543	0	0	0.0845442
PITG_21657	0	0	0	0	0	0	0	0	0	0
PITG_21656	0.49328	0.31151	1.16913	0.74297	4.22618	6.15588	3.36833	0.142795	1.21377	1.09907
PITG_21654	0	0	0	0	0	0	0	0	0	0
PITG_21653	6.53596	5.17106	6.96803	7.87548	5.8799	6.51275	2.50571	18.2063	5.72747	5.66446
PITG_21652	0.12332	0	0	0.0371485	0.0367494	0	0	0.0713974	0.189651	0.0422721
PITG_21651	0.0822134	0	0.888541	0.48293	2.31521	2.72108	1.02693	0.28559	0.189651	0.253633
PITG_21650	0	0	1.87061	1.52309	3.45444	3.3902	1.10908	0.428385	0.417233	0.464993
PITG_21649	3.32964	3.05279	2.10444	1.96887	6.72513	9.14461	15.3629	7.78232	6.94123	6.17173
PITG_21648	0.24664	0.0623019	1.91738	1.56024	2.27846	0.847549	3.61479	22.4902	5.31023	6.63672
PITG_21646	7.19367	6.23019	8.79187	8.91564	7.82761	7.80637	9.5299	7.85372	8.45844	7.94715
PITG_21645	0	0	0	0	0.0734987	0.0892157	0	0.0713974	0	0.0422721
PITG_21644	22.6909	24.2977	22.2603	27.7128	13.34	14.4529	44.3633	59.4741	24.7684	22.5733
PITG_21643	36.9138	40.5586	41.0599	48.7017	32.6334	30.6456	55.4952	67.2564	36.2992	34.2827
PITG_21642	11.3865	11.2143	5.28448	6.83532	4.99791	5.84363	19.5527	30.4867	9.82393	9.42668
PITG_21641	62.7288	60.3706	17.724	17.3112	25.8715	27.9691	19.1009	9.13887	15.8169	16.1902
PITG_21640	15.6616	13.831	3.13327	2.71184	2.6092	2.36422	12.3642	43.481	8.19293	7.94715
PITG_21639	21.7454	19.6251	3.3671	2.93473	3.38094	3.4348	4.72387	12.3518	13.9583	13.5693
PITG_21638	8.05691	7.35163	6.50038	6.27809	13.3768	16.2819	11.707	12.2804	11.2273	10.4835
PITG_21634	3.57628	2.86589	1.68355	1.63453	0.881985	0.713726	1.19124	2.07053	1.36549	1.35271
PITG_21628	2.54861	1.18374	0.187061	0.668673	0.183747	0.535294	0.164309	1.07096	1.13791	0.591809
PITG_21627	9.00236	10.2175	6.92126	7.72688	5.14491	4.72843	2.46463	1.42795	3.94474	3.80449
PITG_21626	114.235	104.356	117.849	131.134	132.922	144.396	171.251	97.4575	107.418	100.269
PITG_21623	0.0411067	0.124604	1.16913	1.33735	4.18943	4.46078	7.80466	78.0374	29.1304	31.7463
PITG_21621	4.68616	3.48891	2.1512	2.67469	2.27846	2.54265	3.73802	6.28297	8.57223	7.94715
PITG_21620	139.228	149.836	15.1052	21.4718	7.93786	7.76177	7.96897	4.92642	39.3716	40.3699
PITG_21619	33.8308	36.8827	13.6087	15.3795	15.5082	13.5608	24.4409	27.2024	16.4997	16.6129
PITG_21618b	1.06877	0.934529	0.79501	1.37449	0.58799	0.579902	1.10908	0.214192	0.417233	0.380449
PITG_21618a	2.71304	2.30517	1.77708	3.23192	1.54347	0.758333	3.20402	0.785372	1.02412	1.14135
PITG_21617	2.79525	3.55121	2.89945	2.15461	2.31521	2.76569	2.01278	0.356987	1.93444	2.02906
PITG_21615	0	0	0	0	0	0	0	0	0	0
PITG_21610	19.6079	19.9366	12.7202	16.011	13.5973	15.0775	19.3884	40.1968	25.2615	27.815
PITG_21607	61.7422	66.4138	35.9625	44.3181	15.545	11.2412	9.40667	38.8402	22.834	21.8969
PITG_21606	0.0411067	0.0623019	0	0	0	0	0	0.142795	0.0758605	0.0422721
PITG_21602	81.6379	84.7929	29.9298	36.8884	17.8234	18.1554	31.424	23.1328	33.4924	33.3104
PITG_21601	57.2616	58.813	70.3818	75.0771	40.461	39.2995	34.8745	38.1262	31.558	29.8441
PITG_21600	16.0727	12.3358	11.3172	13.2249	4.77742	3.25637	10.4336	35.1989	13.1239	15.3448
PITG_21599	9.33122	8.97148	76.4612	103.756	69.493	62.674	92.8343	72.6826	51.2817	49.9656
PITG_21598	12.7842	11.8374	9.86748	10.6988	7.09263	8.96618	16.3487	16.4214	13.5411	11.6248
PITG_21597	35.5984	27.5998	12.9072	12.8162	12.605	13.8284	29.3291	38.5546	21.0513	20.4597
PITG_21596	161.22	174.508	45.6429	47.1786	35.4999	32.7422	63.7107	104.883	94.6739	90.885
PITG_21595	17.6759	17.943	36.7575	38.8945	42.4823	38.898	46.1707	25.7031	26.7408	26.4201
PITG_21593	22.5265	21.4942	11.5978	12.3333	10.3266	10.0368	9.65313	18.8489	16.3479	16.6975
PITG_21591	7.3581	5.85638	17.7708	18.4999	14.1853	13.6946	14.911	16.707	13.7687	12.893
PITG_21590	8.09802	5.29566	54.4348	54.1996	31.4942	28.4598	29.822	27.3452	21.9995	22.3197
PITG_21586	0	0	0	0	0	0	0	0	0	0
PITG_21585	3.94624	6.4171	0	0	0.0734987	0	1.23231	1.14236	0.189651	0.21136
PITG_21584	0.0411067	0.0623019	0.0935306	0	0	0.0446078	0.0410771	0	0	0
PITG_21583	3.37075	3.3643	3.5074	5.31223	1.39648	1.51667	6.57234	14.7079	6.67572	7.69352
PITG_21582	0.452173	0.31151	0.841775	0.854415	0.698238	0.579902	0.903697	0.642577	0.606884	1.26816
PITG_21581	32.6798	33.5807	11.7381	11.5903	7.23962	5.48677	4.06664	17.2782	9.67221	9.00396
PITG_21580	0.575493	0.436113	4.53623	3.04618	6.57814	8.20784	4.76495	4.28385	3.56544	4.01585
PITG_21579	12.8253	19.5628	4.77006	6.98391	6.06364	4.63922	11.4194	5.71179	13.048	13.2734
PITG_21578	25.445	22.1795	27.9656	22.9578	41.9678	47.2843	75.0479	69.8981	24.2754	23.8837
PITG_21577	0	0	1.16913	1.41164	0.440992	0.223039	1.27339	49.1928	11.4549	10.6948
PITG_21574	9.78339	10.7159	4.25564	4.9036	7.64387	8.69853	15.7325	10.2812	6.25849	6.29854
PITG_21573	8.30355	8.22385	1.96414	3.41766	1.46997	1.29363	2.8754	6.99695	7.20674	6.76354
PITG_21572	0	0	0	0	0	0	0	0	0	0
PITG_21571	5.09723	6.10559	5.47154	6.64958	4.22618	4.72843	10.8033	18.6347	6.1447	5.91809
PITG_21569	1.60316	2.49208	1.49649	2.22891	1.10248	1.1598	0.28754	0.214192	0.455163	0.464993
PITG_21568	72.9232	92.5184	31.3795	30.6475	31.9719	23.3299	32.5331	46.9081	22.265	19.7411
PITG_21567	0.164427	0.249208	199.828	158.773	131.232	86.6284	6.49019	0.928167	71.1192	68.7767
PITG_21562	0.12332	0	0.841775	0.594376	0.440992	0.669118	0.328617	0.214192	0.265512	0.295905
PITG_21561	0.0411067	0.0623019	2.24473	1.74598	1.54347	1.73971	0.944774	0.642577	0.606884	1.22589
PITG_21560	0	0	0	0	0	0	0	0	0	0
PITG_21559	0	0	0	0	0	0	0	0	0	0
PITG_21557	7.19367	7.72544	3.5074	3.41766	3.45444	3.56863	3.82017	0.928167	3.11028	2.95905
PITG_21556	29.2268	34.2038	14.1699	16.754	18.3012	15.0328	8.87266	6.92555	8.23086	8.70805
PITG_21554	0.205533	0.124604	1.54325	1.37449	2.16821	2.09657	0.985851	0.28559	0.417233	0.676354
PITG_21553	10.4822	12.4604	3.18004	4.01204	3.60144	4.32696	6.53127	7.85372	5.99298	5.28401
PITG_21552b	4.43952	4.11193	1.63679	2.26606	0.477742	0.847549	1.47878	0.928167	1.93444	2.78996
PITG_21552a	4.48063	5.42027	1.82385	2.41465	0.698238	0.535294	1.19124	0.713974	2.3896	2.74769
PITG_21551	9.37232	14.2671	6.50038	5.68372	7.05588	6.78039	7.39389	2.07053	10.317	8.70805
PITG_21545	0.36996	0.436113	0.841775	0.594376	0.183747	0.312255	0.246463	0.142795	0.0758605	0.126816
PITG_21544	2.13755	1.24604	0.561183	0.817267	0.477742	0.312255	0.534003	0.28559	0.948256	0.718626
PITG_21540	988.246	1104.61	15.6664	14.8594	21.8659	24.1328	12.1178	4.64083	15.3238	18.0502
PITG_21538	0.6166	0.560717	5.5183	4.75501	4.00568	4.19314	1.80739	3.92686	2.61719	1.8177
PITG_21537	0.164427	0.249208	4.77006	4.49497	4.96116	5.44216	2.05386	3.14149	1.78272	1.85997
PITG_21536	0.205533	0.124604	0.654714	0.594376	0.808486	0.579902	0.246463	0.0713974	0.417233	0.760898
PITG_21535	0.0822134	0	2.61886	2.74899	1.76397	2.40882	0.821543	0.856769	1.36549	1.56407
PITG_21534	0.0822134	0.124604	1.49649	1.89457	1.02898	1.24902	0.57508	0.356987	0.758605	0.972258
PITG_21533	0.0411067	0	0.280592	0.408633	0.183747	0.133824	0.164309	0	0.189651	0.253633
PITG_21532	0	0	2.10444	2.19176	1.28623	1.38284	0.28754	0.214192	0.834465	0.507265
PITG_21531	0.0411067	0	0.0935306	0.148594	0.0734987	0.133824	0	0	0.151721	0.253633
PITG_21530	6.86482	9.7191	0	0.074297	0.0734987	0.267647	1.10908	1.21376	0.455163	0.549537
PITG_21528	1.97312	2.42977	65.8923	43.0179	71.257	44.2956	6.61342	2.7131	9.33084	9.42668
PITG_21525b	33.7075	35.6367	8.83864	9.69575	14.4057	16.4157	20.4564	18.2777	6.82744	6.89035
PITG_21525a	3.24743	3.98732	5.98596	5.53512	14.0015	21.4118	13.1447	16.4214	8.155	7.52443
PITG_21524	247.668	225.408	6.36008	6.1295	10.7676	13.427	16.2665	7.28254	6.48607	7.39762
PITG_21523	205.739	220.611	3.13327	3.45481	5.8064	6.91422	4.02556	1.78494	5.61367	5.41083
PITG_21522	47.9304	41.057	8.55805	11.256	9.37109	11.5534	6.73665	2.57031	8.155	7.39762
PITG_21521	14.5107	11.0274	8.41775	9.7329	8.30536	8.60931	9.57097	12.2804	9.48256	8.70805
PITG_21520	1.06877	1.12143	0.327357	0.48293	0.367494	0.223039	0.86262	1.14236	0.834465	0.718626
PITG_21519	1.39763	0.685321	0.420888	0.520079	0.146997	0.223039	1.84847	2.35612	1.631	1.39498
PITG_21518	0	0	0	0	0	0	0	0	0	0
PITG_21517	22.362	17.6937	20.53	20.1345	23.9973	29.4412	17.8275	4.49804	32.6959	31.1968
PITG_21516	25.8561	32.4593	22.4941	25.781	20.8001	23.0623	17.7864	19.6343	16.6514	18.0925
PITG_21515	0.0822134	0	1.30943	0.96586	1.10248	1.33824	1.06801	0.999564	0.682744	0.80317
PITG_21514	9.29011	9.15838	4.34917	5.05219	2.49896	2.89951	5.42218	6.21158	5.99298	6.34081
PITG_21513	0	0	0	0	0	0	0	0	0	0
PITG_21512	4.35731	3.2397	1.63679	1.2259	2.31521	4.41618	7.14742	5.85459	2.46547	2.07133
PITG_21511	20.6767	19.9989	6.31331	6.24094	12.458	19.2706	34.5459	38.1976	14.11	14.8798
PITG_21510	2.13755	1.49525	10.0545	10.3273	9.92233	10.7951	13.1858	24.1323	10.5446	10.9485
PITG_21509	11.9209	11.4013	13.4684	11.516	10.3633	8.56471	6.98311	11.7806	10.3929	11.498
PITG_21508	24.1296	29.1573	24.2712	22.512	22.7846	22.527	14.7878	8.99608	18.3203	17.5429
PITG_21507	3.45296	3.302	18.2852	11.5532	10.4001	8.60931	11.6248	14.1367	5.15851	5.28401
PITG_21505	6.7826	8.22385	3.3671	4.30922	2.38871	2.94412	3.45048	59.3313	2.27581	2.78996
PITG_21504	36.0506	35.2006	53.0786	58.806	56.2633	54.9569	47.5673	48.6931	37.3992	36.0158
PITG_21503	28.1581	26.7275	28.293	31.5391	29.2892	25.6495	20.21	16.5642	17.1824	16.2748
PITG_21502	5.96047	5.98098	3.27357	4.64356	2.71945	2.23039	2.54678	3.99826	3.41372	3.38177
PITG_21501	10.4411	12.2735	49.4777	37.5943	119.105	131.861	29.3291	4.21245	18.7375	16.6975
PITG_21499	0.12332	0	0.327357	0.111445	0.955483	0.847549	0.698311	1.42795	2.3896	1.94452
PITG_21498	0	0	0.0467653	0	0.0367494	0	0.0821543	0.499782	0.379302	0.718626
PITG_21495	4.89169	5.23336	2.2915	4.38352	1.87422	1.65049	6.32588	10.1384	3.6413	4.14267
PITG_21492	0.12332	0.124604	0.0467653	0.074297	0	0	0.0410771	0.142795	0	0
PITG_21488	163.522	183.292	26.9836	29.1244	11.5393	7.9848	3.69694	14.9221	82.8396	80.6552
PITG_21486	0	0	0	0.0371485	0	0	0	0.571179	7.58605	7.98943
PITG_21485	0	0	0	0	0	0	0	0	0	0
PITG_21484	0	0	0	0	0	0	0	0	0	0
PITG_21482	4.43952	4.42344	0.0467653	0	0.220496	0.401471	0.410771	0.785372	2.57926	2.83223
PITG_21481	18.0047	22.3664	0.467653	0.520079	0.918734	2.98873	9.94067	15.9216	2.80684	2.74769
PITG_21480	31.6521	38.8141	4.62976	4.9036	2.6827	2.00735	4.02556	16.4214	8.07914	8.49669
PITG_21479	20.7589	18.9398	11.9251	10.0301	11.6128	10.8397	21.1547	75.5385	9.44463	9.46895
PITG_21478	0	0.124604	0.0467653	0	0.0367494	0.0446078	0	0	0	0.0422721
PITG_21477	0	0	0	0	0.0367494	0	0	0	0	0
PITG_21476	3.28853	2.74128	12.9072	10.5873	32.1189	35.151	17.1702	11.495	11.948	12.0053
PITG_21473	7.89248	5.23336	1.2159	2.26606	3.56469	7.31569	11.9945	28.559	12.1377	12.6816
PITG_21469	0	0	0	0	0	0	0	0	0	0
PITG_21468	29.4324	18.2545	6.8745	6.57528	9.59158	8.07402	8.74943	17.2782	50.1817	53.8969
PITG_21467	0.12332	0.498415	9.35306	5.83231	9.59158	8.5201	3.57371	3.07009	1.70686	2.02906
PITG_21466	3.90513	3.1151	3.27357	3.38051	1.83747	2.40882	0.780466	0.499782	1.82065	2.19815
PITG_21465	0	0	0	0	0	0	0	0	0	0
PITG_21463	0	0	8.27746	8.72989	15.7287	15.3451	4.55956	42.4101	1.89651	2.32497
PITG_21462	0	0	1.49649	0.891564	0.771737	0.847549	5.79188	51.2634	0.265512	0.422721
PITG_21460	0	0	0	0	0	0	0	0	0	0.0845442
PITG_21458	10.3178	14.9525	13.0008	12.5933	5.07141	2.8549	0.246463	1.42795	5.80333	6.12945
PITG_21457	39.1336	38.6895	23.71	27.3413	9.95908	6.33431	0.739389	1.07096	14.0342	15.1757
PITG_21456	43.2853	50.7138	10.1948	9.58431	9.18734	10.6613	75.3766	276.237	46.3128	45.1466
PITG_21452	0.945454	1.30834	19.0335	14.4136	29.3995	24.7127	9.32451	3.28428	8.30672	8.24306
PITG_21451	4.89169	6.4794	41.6679	36.1826	51.5226	51.0314	22.0584	12.6373	18.6996	16.6552
PITG_21448	0.205533	0.124604	0.140296	0.074297	0.110248	0.133824	0	0.0713974	0.189651	0.126816
PITG_21447	6.65928	6.29249	7.34215	5.86946	6.98238	4.90686	4.72387	5.28341	5.42402	5.96037
PITG_21446	21.7454	15.3263	19.735	19.2801	45.1282	48.9348	30.2328	19.3487	17.1065	19.0224
PITG_21442	0	0	3.64769	2.15461	5.14491	5.57598	1.72524	0.642577	1.47928	1.39498
PITG_21441	0.328853	0.31151	4.72329	3.26907	5.10816	3.74706	2.09493	1.99913	2.12409	1.64861
PITG_21440	0	0	0.982071	0.854415	0.845235	0.490686	0.534003	0.214192	0.531023	0.253633
PITG_21439	0	0	0	0	0	0	0	0	0	0
PITG_21438	0	0	0	0	0	0	0	0	0	0
PITG_21437	5.01501	5.04646	0.514418	0.928712	0.845235	1.24902	5.70972	7.92512	6.59986	6.34081
PITG_21435	0.534387	0.436113	0.0935306	0.0371485	0.110248	0	0.451849	0.856769	0.417233	0.338177
PITG_21433	3.90513	4.79725	5.33124	6.27809	7.01913	7.18186	9.44774	6.14018	8.98947	6.84808
PITG_21426	0.73992	1.05913	2.01091	1.11445	1.43323	1.65049	3.49156	2.07053	3.60337	3.42404
PITG_21425	5.42608	5.42027	4.77006	3.78915	3.96893	3.4348	3.36833	6.14018	3.83095	3.25495
PITG_21423	0	0	0	0	0	0	0	0	0	0
PITG_21422	0.411067	0.809925	0.327357	0.148594	5.25516	6.46814	0.246463	0	2.84477	2.19815
PITG_21421	0	0	0	0	0	0	0	0	0	0
PITG_21419	0.411067	0.436113	0.79501	1.00301	0.55124	0.312255	0.698311	3.14149	0.531023	0.253633
PITG_21418	1.52095	1.86906	3.60093	3.82629	2.6827	1.96275	3.16294	8.3535	1.89651	2.32497
PITG_21417	0	0	0	0	0	0	0	0	0	0
PITG_21416	0.0411067	0	0.0935306	0	0.220496	0.713726	0.492926	0	0.151721	0.0845442
PITG_21415	0	0	0	0	0	0	0	0	0	0
PITG_21413	10.2767	8.53536	7.34215	9.13853	9.11384	11.5534	14.0073	19.9913	12.6308	13.0198
PITG_21410	915.363	1008.92	3.88152	3.15762	2.6827	2.05196	0.86262	11.2094	27.1201	32.4227
PITG_21409	0	0	0	0	0	0	0	0	0	0
PITG_21405	0.0411067	0	0.0935306	0.148594	0.146997	0.133824	0.328617	0	0.113791	0.0422721
PITG_21404	0	0	0.0467653	0.074297	0.367494	0.178431	0.0410771	0	0	0.0845442
PITG_21401	7.81027	5.91868	2.33826	4.08633	1.02898	1.1152	2.62894	5.14062	2.42754	2.70541
PITG_21400	2.54861	1.99366	3.74122	6.79817	1.83747	2.18578	13.7608	39.4828	10.4308	10.2298
PITG_21398	399.968	328.58	108.215	109.031	87.096	81.4539	68.3934	65.9712	117.166	108.005
PITG_21397	99.8892	100.991	101.527	115.829	82.1716	75.3427	56.3168	34.9133	56.9333	57.4478
PITG_21396	42.381	41.6177	40.2649	41.272	50.4201	49.8716	64.4911	76.1097	42.7853	42.0607
PITG_21395	344.433	373.562	240.888	232.401	190.913	170.759	83.4688	45.3374	205.127	204.216
PITG_21394	84.3098	95.3842	58.3163	73.2197	35.9776	33.4113	20.5796	11.138	43.3922	39.778
PITG_21393	506.64	501.157	132.393	143.356	75.8507	73.8706	126.641	187.061	191.396	194.536
PITG_21389	28.2403	28.6589	13.3281	10.1787	11.4291	9.18922	1.35555	1.57074	7.73777	7.43989
PITG_21388	3.61739	2.86589	13.8893	11.2931	10.3266	8.74314	7.39389	101.099	197.579	198.256
PITG_21387	4.97391	4.48574	9.72718	8.84134	8.52585	7.04804	5.70972	11.6378	9.14119	8.66578
PITG_21386	11.8798	11.962	87.2173	87.9676	80.9956	76.2348	57.7545	47.0509	33.189	32.8877
PITG_21384	0.698814	0.31151	5.05065	6.1295	4.52017	3.56863	2.58786	3.35568	2.84477	3.80449
PITG_21380	98.6149	79.6842	79.5945	80.2779	135.017	114.687	105.445	192.844	72.5985	73.2153
PITG_21379	7.64584	8.34846	67.0147	71.5108	67.7291	61.5142	53.3181	38.269	26.665	24.4333
PITG_21378	1501.09	1636.8	543.6	543.371	427.799	394.779	526.239	812.646	755.153	713.257
PITG_21377	107.741	113.327	54.9025	58.9546	48.9134	47.9534	38.0374	39.1258	49.1576	51.5297
PITG_21372	0	0	3.18004	3.41766	25.0263	24.802	9.44774	2.57031	5.95505	4.64993
PITG_21371	0	0	9.96101	7.3554	8.01136	7.22647	1.68416	2.92729	1.89651	1.14135
PITG_21367	0.98656	1.80676	0	0.0371485	0.293995	0.133824	0.205386	0.785372	3.22407	4.73447
PITG_21364	0.822134	0.934529	1.73032	1.63453	1.24948	1.02598	0.944774	1.35655	1.02412	0.972258
PITG_21363	1.27431	1.49525	35.4949	37.4828	33.1479	31.0025	30.5614	42.7671	31.3304	30.5205
PITG_21362	1.19209	0.623019	1.68355	2.04317	1.46997	0.981373	1.93063	21.8476	7.01709	7.82034
PITG_21361	0	0	0	0	0	0	0	0	0	0
PITG_21360	0.12332	0	3.55416	4.60641	4.00568	4.01471	1.35555	0.428385	0.796535	0.845442
PITG_21359	2.09644	1.80676	0.467653	0.96586	0.183747	0.267647	0.57508	0.499782	0.986186	0.972258
PITG_21353	6.00157	6.72861	3.08651	3.30621	2.24171	3.21176	5.83295	9.42446	4.28612	5.62219
PITG_21352	8.18023	10.8405	27.5915	26.6726	11.87	8.56471	10.1461	146.722	46.768	46.0343
PITG_21351	20.3067	18.7529	14.1699	14.6365	11.0616	9.72451	22.1817	51.9059	12.1377	13.4848
PITG_21350	17.3881	17.3199	10.6157	19.3172	6.21064	6.86961	21.278	29.7727	12.6687	13.4425
PITG_21349	0.0411067	0	0.187061	0.185742	0.110248	0.223039	0.0821543	0.428385	0.0379302	0
PITG_21340	0.452173	0.685321	0.748245	0.780118	1.02898	0.802941	1.02693	0.571179	0.341372	0.634081
PITG_21337	0.0411067	0	0.0935306	0.111445	0.110248	0.0446078	0.164309	0.28559	0.265512	0.169088
PITG_21336	37.9826	24.3601	8.41775	11.5903	4.37317	6.60196	16.5952	18.0636	15.3997	13.3157
PITG_21335	11.6743	10.2798	2.4318	3.23192	2.27846	2.31961	5.05249	9.21027	3.83095	3.76222
PITG_21334	29.9668	27.9113	50.7403	40.529	133.694	135.831	104.418	52.7627	44.3784	41.8916
PITG_21333	12.2498	12.2112	6.03272	4.9036	3.16044	2.81029	1.31447	5.42621	6.29642	6.25627
PITG_21332	0.6166	0.249208	2.71239	2.41465	2.7562	2.98873	3.32725	3.85546	1.06205	1.35271
PITG_21331	17.8814	19.0644	14.2634	15.3795	19.1832	19.9397	37.5445	48.8358	20.8996	20.3751
PITG_21330	6.41264	6.3548	10.1013	9.43571	12.8255	16.148	8.01004	7.78232	6.56193	5.53764
PITG_21329	32.5565	36.0105	14.3102	13.8564	12.9358	10.8397	11.0498	8.13931	20.3685	20.2061
PITG_21328	5.63161	6.4171	6.8745	7.46684	7.60712	6.60196	2.71109	2.42751	5.87919	6.34081
PITG_21327	0	0	0	0	0	0	0	0	0	0
PITG_21325	14.5929	14.8902	14.1231	18.5742	13.3033	12.7578	20.6207	28.559	15.4376	16.5284
PITG_21324	0	0.0623019	10.756	9.7329	22.9316	20.252	8.13327	4.85503	4.62749	5.28401
PITG_21323	18.7858	19.2513	20.3429	21.769	17.4559	15.5235	8.91374	3.92686	8.34465	7.2708
PITG_21321	9.49564	8.59767	13.6087	11.4046	7.46012	6.73578	2.25924	1.92773	7.88949	8.0317
PITG_21317	13.3597	12.8342	0.935306	0.705821	0.514491	0.802941	0.944774	19.2773	0.379302	0.422721
PITG_21316	26.8016	25.4192	6.82773	6.01805	6.21064	5.04069	1.60201	4.85503	6.18263	6.89035
PITG_21315	0.0822134	0	24.7856	11.3674	32.7804	25.6049	6.16157	26.5598	4.1344	4.6922
PITG_21314	1.02767	1.68215	16.929	17.6455	13.7075	10.6613	3.08079	2.57031	6.59986	6.29854
PITG_21313	46.4917	71.2734	10.8028	6.90962	25.3571	29.6642	21.1547	9.35306	17.7514	19.3183
PITG_21312	4.19288	5.48257	2.71239	2.97188	95.9158	78.6882	31.3008	31.4863	18.3203	16.9088
PITG_21311	0.73992	0.31151	13.5619	14.9337	11.7598	11.1074	4.8471	2.07053	5.68954	5.62219
PITG_21310	6.166	5.54487	1.54325	2.15461	2.24171	1.6951	1.56093	0.999564	1.13791	1.47952
PITG_21309b	6.65928	6.85321	5.5183	4.38352	4.77742	5.08529	6.20265	8.13931	5.80333	6.12945
PITG_21309a	2.71304	3.73812	1.40296	1.82028	1.65372	1.60588	3.24509	4.85503	2.65512	2.49405
PITG_21308	0.287747	0.124604	0.561183	0.371485	0.734987	0.713726	1.35555	0.571179	0.644814	0.929986
PITG_21303	0.73992	0.186906	0.701479	0.48293	0.330744	0.178431	1.15016	2.64171	1.17584	0.845442
PITG_21302	0.0822134	0	0.841775	1.3002	2.09471	1.6951	1.60201	0	1.17584	1.18362
PITG_21299	0.287747	0.31151	0.140296	0.111445	0.110248	0.223039	0.369694	1.07096	2.5034	2.28269
PITG_21297	0	0	0.0935306	0.0371485	0.146997	0.0892157	0.28754	0.499782	0.0379302	0.0845442
PITG_21295	67.3738	44.359	15.8067	10.8845	74.4175	94.4794	153.916	79.2512	32.5821	30.3514
PITG_21293	84.022	84.4814	0.140296	0.148594	0.146997	0.178431	0.246463	0.0713974	0.303442	0.422721
PITG_21292	0.781027	0.747623	0.607949	1.18875	0.514491	0.669118	0.28754	0	0.303442	0.0422721
PITG_21291	18.5802	16.9461	9.35306	11.999	7.23962	6.64657	4.23095	4.64083	8.30672	7.2708
PITG_21289	0.49328	0.747623	1.12237	0.928712	1.54347	2.09657	2.42355	0.499782	1.09998	1.8177
PITG_21288	0	0	0	0	0	0	0	0	0	0
PITG_21286	11.8387	11.4013	3.13327	3.6777	2.05796	1.29363	2.67001	3.42708	5.87919	5.749
PITG_21285	0	0	4.39594	5.05219	0.624739	0.579902	0.0410771	0.142795	0.834465	0.887714
PITG_21284	24.0885	24.2977	5.84566	7.16966	4.26293	2.81029	1.68416	0.928167	8.07914	7.48216
PITG_21283	16.8537	14.9525	4.583	4.94075	4.26293	4.77304	10.9265	14.5651	7.32054	7.22853
PITG_21282	1.64427	1.93136	0.841775	1.11445	1.28623	1.24902	1.27339	1.85633	0.910326	1.0568
PITG_21280	5.17944	4.92185	3.3671	3.6777	2.46221	2.00735	1.93063	2.49891	2.69305	2.66314
PITG_21279	8.46798	6.85321	6.07949	7.57829	4.70392	4.95147	10.2282	13.5655	5.46195	5.32628
PITG_21278	45.5051	49.7169	18.332	18.8343	23.4093	26.5863	10.4336	3.99826	13.8825	14.4993
PITG_21277	183.87	169.087	64.1152	37.78	93.0861	86.673	100.721	192.844	95.4704	105.173
PITG_21276	0	0	0.0935306	0.111445	0.146997	0.178431	0.616157	1.49935	0.417233	0.21136
PITG_21275	0.287747	0.0623019	0.79501	0.854415	0.477742	0.401471	0.0821543	0.571179	0.113791	0.295905
PITG_21274	0	0	0	0	0	0	0.0410771	0.0713974	0	0.0422721
PITG_21273	0.0411067	0	0.140296	0.297188	0.0367494	0	0.0821543	8.78188	0.986186	1.43725
PITG_21272	0.822134	0.747623	10.2884	9.43571	8.59935	10.5275	37.9553	127.016	7.96535	8.53896
PITG_21271	0.657707	0.560717	1.87061	2.04317	0.955483	0.490686	2.46463	16.35	1.02412	1.43725
PITG_21269	33.6253	35.699	24.6453	20.6917	24.6956	25.6049	3.53263	8.3535	16.4997	16.6552
PITG_21268	0	0	0	0	0	0	0	0	0	0
PITG_21264	0	0	0	0	0	0	0	0	0	0
PITG_21261	0	0	0	0	0.0367494	0.0446078	0	0	0	0
PITG_21260	0	0	0	0	0	0	0	0	0	0
PITG_21259	0	0.186906	16.9758	7.3554	7.49687	5.04069	0.123231	0.571179	1.06205	0.760898
PITG_21258	0.98656	1.12143	24.0374	14.8965	20.3591	12.2672	2.42355	1.21376	3.98267	3.3395
PITG_21257	20.5122	20.3104	29.088	26.4497	53.6908	82.0338	135.103	149.578	46.3507	45.0621
PITG_21256	26.8427	24.7962	64.8635	55.3884	108.888	180.082	275.628	262.457	50.0679	43.3712
PITG_21255	13.6885	10.7782	35.3546	28.6786	55.1975	94.4794	137.321	105.311	17.0686	15.1757
PITG_21251	0	0	0	0.0371485	0.146997	0.223039	0.0410771	0.214192	0.0379302	0.126816
PITG_21248	0	0	0	0	0.183747	0.0892157	0.0821543	1.71354	0.151721	0.253633
PITG_21247	0	0	0.0467653	0.074297	0	0.0446078	0	0.571179	0.189651	0.253633
PITG_21245	0.411067	0.809925	0.420888	1.41164	0.734987	0.669118	0.780466	0.856769	24.6167	30.3936
PITG_21243	0	0	0	0	0	0	0	0	0	0
PITG_21238	0	0	0.561183	0.668673	1.10248	0.981373	0.369694	0.928167	1.631	1.18362
PITG_21228	3.00079	2.42977	5.56507	4.38352	6.68838	4.68382	1.60201	2.07053	2.5034	2.1136
PITG_21224	0	0	0	0	0	0	0	0	0	0
PITG_21223	5.13833	4.92185	4.62976	5.72087	4.48342	5.53137	13.9252	11.6378	8.91361	9.29986
PITG_21222	54.6719	47.8479	33.2969	34.1023	22.5274	20.2074	35.9014	34.1994	32.3924	28.4068
PITG_21220	0.86324	1.30834	54.1542	54.1253	54.2053	57.6779	26.618	12.1376	12.7066	13.7384
PITG_21219	153.369	150.708	135.245	149.523	145.932	147.607	136.417	108.81	119.139	119.926
PITG_21218	0	0	0	0	0	0	0	0	0	0
PITG_21216	1.19209	1.18374	1.40296	1.74598	8.08486	14.2299	11.2141	0.499782	3.33786	3.6354
PITG_21215	10.3589	10.6536	9.91424	11.4417	4.99791	4.81765	3.94341	3.28428	6.59986	8.11624
PITG_21214	23.0608	21.058	25.5806	28.1214	17.6397	16.4157	9.81744	8.3535	16.6514	16.3593
PITG_21213	15.7028	14.641	7.43568	5.98091	21.8291	32.1176	117.563	239.324	40.3578	38.4676
PITG_21212	2.26087	1.86906	1.77708	1.89457	5.76965	7.58333	2.79325	0.785372	4.58956	3.29722
PITG_21211	31.2411	29.4065	3.88152	4.71786	8.5626	10.2598	6.49019	4.99782	9.63428	8.62351
PITG_21210	30.1312	30.341	14.1699	16.9769	8.15836	9.63529	18.8955	24.2751	22.1133	23.4187
PITG_21209	1.47984	1.24604	1.77708	2.34035	3.93218	5.6652	2.58786	1.42795	2.42754	3.04359
PITG_21208	1.15099	1.43294	56.3054	32.1334	162.947	174.818	117.481	31.0579	63.2297	57.0673
PITG_21207	2.75415	3.73812	140.81	78.3833	376.277	400.98	251.68	57.2607	59.7022	51.6142
PITG_21203	0.24664	0.436113	1.54325	1.70883	5.32866	7.00343	2.95755	0.428385	1.36549	1.22589
PITG_21202	0	0	0.79501	1.3002	1.50672	1.78431	1.47878	0.928167	0.379302	0.253633
PITG_21200	0	0	0	0	0	0	0	0	0	0
PITG_21199	0	0	0	0	0	0	0	0	0	0.0422721
PITG_21196	6.7415	4.92185	1.73032	2.4518	1.94772	2.72108	2.91648	3.99826	2.69305	2.40951
PITG_21192	0	0	0	0	0	0	0	0	0	0.0422721
PITG_21190	0	0	1.82385	0.668673	0.367494	0.62451	0.28754	1.92773	0.720674	0.591809
PITG_21189	0	0.0623019	5.98596	5.57227	9.99583	11.2412	4.47741	1.35655	5.08265	5.49537
PITG_21188	2.21976	2.05596	3.74122	3.34336	4.88766	6.2451	2.42355	1.99913	3.262	2.66314
PITG_21187	292.392	353.813	378.425	443.404	135.568	122.805	59.11	136.726	165.148	156.618
PITG_21186	45.5873	52.0221	34.2322	37.8543	29.9507	31.8946	44.2401	49.8354	36.4889	38.6367
PITG_21185	134.46	125.912	111.255	112.374	132.004	154.789	489.106	652.144	180.7	186.124
PITG_21184	4.72727	2.99049	14.0296	17.274	14.2955	22.973	51.634	41.6961	19.8754	20.3751
PITG_21183	3.90513	4.85955	43.0241	52.8994	22.4539	20.1627	15.4861	15.4932	17.4479	20.2906
[truncated: 16,660 more rows]
