# Supplementary material for: RNA-seq of life stages of the oomycete Phytophthora infestans reveals dynamic changes in metabolic, signal transduction, and pathogenesis genes and a major role for calcium signaling in development
Source: BMC Genomics. 2017 Feb 23;18:198. doi: 10.1186/s12864-017-3585-x (PMC5322657; doi:10.1186/s12864-017-3585-x)
Supplement: Additional file 3: — Fold-change ratios and Bonferroni-Hochberg false discovery rate (FDR) values for RNA-seq data. (XLSX 15732 kb) [file 12864_2017_3585_MOESM3_ESM.xlsx]

## Sheet: 88069
	MY-SP_logFC	MY-SP_FDR	MY-CL_logFC	MY-CL_FDR	MY-ZOO_logFC	MY-ZOO_FDR	MY-CLVerap_logFC	MY-CLVerap_FDR	MY-CLTFP_logFC	MY-CLTFP_FDR	MY-CLAPB_logFC	MY-CLAPB_FDR	SP-CL_logFC	SP-CL_FDR	SP-ZOO_logFC	SP-ZOO_FDR	SP-CLVerap_logFC	SP-CLVerap_FDR	SP-CLTFP_logFC	SP-CLTFP_FDR	SP-CLAPB_logFC	SP-CLAPB_FDR	CL-ZOO_logFC	CL-ZOO_FDR	CL-CLVerap_logFC	CL-CLVerap_FDR	CL-CLTFP_logFC	CL-CLTFP_FDR	CL-CLAPB_logFC	CL-CLAPB_FDR	ZOO-CLVerap_logFC	ZOO-CLVerap_FDR	ZOO-CLTFP_logFC	ZOO-CLTFP_FDR	ZOO-CLAPB_logFC	ZOO-CLAPB_FDR	CLVerap-CLTFP_logFC	CLVerap-CLTFP_FDR	CLVerap-CLAPB_logFC	CLVerap-CLAPB_FDR	CLTFP-CLAPB_logFC	CLTFP-CLAPB_FDR
MERGED:PITG_08504_PITG08505_PITG_08506_PITG_08507_PITG_08508	-1.83317	8.08654e-05	-1.55771	0.000448359	-0.334995	0.510443	-1.49845	0.00121199	-1.44398	0.00134979	-1.69153	0.000203196	0.265382	0.367242	1.32816	1.78094e-05	0.382691	0.289731	0.395872	0.230657	0.26948	0.450732	1.14143	3.19229e-09	0.148252	0.582578	0.14423	0.329725	0.0669536	0.731199	-0.957342	0.00104817	-0.992209	1.01265e-05	-1.0296	4.11873e-05	0.0120166	0.999867	-0.13871	0.715154	-0.127694	0.637102
MERGED:PITG_17984_PITG_17985_PITG_17986	-0.501547	0.340831	-0.328652	0.49886	0.122314	0.819723	-0.386612	0.446654	-0.269051	0.587318	-0.240172	0.642183	0.155638	0.545373	0.445231	0.139091	0.154729	0.642196	0.232951	0.422213	0.387882	0.191358	0.370204	0.0543593	0.0283712	0.923466	0.0922396	0.514206	0.294988	0.0536396	-0.307377	0.300829	-0.272445	0.228506	-0.0290947	0.910858	0.0791511	0.999867	0.209363	0.536907	0.153295	0.515287
MERGED:PITG_00138_PITG_00139	0.760172	0.223853	-0.770561	0.116273	-1.28261	0.00694439	-0.203176	0.732916	-0.54973	0.293888	-0.286752	0.614255	-1.54469	2.62061e-12	-2.21747	1.89041e-14	-0.921062	0.00391385	-1.30405	3.13989e-07	-0.918793	0.000702332	-0.594162	0.0011277	0.652007	0.00667797	0.256397	0.146945	0.691532	6.77522e-06	1.27806	1.18584e-06	0.854668	3.8871e-05	1.32915	4.07264e-10	-0.380716	0.999867	-0.0198374	0.966545	0.384781	0.076093
MERGED:PITG_00159_PITG_00160	-1.22486	0.0131411	-0.545749	0.256345	1.06708	0.0307444	-0.437478	0.391674	-0.470562	0.330764	-0.70981	0.144959	0.667064	0.0136713	2.12296	2.58411e-11	0.833448	0.0114509	0.766291	0.0107821	0.643359	0.0471172	1.53177	1.16764e-17	0.197747	0.419333	0.114397	0.423746	0.0391447	0.826466	-1.29823	8.53255e-07	-1.41188	1.56827e-11	-1.44647	6.13058e-10	-0.0683724	0.999867	-0.215956	0.532999	-0.124418	0.609835
MERGED:PITG_00378_PITG_00379	-0.879179	0.148874	2.08158	0.000249993	1.88795	0.00103715	1.33159	0.0227463	1.60538	0.00353873	0.908184	0.112083	2.94297	2.07606e-16	2.58147	2.9013e-11	2.25192	4.72204e-08	2.49787	9.2242e-11	1.91152	1.70146e-06	-0.274195	0.116157	-0.658246	0.00159944	-0.429438	0.00131109	-0.968617	3.95815e-11	-0.346423	0.216086	-0.14893	0.499183	-0.649755	0.00384184	0.243327	0.999867	-0.36841	0.245725	-0.588231	0.00434323
MERGED:PITG_00499_PITG_00500	0.701319	0.19763	-0.388548	0.409767	0.176754	0.737711	-0.587401	0.218253	-0.479646	0.319386	0.401691	0.447832	-1.10369	1.52306e-09	-0.698838	0.00781065	-1.24469	6.54049e-07	-1.18596	1.6055e-08	-0.173251	0.522958	0.483603	0.00420608	-0.110382	0.631679	-0.0659956	0.711734	0.991342	4.53515e-09	-0.558756	0.0233477	-0.542996	0.0101109	0.555178	0.0193526	0.0587399	0.999867	1.04624	0.000100775	1.01	1.37899e-06
MERGED:PITG_00642_PITG_00643	-3.75418	3.02556e-06	-4.51809	9.65017e-10	-2.97276	0.000297917	-5.01427	1.13225e-11	-4.8538	8.68281e-11	-5.67005	2.50353e-15	-0.773901	0.00067361	0.607587	0.0544864	-1.21141	7.22297e-05	-1.1209	7.09675e-06	-1.79111	8.83775e-13	1.46561	8.56895e-15	-0.406257	0.072464	-0.331903	0.0189859	-0.955016	1.24202e-13	-1.83315	3.00008e-12	-1.79076	4.3472e-17	-2.37451	1.56919e-28	0.089	0.999867	-0.606353	0.025357	-0.672004	6.44205e-05
MERGED:PITG_00722_PITG_00723	-0.909115	0.0487033	0.314807	0.494546	-0.17481	0.719027	0.153458	0.765702	0.410134	0.376437	0.159093	0.750256	1.20966	4.16684e-10	0.56014	0.0385586	1.1057	2.05831e-05	1.32642	1.47103e-09	1.19542	4.43626e-07	-0.570544	0.000470835	-0.0738996	0.755551	0.131655	0.395723	0.0490649	0.755284	0.531787	0.0408062	0.707315	0.000543246	0.664589	0.00253086	0.220725	0.999867	0.0652117	0.866252	-0.132324	0.550719
MERGED:PITG_00851_PITG_00852	-0.817177	0.0914658	0.0498043	0.921577	0.0880092	0.863802	0.0343054	0.951799	0.116025	0.820229	0.140277	0.787807	0.855872	4.00758e-06	0.734526	0.00404938	0.896889	0.000404343	0.931577	7.36965e-06	1.08515	1.08787e-06	-0.0428954	0.815398	0.0694088	0.787421	0.0911241	0.565194	0.291886	0.0328531	0.146034	0.586168	0.140163	0.513246	0.380407	0.0766995	0.0368607	0.999867	0.165776	0.627028	0.151893	0.45693
MERGED:PITG_00859_PITG_00860	-0.81297	0.380142	-2.74444	0.000102409	0.0489617	0.96152	-3.66482	1.60493e-07	-3.45894	1.42153e-06	-3.92839	2.37187e-08	-1.92882	1.67678e-20	0.698106	0.0375966	-2.79027	3.34416e-23	-2.66012	6.59855e-30	-2.98808	9.61252e-35	2.7026	5.9696e-38	-0.830847	1.76751e-05	-0.717197	5.20203e-07	-0.995846	9.33185e-13	-3.50009	1.0714e-36	-3.41736	2.99507e-43	-3.65487	1.46543e-46	0.129	0.999867	-0.223362	0.489182	-0.329207	0.120536
MERGED:PITG_00960_PITG_00961	0.0400628	0.947475	-1.38019	0.000835533	0.568018	0.241334	-0.720229	0.105924	-1.08977	0.00851414	-0.662262	0.14423	-1.43704	2.84489e-13	0.351124	0.253704	-0.721565	0.00562762	-1.12596	2.0159e-07	-0.575266	0.0318951	1.86738	1.93852e-15	0.742218	0.000474765	0.326127	0.00769307	0.924231	3.28922e-06	-1.09336	0.000654985	-1.53596	6.75819e-09	-0.894927	0.00422736	-0.400704	0.961749	0.125599	0.783361	0.549005	0.0305068
MERGED:PITG_01105_PITG_01106	-1.8199	0.000103028	-0.232479	0.664125	0.537077	0.341139	-0.156554	0.790111	-0.299571	0.58205	-0.679581	0.176032	1.57569	9.6739e-14	2.18353	4.94792e-14	1.70972	1.23932e-09	1.52034	3.77732e-11	1.26575	1.03136e-07	0.691231	0.000903661	0.164796	0.564893	-0.040074	0.857889	-0.249294	0.131704	-0.488771	0.072248	-0.724197	0.00158586	-0.893464	4.67088e-05	-0.190036	0.999867	-0.469858	0.111461	-0.25732	0.232587
MERGED:PITG_01116_PITG_01117	-1.33592	0.00543037	-2.47934	1.02132e-09	-1.61971	0.000225711	-2.75953	4.16028e-11	-2.8846	4.17846e-12	-2.69665	2.62375e-10	-1.15816	2.13739e-10	-0.460775	0.0757591	-1.38164	2.43186e-08	-1.55125	8.12122e-14	-1.2343	3.48025e-08	0.778237	1.99979e-06	-0.195145	0.360404	-0.379032	0.00781717	-0.0129203	0.939886	-0.939745	0.000183492	-1.15257	5.52741e-08	-0.74622	0.000619017	-0.167991	0.999867	0.124544	0.73252	0.315597	0.14711
MERGED:PITG_01241_PITG_01242	0.786035	0.140727	-0.555017	0.250598	-0.535124	0.278604	-0.201279	0.713879	-0.30119	0.550233	-0.314853	0.538618	-1.36164	2.50662e-12	-1.50247	1.24517e-08	-0.951635	0.000152766	-1.08486	4.60054e-07	-0.974525	2.01541e-05	-0.0608653	0.756174	0.438092	0.0352849	0.291127	0.0275632	0.449991	0.00176262	0.532526	0.0530595	0.357027	0.096733	0.556201	0.0147859	-0.131235	0.999867	-0.0452866	0.913105	0.108906	0.650356
MERGED:PITG_01645_PITG_01646	-1.28877	0.00281778	-0.172686	0.711992	-0.333794	0.471865	-0.225993	0.648768	0.095004	0.850383	-0.312971	0.508199	1.09976	1.86587e-09	0.777699	0.00272546	1.10396	9.7848e-06	1.38251	4.04065e-09	1.10246	1.97262e-06	-0.241886	0.179635	0.0342952	0.895106	0.300107	0.10063	0.0647893	0.686152	0.311743	0.231007	0.550136	0.0177329	0.352281	0.121726	0.279465	0.999867	-0.0262055	0.949866	-0.282149	0.239617
MERGED:PITG_01714_PITG_01715	-1.61955	0.0006576	0.976416	0.0398457	0.83588	0.087015	0.134268	0.812988	0.372003	0.463111	-0.312052	0.543071	2.58149	2.76689e-20	2.27602	1.53386e-12	1.79877	2.4643e-07	1.98662	1.69758e-10	1.43339	1.26692e-05	-0.221714	0.198268	-0.749699	0.000358003	-0.579609	4.11679e-06	-1.08562	1.25887e-14	-0.490393	0.0761068	-0.352023	0.0910099	-0.818446	0.000170865	0.18489	0.999867	-0.393544	0.203206	-0.55515	0.00534934
MERGED:PITG_01753_PITG_01754	-0.18589	0.741277	1.22621	0.00590668	2.16154	5.82277e-06	0.467038	0.333495	0.716211	0.117395	0.479807	0.304832	1.39978	6.8682e-14	2.17521	2.29835e-17	0.699781	0.0102386	0.903686	1.70953e-05	0.793138	0.000571882	0.853514	1.0435e-06	-0.667016	0.00208541	-0.480597	0.000470081	-0.544317	0.000120304	-1.4835	5.51099e-09	-1.32835	2.83229e-11	-1.35176	2.22772e-10	0.20105	0.999867	0.0655542	0.876201	-0.112347	0.616895
MERGED:PITG_01786_PITG_01787	-0.440247	0.435745	-0.10037	0.854825	0.839139	0.107939	-0.545648	0.297721	-0.43174	0.401554	-0.844476	0.08294	0.318878	0.108166	1.09856	1.4292e-05	-0.0678548	0.827431	0.00381543	0.988447	-0.27757	0.297671	0.858249	5.34461e-07	-0.354764	0.0979281	-0.300493	0.0240578	-0.533286	0.0003482	-1.17677	7.55678e-06	-1.15389	4.88068e-08	-1.34597	2.53126e-09	0.0695711	0.999867	-0.236366	0.483138	-0.282703	0.197548
MERGED:PITG_01801_PITG_01802	1.6569	0.0162054	-0.224539	0.728768	-0.908974	0.131011	1.03166	0.118837	1.1728	0.0746395	1.5789	0.0182233	-1.89195	1.16886e-21	-2.73748	4.96165e-21	-0.580382	0.0584211	-0.49955	0.0333297	0.0503027	0.857138	-0.766125	0.000177685	1.33805	4.57817e-09	1.40787	5.91739e-29	2.00593	4.08507e-48	2.13538	2.00989e-12	2.17979	1.79399e-19	2.81481	1.05897e-28	0.0853815	0.999867	0.610628	0.0530718	0.548731	0.00427072
MERGED:PITG_01902_PITG_01903	0.957475	0.0888414	2.84977	8.67027e-07	3.36997	2.97457e-08	2.38365	3.89245e-05	2.34168	3.02803e-05	1.66934	0.00169372	1.87967	1.90585e-10	2.24332	4.29171e-10	1.4717	4.85629e-05	1.37974	2.18151e-06	0.842451	0.00334733	0.442945	0.232891	-0.37463	0.403424	-0.483963	0.159157	-0.972435	0.000295942	-0.778882	0.0487295	-0.920756	0.00425374	-1.37035	4.22899e-06	-0.0941523	0.999867	-0.657459	0.115971	-0.536327	0.065166
MERGED:PITG_01926_PITG_01927_PITG_01928_PITG_01929	0.0760746	0.906976	0.76933	0.0971651	3.33742	2.61709e-10	1.3692	0.00570669	1.29118	0.00864657	1.19196	0.0152961	0.685872	0.00562154	3.09878	4.34075e-19	1.34503	3.57413e-05	1.22148	2.82154e-05	1.24465	2.44547e-05	2.48947	1.05864e-38	0.691886	0.00161937	0.549311	0.00318886	0.618688	0.000169277	-1.7579	2.24641e-10	-1.93598	2.59667e-13	-1.82235	1.69365e-13	-0.127547	0.999867	-0.128582	0.769759	0.0210079	0.949627
MERGED:PITG_01975_PITG_01976.r	-1.08739	0.0184071	1.19567	0.0123792	1.91209	0.000187917	0.959988	0.0600689	1.26335	0.0111121	0.413809	0.42152	2.26526	5.69568e-33	2.8199	5.01655e-23	2.08742	2.46757e-15	2.35269	6.17205e-28	1.62852	6.33847e-14	0.631046	0.00267827	-0.146732	0.594418	0.102803	0.604045	-0.572789	6.85649e-05	-0.743465	0.00720633	-0.523269	0.0327812	-1.15939	3.00483e-07	0.264218	0.999867	-0.48487	0.0901886	-0.725142	8.80882e-05
MERGED:PITG_01978_PITG_01979_PITG_01980	-1.08435	0.0473877	1.15673	0.035442	1.73388	0.00260397	0.347239	0.563995	0.658404	0.267195	-0.140659	0.820771	2.23667	1.22097e-29	2.65553	9.32207e-21	1.48563	1.89756e-08	1.73935	3.75849e-14	1.07221	1.23861e-06	0.499555	0.0140082	-0.719449	0.00115418	-0.481333	0.00753911	-1.10108	3.39855e-16	-1.18003	8.26148e-06	-0.970954	4.83281e-05	-1.55525	4.97927e-13	0.252815	0.999867	-0.439738	0.122735	-0.668299	0.000676728
MERGED:PITG_01994_PITG_01995	0.367356	0.560946	0.838496	0.117771	0.210434	0.722019	0.773583	0.169444	0.900779	0.103364	0.891905	0.108097	0.450007	0.0161875	-0.337917	0.207702	0.442263	0.0971732	0.524208	0.0139379	0.652107	0.00483977	-0.70854	4.1819e-05	0.0220627	0.934074	0.0895563	0.567479	0.266901	0.0621641	0.765901	0.00149647	0.804947	8.4704e-05	1.01859	1.90913e-06	0.0826368	0.999867	0.185726	0.587048	0.127338	0.549207
MERGED:PITG_02095_PITG_02096	0.175395	0.782096	0.0408314	0.940268	-1.04677	0.022627	0.0813897	0.8889	0.220938	0.674269	0.285374	0.599997	-0.150777	0.46035	-1.40052	2.09929e-08	-0.0532096	0.86034	0.0522973	0.827872	0.236492	0.333907	-1.16824	4.86491e-12	0.126765	0.594418	0.218337	0.112066	0.45134	0.000737447	1.32974	8.49836e-08	1.39288	1.8721e-11	1.66298	4.23386e-14	0.106666	0.999867	0.265996	0.393261	0.183224	0.354825
MERGED:PITG_02126_PITG_02127	-0.264483	0.677292	-0.360503	0.490055	-0.416439	0.431477	-0.704557	0.16807	-0.577707	0.269508	-0.707942	0.173867	-0.106997	0.576405	-0.324452	0.217121	-0.393623	0.128654	-0.320706	0.130961	-0.316325	0.150528	-0.137374	0.428905	-0.25715	0.224346	-0.199175	0.20405	-0.146603	0.28921	-0.0851008	0.744465	-0.0572994	0.804175	0.0362899	0.871537	0.0733582	0.999867	0.0533704	0.893003	0.00278788	0.990968
MERGED:PITG_02131_PITG_02132_PITG_02133_PITG_02134	-1.84268	0.000140219	-1.42186	0.00163969	-0.915199	0.0503895	-1.24542	0.00741036	-1.26514	0.00818257	-1.328	0.00447043	0.413596	0.169596	0.76316	0.0254957	0.646929	0.0676022	0.581508	0.111438	0.643789	0.0630999	0.425088	0.0306934	0.262114	0.277608	0.17858	0.455473	0.293107	0.079879	-0.128748	0.680817	-0.24282	0.398669	-0.0872761	0.739782	-0.0651318	0.999867	-0.026113	0.953175	0.0616903	0.856122
MERGED:PITG_02249_PITG_02250.r	-4.75972	6.27761e-11	-4.24743	2.80222e-09	-4.88823	5.71966e-12	-4.3672	1.64851e-09	-4.30238	4.81551e-09	-4.43824	8.99345e-10	0.516232	0.00340173	-0.287411	0.296897	0.453084	0.0722281	0.443414	0.0282073	0.44981	0.0401022	-0.723432	0.000102042	-0.0352129	0.898903	-0.0578062	0.734983	-0.00359466	0.98226	0.721788	0.00891	0.671141	0.00260787	0.764032	0.00100023	-0.00725228	0.999867	-0.0253744	0.952189	0.00481891	0.984838
MERGED:PITG_02363_PITG_02364	0.376346	0.518375	2.32067	3.82388e-06	3.14732	5.97893e-09	1.63183	0.00194443	1.97613	6.29238e-05	1.42244	0.00412262	1.92908	5.54105e-23	2.59642	4.91432e-21	1.30023	1.11725e-05	1.60806	9.55922e-14	1.17378	4.74657e-07	0.743805	0.000109007	-0.594022	0.0189793	-0.305527	0.0287975	-0.691267	6.06268e-07	-1.30034	4.34202e-06	-1.04285	4.79394e-07	-1.39029	4.75306e-10	0.303233	0.999867	-0.156428	0.70739	-0.435247	0.0181665
MERGED:PITG_02397_PITG_02398	-0.760232	0.300897	-1.11503	0.0751244	0.876681	0.246761	-1.8867	0.00170327	-1.53086	0.0133743	-2.39039	2.57274e-05	-0.361315	0.146231	1.47049	4.19465e-05	-1.07426	0.000936019	-0.775794	0.003628	-1.50147	2.34769e-09	1.91043	6.62639e-14	-0.680323	0.00927113	-0.398413	0.0510454	-1.07609	1.78016e-12	-2.55199	6.68113e-15	-2.30474	1.81134e-15	-2.9416	2.78379e-30	0.294992	0.999867	-0.454844	0.152819	-0.727341	0.000263443
MERGED:PITG_02534_PITG_02535	-0.462077	0.393609	-1.6903	4.82115e-05	-1.33938	0.00206343	-1.95619	4.88e-06	-1.84803	1.05086e-05	-1.66164	8.83144e-05	-1.24719	6.92482e-12	-1.05823	1.99755e-05	-1.45571	3.95278e-09	-1.38777	1.78126e-11	-1.07354	8.14355e-07	0.269831	0.122767	-0.178943	0.415744	-0.125884	0.387943	0.236458	0.100005	-0.41418	0.119009	-0.390594	0.0695195	0.0123839	0.959876	0.0684023	0.999867	0.357964	0.203942	0.312662	0.128876
MERGED:PITG_02570_PITG_02571	2.05879	0.000396541	3.78311	4.13296e-10	3.72005	1.62985e-09	2.99068	5.94597e-07	3.31624	1.16663e-08	2.99304	3.25601e-07	1.70833	6.70788e-21	1.48525	3.00676e-09	0.973409	6.78653e-05	1.27098	2.53278e-10	1.06128	7.97836e-07	-0.144674	0.445861	-0.704279	0.000297117	-0.422077	0.00171935	-0.584008	4.41656e-06	-0.524499	0.0277264	-0.272987	0.189677	-0.393747	0.0609414	0.296893	0.999867	0.0626433	0.873891	-0.211239	0.263456
MERGED:PITG_02592_PITG_02593	0.895335	0.111357	-1.38376	0.00201693	-0.661015	0.176375	-1.53876	0.000882074	-1.42675	0.00194731	-0.530112	0.290467	-2.29635	2.89055e-33	-1.73276	3.42971e-11	-2.39504	2.16911e-20	-2.32489	2.0892e-24	-1.2981	1.27e-08	0.641547	0.00023346	-0.0702728	0.785722	-0.0152385	0.93999	1.06062	6.92088e-13	-0.678497	0.012441	-0.652738	0.00464361	0.465889	0.0458312	0.0715668	0.999867	1.07449	1.36691e-05	1.02559	9.23026e-07
MERGED:PITG_02713_PITG_02714	-0.225991	0.834693	-1.1723	0.153458	0.361757	0.701902	-1.36008	0.10054	-1.27718	0.115319	-1.16576	0.163476	-0.960434	0.000190901	0.4152	0.162776	-1.09192	0.000736371	-1.02254	0.000723972	-0.812664	0.0086872	1.45387	7.90659e-14	-0.102692	0.711982	-0.0485969	0.776732	0.210791	0.235802	-1.52247	2.70529e-07	-1.49762	6.10817e-11	-1.19708	1.04743e-06	0.070424	0.999867	0.256167	0.4449	0.208691	0.416281
MERGED:PITG_02734_PITG_02735	0.549016	0.301937	1.01963	0.0252866	0.754636	0.112157	0.564269	0.245238	0.760685	0.104991	0.927028	0.0483903	0.455062	0.018701	0.0311697	0.911915	0.0562134	0.843815	0.210046	0.343069	0.505574	0.0291151	-0.345899	0.0382968	-0.370224	0.0738586	-0.230001	0.117983	0.113112	0.431179	0.00964419	0.97331	0.121222	0.580629	0.504614	0.0179558	0.155502	0.999867	0.426633	0.119389	0.293918	0.121685
MERGED:PITG_02760_PITG_02761	0.585778	0.377891	-0.537065	0.353043	-0.825436	0.146185	-1.08077	0.0568321	-0.943021	0.0843771	-0.822455	0.148915	-1.13507	6.58709e-06	-1.58539	3.81693e-07	-1.62002	1.47475e-06	-1.51142	5.07826e-07	-1.28176	3.11377e-05	-0.368705	0.0930563	-0.452433	0.0629873	-0.361509	0.00222759	-0.0839518	0.649229	-0.0467949	0.901777	0.0128011	0.963522	0.331154	0.237973	0.106106	0.999867	0.310888	0.346575	0.228006	0.351764
MERGED:PITG_02800_PITG_02801	0.328869	0.53682	0.183411	0.698775	-0.531286	0.242609	0.780823	0.0922554	0.841445	0.0596635	0.841169	0.0629471	-0.159303	0.419633	-1.03328	0.000114042	0.49412	0.0563628	0.517664	0.0145455	0.639831	0.00415354	-0.795748	1.52255e-06	0.681258	0.000512539	0.691466	5.49483e-07	0.861958	3.05314e-10	1.51006	1.33253e-08	1.49178	1.82418e-12	1.70288	1.22603e-14	0.0258622	0.999867	0.123895	0.735329	0.120695	0.57685
MERGED:PITG_02941_PITG_02942	-2.1108	0.00407062	-1.70699	0.0173997	-2.12287	0.00250843	-1.90578	0.00874854	-1.69859	0.0223779	-1.8291	0.011792	0.402157	0.0298079	-0.175631	0.542486	0.260292	0.344329	0.394267	0.0637174	0.409523	0.071547	-0.497211	0.00949685	-0.113505	0.640843	0.00743175	0.967425	0.069426	0.630296	0.417726	0.115236	0.50967	0.0222403	0.611836	0.00582214	0.13596	0.999867	0.126814	0.730809	0.0132295	0.955602
MERGED:PITG_03083_PITG_03084	1.8839	0.000827153	2.29782	2.77338e-05	2.76281	2.03673e-06	1.93269	0.000482316	2.31104	4.31824e-05	0.754554	0.152191	0.398348	0.160516	0.702306	0.0519	0.090693	0.823751	0.421131	0.192882	-1.00122	0.000479269	0.383136	0.201095	-0.277691	0.430046	0.0372099	0.918741	-1.33375	1.80008e-10	-0.625557	0.0722549	-0.338593	0.301417	-1.67293	4.73184e-10	0.330907	0.999867	-1.11614	0.000478893	-1.4216	2.54582e-08
MERGED:PITG_03189_PITG_03190_PITG_03191	-4.49334	2.16512e-14	-5.94222	1.93619e-27	-4.6205	2.21312e-15	-6.15161	1.46303e-28	-6.15417	1.59554e-29	-6.5222	1.20974e-31	-1.46489	5.87825e-15	-0.306471	0.269424	-1.61752	1.16145e-10	-1.65081	9.50654e-15	-1.90329	1.11443e-16	1.2395	3.41029e-13	-0.122834	0.593089	-0.17146	0.243575	-0.375939	0.00836457	-1.32776	1.29117e-07	-1.40624	3.93646e-11	-1.5696	3.66572e-12	-0.0331813	0.999867	-0.310329	0.300991	-0.25413	0.24892
MERGED:PITG_03211_PITG_03212	-0.0927546	0.939763	-0.97697	0.276664	-0.258303	0.798527	-1.17343	0.196166	-0.989411	0.286084	-1.10728	0.228266	-0.877484	3.12606e-05	-0.324742	0.257858	-1.01748	0.000384468	-0.91971	7.84247e-05	-0.887095	0.000367884	0.635967	8.77901e-05	-0.113952	0.665988	-0.0279683	0.879276	0.0533566	0.731166	-0.717928	0.00776236	-0.659244	0.001736	-0.537604	0.0122958	0.101857	0.999867	0.110014	0.781185	0.0310533	0.903058
MERGED:PITG_03284_PITG_03285_PITG_03286	-2.0547	1.0091e-06	-1.74814	1.03362e-05	-1.568	0.000215382	-1.57669	0.000183171	-1.55923	0.000172684	-1.50471	0.000535358	0.294255	0.111373	0.313023	0.259826	0.523187	0.0386357	0.496265	0.0187407	0.676829	0.00274231	0.0990662	0.640043	0.258876	0.192467	0.218061	0.1352	0.444633	0.00303144	0.19533	0.49541	0.126138	0.611251	0.390555	0.113758	-0.0262494	0.999867	0.129153	0.717092	0.178516	0.44196
MERGED:PITG_03325_PITG_03326	-0.645013	0.259492	-2.54528	9.17735e-08	-3.04777	7.23237e-10	-1.31838	0.00962319	-1.58873	0.000672742	-0.974674	0.0505512	-1.91495	3.47271e-17	-2.57717	7.23824e-17	-0.634266	0.0303612	-0.92671	3.36214e-05	-0.20266	0.390801	-0.582987	0.0037536	1.3046	5.94825e-07	1.00267	2.5644e-17	1.77528	7.38853e-33	1.91809	1.17116e-08	1.59079	6.91385e-13	2.40384	8.864e-22	-0.28607	0.999867	0.41374	0.237299	0.722659	0.000243812
MERGED:PITG_03330_PITG_03331	0.21285	0.743364	0.715074	0.172737	0.180498	0.754141	0.286225	0.620832	0.301702	0.589839	0.11174	0.849293	0.484661	0.0157798	-0.208487	0.478253	0.112818	0.700004	0.0808755	0.74687	0.026548	0.924721	-0.615688	0.000242713	-0.342597	0.0773005	-0.389016	0.00385474	-0.394878	0.00475802	0.307662	0.260312	0.232034	0.288353	0.265501	0.240917	-0.0309957	0.999867	-0.109684	0.762353	-0.0556105	0.821055
MERGED:PITG_03369_PITG_03370	-0.517312	0.311486	-1.31081	0.00201693	-0.373778	0.442647	-1.05862	0.0169155	-1.24245	0.00324223	-1.33662	0.00197866	-0.808623	4.34316e-05	-0.0328664	0.910103	-0.500173	0.061525	-0.71623	0.00199813	-0.692862	0.00451434	0.856271	5.80836e-06	0.336507	0.115985	0.108293	0.451922	0.178638	0.238337	-0.48657	0.087514	-0.741791	0.000889646	-0.631102	0.00816118	-0.213476	0.999867	-0.215103	0.521228	0.0215872	0.935432
MERGED:PITG_03432_PITG_03433	-3.244	9.6024e-10	-3.89218	2.03393e-14	-2.85061	3.49338e-08	-3.4733	3.4155e-11	-3.5884	3.05575e-11	-3.4339	4.63456e-11	-0.652787	0.083828	0.226472	0.535288	-0.178285	0.713098	-0.347162	0.468738	-0.0620535	0.893273	0.959388	0.000405288	0.500652	0.0417574	0.315392	0.211602	0.653563	0.00843282	-0.426464	0.340486	-0.640576	0.103001	-0.261587	0.510629	-0.166092	0.999867	0.0958796	0.82473	0.284478	0.43521
MERGED:PITG_03584_PITG_03585	-2.76169	4.26034e-08	-0.688819	0.133516	-0.663984	0.162947	-1.26398	0.0052695	-1.04163	0.02075	-2.47791	4.84005e-08	2.06663	1.07471e-08	1.93854	1.80464e-06	1.5481	0.000156635	1.72948	8.9806e-06	0.41345	0.343152	-0.0562559	0.761697	-0.489927	0.0135617	-0.321296	0.0137911	-1.58963	1.19531e-22	-0.399655	0.135326	-0.258521	0.224544	-1.48828	7.78378e-10	0.183347	0.999867	-1.15703	8.95136e-06	-1.31715	2.42843e-10
MERGED:PITG_03625_PITG_03626	-1.03076	0.0817522	0.0914277	0.887429	-0.261413	0.675976	0.287525	0.666847	0.23064	0.719435	-0.139386	0.835763	1.10895	1.32061e-09	0.596607	0.0214992	1.36227	8.44591e-08	1.27992	7.93049e-10	1.01822	2.35229e-06	-0.432752	0.0136603	0.283627	0.19249	0.186207	0.216006	-0.0287206	0.850315	0.75236	0.0012665	0.626318	0.00149961	0.450008	0.028796	-0.0821877	0.999867	-0.368911	0.202021	-0.263503	0.179036
MERGED:PITG_03683_PITG_03684.r	-3.76614	3.29152e-08	-2.73955	6.77857e-05	-2.56182	0.000308774	-3.17323	3.97426e-06	-2.88236	4.43513e-05	-2.9824	2.19188e-05	1.02816	2.38056e-07	1.04637	0.000256912	0.650929	0.0180618	0.871166	7.1946e-05	0.911587	0.00015102	0.0979722	0.649114	-0.348757	0.118579	-0.141496	0.380652	-0.0562884	0.737001	-0.412129	0.125165	-0.23359	0.293086	-0.106675	0.658887	0.222358	0.999867	0.238323	0.487896	0.0375538	0.878246
MERGED:PITG_03732_PITG_03733	0.305516	0.573575	0.0139868	0.977667	0.560347	0.231042	0.371322	0.444652	0.1989	0.681126	-0.261756	0.587096	-0.305414	0.0993047	0.0795764	0.777897	0.108486	0.699431	-0.102409	0.65251	-0.440254	0.0591815	0.464857	0.00631419	0.442391	0.0308498	0.217248	0.189148	-0.0711134	0.679558	0.0108545	0.968958	-0.243606	0.2728	-0.491407	0.030372	-0.209429	0.999867	-0.571523	0.0395422	-0.338933	0.116669
MERGED:PITG_03800_PITG_03801	0.597278	0.308898	-0.79583	0.108078	-1.30176	0.00744069	-0.139142	0.815954	-0.422725	0.421232	-0.48569	0.354576	-1.40557	6.80522e-08	-2.0703	2.34905e-10	-0.693618	0.0302777	-1.02296	0.000297133	-0.954952	0.00122516	-0.587481	0.00670919	0.73784	0.00250547	0.398294	0.000897857	0.513607	0.00168475	1.35735	4.06872e-05	0.9919	2.67005e-05	1.14567	1.98544e-05	-0.324581	0.999867	-0.281192	0.428012	0.0664374	0.800421
MERGED:PITG_04003_PITG_04005	-1.38609	0.00706406	-1.47257	0.00230097	-0.157842	0.784896	-1.24604	0.0132313	-1.29462	0.0105164	-1.52097	0.002073	-0.0939457	0.754499	1.06061	0.000654034	0.190066	0.604188	0.0888574	0.810421	-0.00669449	0.986868	1.23302	4.3282e-10	0.313588	0.192467	0.194205	0.343001	0.150132	0.422144	-0.884596	0.00260782	-1.03476	7.32452e-05	-1.0382	4.05037e-05	-0.101574	0.999867	-0.220751	0.521228	-0.0964053	0.762063
MERGED:PITG_04288_PITG_04289	2.5251	6.66222e-06	2.76063	5.03059e-07	3.11355	5.42485e-08	2.95162	2.36498e-07	3.04791	2.90694e-08	2.65009	1.55585e-06	0.219323	0.249463	0.412741	0.121302	0.468003	0.0739507	0.534152	0.0126486	0.25201	0.27302	0.271626	0.135918	0.279573	0.196636	0.330654	0.0252484	0.0953215	0.52338	0.0434262	0.873167	0.0658996	0.775379	-0.130108	0.565627	0.0657826	0.999867	-0.241504	0.442489	-0.283805	0.138308
MERGED:PITG_04511_PITG_04512	-0.707688	0.144049	0.0851068	0.863931	0.825935	0.0821832	-0.179043	0.730199	-0.00644315	0.99014	-0.696415	0.123811	0.77778	1.53357e-05	1.35725	4.27732e-08	0.571511	0.0243023	0.696833	0.000848104	0.138093	0.591865	0.658997	0.000103722	-0.175726	0.413545	-0.0652664	0.690803	-0.576289	0.000152771	-0.799688	0.00128877	-0.718239	0.000557487	-1.19023	2.71625e-07	0.125168	0.999867	-0.458595	0.0986597	-0.560286	0.00654044
MERGED:PITG_04524_PITG_04525	-0.411346	0.455843	0.0307569	0.954918	0.250953	0.635141	0.426783	0.417636	0.502311	0.310835	0.373356	0.4707	0.427351	0.129924	0.489407	0.131967	0.878506	0.00989225	0.920783	0.00281367	0.912235	0.00440321	0.139254	0.50103	0.477243	0.0555415	0.50726	0.00012484	0.548038	0.000513907	0.370139	0.238318	0.372833	0.0993083	0.453875	0.061571	0.046228	0.999867	0.0136789	0.975568	-0.0096833	0.97382
MERGED:PITG_04613_PITG_04614.r	0.171028	0.767392	0.568339	0.20105	-0.609104	0.167355	0.475441	0.319151	0.761368	0.0953391	0.786334	0.105938	0.382333	0.0437714	-0.955669	0.000116196	0.346009	0.210218	0.59393	0.00557535	0.740856	0.00251109	-1.25814	3.46525e-14	-0.00742057	0.978207	0.226978	0.108211	0.418253	0.0106976	1.2848	1.6601e-07	1.4912	2.80006e-13	1.72446	1.36012e-13	0.249571	0.999867	0.371855	0.245398	0.143754	0.550971
MERGED:PITG_04834_PITG_04835_PITG_04836.r	-1.96676	0.000684104	-1.75269	0.00121486	-0.23507	0.713598	-2.22574	5.17405e-05	-2.1334	0.000110482	-2.47329	6.32849e-06	0.210963	0.576552	1.57181	1.50151e-05	-0.204595	0.659072	-0.171608	0.69434	-0.376732	0.385616	1.43571	1.86309e-11	-0.386131	0.099595	-0.369431	0.00946213	-0.524561	0.0148503	-1.78717	2.1075e-07	-1.80033	1.46161e-11	-1.91541	9.34681e-10	0.0332601	0.999867	-0.195747	0.591467	-0.206056	0.490767
MERGED:PITG_04873_PITG_04874	0.284685	0.753198	1.65788	0.0279945	0.823129	0.282639	1.59597	0.0395157	1.85204	0.0143241	1.56674	0.0440029	1.35853	1.13993e-12	0.363233	0.182357	1.3533	4.03301e-07	1.59562	2.52051e-13	1.40788	7.3792e-10	-0.91383	1.57856e-06	0.0243276	0.934921	0.252745	0.138528	0.110964	0.475709	0.973554	0.000102489	1.17168	2.66075e-08	1.07049	4.19701e-07	0.242946	0.999867	0.0305097	0.943231	-0.190095	0.383632
MERGED:PITG_04990_PITG_04991.r	0.329082	0.539847	0.106516	0.827997	0.940351	0.0395225	0.0649889	0.905083	0.0604352	0.902088	-0.0584307	0.911023	-0.238706	0.200942	0.433771	0.0786737	-0.223556	0.400558	-0.264941	0.221901	-0.260967	0.2662	0.752933	4.18563e-06	0.0438143	0.865573	-0.0111957	0.948408	0.0407732	0.798723	-0.675098	0.00831559	-0.75854	0.000190008	-0.667029	0.00222802	-0.0397521	0.999867	-0.0604619	0.880123	0.00243619	0.992564
MERGED:PITG_05134_PITG_05135	-4.13101	0.000110291	-6.47217	2.52349e-11	-5.4856	2.59933e-08	-6.42705	6.59274e-11	-6.36829	2.07347e-10	-6.37435	1.00602e-10	-2.33789	2.7761e-31	-1.51608	7.20214e-08	-2.23603	4.12376e-16	-2.26135	2.42062e-22	-2.1178	7.58752e-19	0.902344	8.64329e-08	0.129917	0.578105	0.0903309	0.620691	0.282876	0.0420889	-0.739288	0.00289156	-0.808186	0.000220319	-0.57411	0.00710395	-0.0236866	0.999867	0.0955395	0.797936	0.142089	0.52709
MERGED:PITG_05191_PITG_05192	-0.29474	0.57915	-0.603076	0.157253	1.07931	0.0208058	-0.765547	0.0813577	-0.651195	0.131631	-1.03245	0.0138416	-0.32547	0.0756682	1.19488	2.72908e-06	-0.430843	0.0872898	-0.353803	0.0871251	-0.611572	0.00574456	1.60133	1.85493e-22	-0.0761073	0.743289	-0.0133793	0.939682	-0.223551	0.121711	-1.64295	7.19919e-12	-1.60935	2.35725e-15	-1.77928	1.9273e-16	0.0779473	0.999867	-0.204536	0.522607	-0.259473	0.21081
MERGED:PITG_05265_PITG_05266	-1.22946	0.11672	-0.981472	0.180795	1.45896	0.110946	-1.61332	0.0251085	-1.25854	0.0914138	-2.49236	0.000281373	0.241279	0.40174	2.50229	2.90964e-08	-0.33378	0.365734	-0.0359302	0.918487	-1.13262	0.000437925	2.33283	2.69295e-10	-0.546288	0.077074	-0.261867	0.420965	-1.308	5.91623e-07	-2.85128	5.12779e-11	-2.59747	1.02616e-09	-3.60347	1.72184e-18	0.299395	0.999867	-0.820737	0.0270174	-1.09688	0.000507884
MERGED:PITG_05278_PITG_05279	0.359438	0.554599	-1.60827	0.000604421	-2.37926	8.99969e-07	-0.616687	0.261955	-0.869429	0.0715346	-0.0423691	0.944634	-1.98277	1.38648e-19	-2.91316	1.35948e-20	-0.939389	0.0068092	-1.21167	3.03213e-07	-0.274602	0.230961	-0.851548	1.35263e-05	1.06385	0.00129518	0.783617	6.06217e-07	1.77141	2.61777e-33	1.94346	5.88398e-07	1.63929	1.45223e-11	2.6681	5.26669e-26	-0.262907	0.999867	0.650535	0.105203	0.936016	2.1923e-05
MERGED:PITG_05320_PITG_05321	0.321694	0.587047	0.237757	0.634413	0.928651	0.0629836	0.47955	0.347823	0.332095	0.514005	0.157944	0.774564	-0.0944004	0.639357	0.436859	0.120177	0.204272	0.47823	0.0193375	0.936428	-0.0361883	0.887993	0.611265	0.000546947	0.328137	0.109001	0.129222	0.401906	0.121123	0.370434	-0.247856	0.327613	-0.47432	0.0195747	-0.444921	0.0291752	-0.183614	0.999867	-0.264147	0.39293	-0.0569767	0.799156
MERGED:PITG_05397_PITG_05398	-3.59675	0.00135226	-6.8963	4.8164e-09	-4.91346	8.88484e-06	-5.98601	1.68105e-07	-6.30865	6.73495e-08	-5.64774	6.50795e-07	-3.2821	3.3524e-27	-1.45977	3.47074e-06	-2.31549	9.40758e-13	-2.73406	3.11805e-18	-1.92026	4.36055e-10	1.9004	4.86354e-14	0.99286	3.29816e-05	0.562551	1.72366e-06	1.42472	1.10372e-11	-0.875278	0.0104553	-1.33248	4.81137e-07	-0.427939	0.157566	-0.414575	0.969013	0.374922	0.298881	0.812393	0.000885849
MERGED:PITG_05427_PITG_05428	-1.20303	0.0205054	-0.247478	0.652645	-0.225241	0.69369	-0.0737502	0.906759	0.0462651	0.936758	-0.294139	0.597751	0.935491	0.000339134	0.799406	0.0110598	1.16553	0.000263926	1.24449	2.9834e-05	1.03607	0.000989066	-0.0587808	0.773588	0.258088	0.274783	0.322647	0.0271285	0.163795	0.317953	0.350428	0.229326	0.386039	0.0899812	0.267595	0.272906	0.080804	0.999867	-0.151614	0.681271	-0.209507	0.381173
MERGED:PITG_05441_PITG_05442_PITG_05443_PITG_05444	-1.79824	7.11805e-05	-1.90024	9.30508e-06	-1.19232	0.00653019	-1.5277	0.000516284	-1.55142	0.000437226	-1.37147	0.00164088	-0.112812	0.684415	0.435828	0.168137	0.316708	0.336077	0.246988	0.444239	0.554933	0.0695716	0.626331	0.00154223	0.458478	0.0428678	0.371873	0.0373662	0.730471	8.62872e-06	-0.133496	0.669241	-0.250316	0.337828	0.148771	0.565774	-0.0692595	0.999867	0.214926	0.53692	0.306953	0.242038
MERGED:PITG_05548_PITG_05549	-1.62489	0.000737237	-0.568705	0.243446	0.277502	0.623901	-0.903846	0.0658268	-0.708148	0.152938	-1.20236	0.012341	1.04689	1.00346e-07	1.7342	1.35093e-09	0.768134	0.00361828	0.924508	1.69979e-05	0.551097	0.0236156	0.763104	5.91644e-05	-0.250086	0.25945	-0.107083	0.490697	-0.431187	0.00311673	-0.980653	8.04639e-05	-0.865604	2.6024e-05	-1.15005	4.05043e-07	0.15806	0.999867	-0.239563	0.468629	-0.37402	0.0495204
MERGED:PITG_05563_PITG_05564	-0.173545	0.773276	-0.147712	0.768031	-0.453459	0.345341	-0.146757	0.784904	-0.142051	0.777835	-0.0633654	0.91084	0.0118335	0.953306	-0.453371	0.0943065	0.068923	0.813255	0.0418469	0.855433	0.23735	0.312949	-0.386029	0.0345744	0.0855237	0.734548	0.0453295	0.782382	0.287585	0.0311166	0.505547	0.0520674	0.437288	0.0443604	0.719195	0.00109754	-0.0250034	0.999867	0.146019	0.682975	0.193538	0.307388
MERGED:PITG_05566_PITG_05567	0.205205	0.768102	-0.540004	0.328524	-1.42956	0.00627374	-0.155418	0.811988	-0.23609	0.683001	1.13594	0.0482575	-0.761363	0.00163129	-1.81133	6.65109e-09	-0.322916	0.345737	-0.423784	0.122178	1.05737	4.16855e-05	-0.969966	2.85644e-06	0.462571	0.102324	0.351675	0.00674073	1.88103	2.79531e-31	1.46328	2.46269e-05	1.32668	1.74629e-08	2.89737	1.07745e-25	-0.0947816	0.999867	1.36224	4.92886e-06	1.47951	3.68887e-13
MERGED:PITG_05768_PITG_05769	-3.98323	7.48146e-11	-5.4319	1.67611e-23	-2.91778	3.7343e-06	-5.9091	3.06075e-27	-5.80309	1.62005e-27	-6.08827	2.46186e-30	-1.45986	5.51078e-13	0.889873	0.00725994	-1.87956	9.3024e-11	-1.81739	1.35705e-16	-1.97863	1.22848e-17	2.42411	2.26225e-29	-0.386913	0.0936209	-0.34217	0.0092761	-0.455349	0.000416173	-2.77672	2.48844e-21	-2.76161	1.83464e-32	-2.83471	7.13987e-32	0.0593223	0.999867	-0.126793	0.739473	-0.162519	0.401739
MERGED:PITG_05828_PITG_05829.r	-4.95502	1.16981e-19	-2.86897	8.50437e-07	-2.17659	0.000722535	-2.56296	2.77848e-05	-2.32843	0.000190763	-2.74957	5.13537e-06	2.07985	4.91691e-29	2.60923	2.03181e-20	2.44291	3.4491e-20	2.63193	8.82147e-32	2.33377	9.47896e-25	0.606945	0.002683	0.392862	0.0989045	0.567141	0.00113691	0.317781	0.0368021	-0.181329	0.534886	-0.0337134	0.904169	-0.244828	0.302726	0.189964	0.999867	-0.133425	0.727983	-0.299054	0.187172
MERGED:PITG_06279_PITG_06280	2.47395	0.0214327	2.90109	0.00545812	3.55692	0.00177255	1.8904	0.0624821	3.24062	0.00305205	0.971326	0.318651	NA	NA	NA	NA	NA	NA	NA	NA	-1.3728	0.00182985	NA	NA	NA	NA	NA	NA	-1.74748	6.92006e-05	NA	NA	NA	NA	-2.29875	1.92e-05	NA	NA	-0.877531	0.12116	-2.13355	2.49974e-05
MERGED:PITG_06354_PITG_06355_PITG_06356	-0.222156	0.704295	-0.333301	0.498204	0.260409	0.614211	0.0173141	0.97711	-0.0248378	0.962097	-0.15288	0.775619	-0.126261	0.577199	0.306841	0.266358	0.280399	0.327025	0.206271	0.400536	0.196092	0.458484	0.512861	0.00276709	0.434469	0.0403222	0.347768	0.00604928	0.385326	0.00792536	-0.0450513	0.88106	-0.159375	0.454283	-0.082353	0.72578	-0.0715241	0.999867	-0.106358	0.781147	-0.0117362	0.965558
MERGED:PITG_06405_PITG_06406	-0.12094	0.850646	1.77158	0.000368618	1.3135	0.00938421	1.86634	0.000368275	2.01013	7.12355e-05	1.42703	0.00490954	1.876	1.51571e-23	1.2583	5.37003e-07	2.02883	2.45087e-14	2.1405	3.61338e-21	1.6757	4.70919e-14	-0.538505	0.0017772	0.18439	0.482287	0.279917	0.120502	-0.135466	0.368352	0.759974	0.00174059	0.826841	6.71093e-05	0.446849	0.0266633	0.110644	0.999867	-0.379776	0.222632	-0.465746	0.0307541
MERGED:PITG_06613_PITG_06614	-0.952674	0.0402895	-0.649927	0.126425	-0.57103	0.201286	-0.593183	0.193651	-0.604064	0.16903	-0.949808	0.0268069	0.290008	0.119467	0.20819	0.428818	0.403541	0.113958	0.356009	0.102339	0.129915	0.60186	-0.00213958	0.991281	0.142506	0.518867	0.0802833	0.63658	-0.0969112	0.531994	0.178727	0.513059	0.0870732	0.704462	-0.0496043	0.834797	-0.0465109	0.999867	-0.296926	0.315081	-0.227406	0.303082
MERGED:PITG_06654_PITG_06655	-3.89013	1.49456e-12	-6.3109	9.73912e-37	-5.50791	4.80268e-27	-6.46941	5.59359e-36	-6.49357	6.64755e-36	-7.12178	1.76462e-40	-2.43192	3.43891e-28	-1.79348	8.3281e-11	-2.53243	1.00358e-18	-2.61083	1.37457e-23	-3.10667	1.03098e-22	0.721386	0.000100721	-0.0701805	0.794408	-0.165223	0.26872	-0.612164	0.000793683	-0.756289	0.00589417	-0.881915	9.87307e-05	-1.28744	1.39468e-06	-0.0790897	0.999867	-0.599599	0.0461032	-0.497419	0.0416485
MERGED:PITG_06680_PITG_06681	1.24443	0.0192441	0.787984	0.100909	0.526223	0.289605	1.57616	0.00227331	1.4229	0.00534056	1.37957	0.00679351	-0.470406	0.0352453	-0.89082	0.00222122	0.374538	0.233371	0.175457	0.518064	0.263833	0.337465	-0.342722	0.0526938	0.874939	6.67881e-05	0.66096	2.32606e-05	0.798235	2.66951e-08	1.25234	3.06165e-07	1.01069	4.41913e-07	1.18578	3.96194e-09	-0.198324	0.999867	-0.134653	0.729888	0.0877508	0.726198
MERGED:PITG_06768_PITG_06769	0.305703	0.636228	-2.48718	7.21183e-09	-2.68005	1.50018e-09	-1.51692	0.00218982	-1.87094	2.89824e-05	0.43078	0.458569	-2.80839	5.38589e-49	-3.16208	1.58005e-33	-1.78453	2.79443e-08	-2.16331	1.12143e-24	0.248675	0.368673	-0.27362	0.117527	1.04676	7.40368e-05	0.659771	3.78526e-07	3.11531	6.15101e-81	1.34964	3.08019e-05	0.93827	7.90041e-06	3.43891	2.35504e-41	-0.371277	0.999867	2.01768	6.52514e-10	2.40747	2.22724e-37
MERGED:PITG_07013_PITG_07014	7.31983	5.92559e-11	3.34218	1.43714e-05	1.19289	0.080639	3.81194	2.87562e-06	4.33483	7.25153e-07	2.28996	0.00133129	NA	NA	-6.25712	1.95461e-17	NA	NA	NA	NA	NA	NA	-2.22171	3.14732e-08	NA	NA	NA	NA	NA	NA	2.81236	1.68282e-08	3.23815	1.42642e-11	1.43447	0.000131903	NA	NA	NA	NA	NA	NA
MERGED:PITG_07078_PITG_07079	-6.50045	5.40645e-32	-4.25724	1.21158e-12	-3.39277	9.65816e-08	-4.57497	6.76996e-14	-4.21223	4.99661e-12	-5.12267	3.8723e-18	2.22744	3.67124e-27	2.9341	4.36283e-20	1.96523	1.45253e-12	2.2874	2.31531e-22	1.50494	1.37992e-09	0.789505	0.00122855	-0.23155	0.378211	0.0761504	0.748296	-0.655885	0.000338189	-0.981385	0.00118083	-0.707666	0.0139947	-1.40254	2.79252e-07	0.32105	0.999867	-0.485614	0.127169	-0.782515	0.000677967
MERGED:PITG_07091_PITG_07092	0.933417	0.163014	-0.524825	0.357746	-0.241257	0.705165	-0.620916	0.28608	-0.755529	0.189627	-0.986806	0.0703995	-1.4703	1.63255e-11	-1.34916	2.92359e-05	-1.50891	7.48857e-08	-1.69384	9.20215e-12	-1.79365	2.53789e-13	0.199745	0.42958	-0.00967649	0.974461	-0.208159	0.251727	-0.259574	0.0789527	-0.176393	0.566435	-0.400122	0.121458	-0.413533	0.105714	-0.183134	0.999867	-0.308123	0.316396	-0.100778	0.672254
MERGED:PITG_07228_PITG_07229	-1.09286	0.014465	-0.202783	0.661189	0.215357	0.661979	-0.542634	0.230301	-0.398389	0.378177	-0.62985	0.156406	0.876433	1.18426e-05	1.13358	1.83329e-05	0.594175	0.0337083	0.697515	0.00364318	0.589915	0.0233238	0.337185	0.0441683	-0.252068	0.232182	-0.164549	0.271278	-0.223317	0.134498	-0.553847	0.0314958	-0.496657	0.0193409	-0.515604	0.0198311	0.103086	0.999867	-0.0289732	0.94637	-0.108938	0.65799
MERGED:PITG_07253_PITG_07254_PITG_07255	-6.4942	7.75008e-31	-6.83931	2.31095e-35	-6.19399	3.69752e-30	-6.50317	1.24772e-32	-6.5352	4.16445e-32	-6.24704	5.12262e-31	-0.357579	0.187523	0.123365	0.708511	0.035687	0.92107	-0.0532416	0.869145	0.373385	0.228495	0.563594	0.00321041	0.422733	0.0610039	0.31981	0.00800632	0.793542	2.5771e-07	-0.106183	0.731895	-0.237843	0.283066	0.275617	0.255376	-0.088023	0.999867	0.313567	0.311951	0.424742	0.0453712
MERGED:PITG_07261_PITG_07262	-1.37464	0.00785401	-1.37939	0.00465565	-0.296586	0.591766	-1.33026	0.00829714	-1.26751	0.00916415	-1.49954	0.00257057	-0.0176829	0.944491	0.905284	0.00121613	0.0877158	0.79327	0.123551	0.67244	0.00233795	0.994253	1.00204	8.81145e-09	0.133693	0.608565	0.154863	0.322033	0.0828102	0.619701	-0.8346	0.00210233	-0.842464	9.94512e-05	-0.87365	0.000140246	0.0374143	0.999867	-0.107985	0.781427	-0.122531	0.627725
MERGED:PITG_07648_PITG_07649	-0.259823	0.69847	-0.407275	0.447523	0.753982	0.214082	-0.164186	0.791509	-0.286832	0.614936	-0.306839	0.598096	-0.15776	0.525162	0.843217	0.0107297	0.141618	0.684913	-0.0201314	0.945884	0.082756	0.788743	1.07658	6.61249e-07	0.329196	0.208926	0.153476	0.463806	0.306641	0.0819924	-0.714979	0.0144557	-0.918578	0.000303435	-0.726558	0.00287355	-0.160696	0.999867	-0.0820051	0.860047	0.102998	0.699403
MERGED:PITG_07940_PITG_07941.r	0.307512	0.667164	0.531221	0.36728	-0.72501	0.189815	1.15119	0.0584325	0.924939	0.12012	1.3195	0.0306709	0.208834	0.35591	-1.21067	5.91589e-06	0.88598	0.00302928	0.636814	0.0148612	1.13717	1.21714e-05	-1.33668	6.99751e-16	0.706459	0.0010783	0.44334	0.0115842	0.990431	3.15232e-12	2.07793	3.53889e-18	1.78314	1.65765e-16	2.37258	7.47269e-30	-0.248754	0.999867	0.227005	0.512033	0.497896	0.025098
MERGED:PITG_08024_PITG_08025.r	-0.478441	0.393047	1.39022	0.00477944	1.99227	0.000106368	0.977151	0.0593309	1.11309	0.0243467	0.47931	0.356508	1.85533	2.3447e-08	2.30155	3.14646e-10	1.50099	0.000156855	1.5974	1.86154e-05	1.08654	0.00540984	0.52108	0.00409739	-0.322036	0.190468	-0.240943	0.100898	-0.705765	2.55274e-05	-0.806301	0.00497865	-0.755215	0.000561265	-1.18154	1.60735e-06	0.0947556	0.999867	-0.44124	0.152819	-0.512544	0.0302319
MERGED:PITG_08307_PITG_08308	1.00295	0.065638	0.594381	0.225435	-0.825319	0.0699128	0.841139	0.104464	0.971126	0.0549983	1.1984	0.0186268	-0.424476	0.0387729	-2.00414	7.2218e-14	-0.122058	0.702373	-0.0219129	0.934363	0.322975	0.206497	-1.50013	8.09247e-19	0.330416	0.193687	0.418483	0.01223	0.811136	2.23571e-08	1.86342	1.50731e-13	1.92245	2.49551e-20	2.35563	7.07908e-29	0.102607	0.999867	0.423229	0.182146	0.343244	0.117548
MERGED:PITG_08312_PITG_08313	-2.125	0.000217639	-0.767651	0.193481	0.42481	0.515152	-2.16418	0.000168648	-1.8608	0.000770583	-2.03285	0.000347735	1.34235	6.50456e-06	2.37425	1.96515e-13	0.00455759	0.991911	0.280663	0.45391	0.218421	0.59183	1.11184	2.39259e-09	-1.30506	1.3143e-08	-1.04746	1.33588e-19	-1.06104	1.56026e-07	-2.37982	1.39859e-12	-2.15398	1.20838e-19	-2.12764	1.52583e-13	0.273226	0.999867	0.186375	0.646902	-0.0636731	0.843177
MERGED:PITG_08376_PITG_08377	1.40176	0.0187458	1.33866	0.0146762	0.505451	0.378044	1.63271	0.00415837	1.51514	0.00574675	0.858962	0.129792	-0.0746593	0.764805	-1.07277	0.000414281	0.277155	0.367771	0.123141	0.659413	-0.41724	0.160051	-0.914322	3.20744e-07	0.382205	0.0579802	0.213626	0.111985	-0.279649	0.0817288	1.33203	8.0808e-07	1.13433	7.66011e-08	0.679374	0.00492865	-0.153996	0.999867	-0.719596	0.00678307	-0.542216	0.0112418
MERGED:PITG_08427_PITG_08428	-1.13607	0.0151031	-2.40496	1.98061e-09	-2.49822	1.04007e-09	-2.19212	1.59438e-07	-2.25611	4.25415e-08	-2.05374	7.9581e-07	-1.2877	2.05827e-11	-1.54389	2.87928e-09	-1.01864	8.03999e-05	-1.12079	2.3811e-07	-0.791871	0.000595523	-0.1743	0.341997	0.296687	0.172819	0.180811	0.226408	0.55898	0.00014771	0.504368	0.0643742	0.359874	0.103845	0.77763	0.000523658	-0.099842	0.999867	0.204711	0.547051	0.32755	0.138763
MERGED:PITG_08493_PITG_08494	-1.79644	0.00797174	-1.63736	0.0110293	-1.47004	0.0248973	-2.07011	0.00133254	-1.90566	0.00382348	-2.2606	0.000441769	0.156934	0.412996	0.163252	0.557366	-0.218247	0.411989	-0.124236	0.574113	-0.335709	0.13658	0.0859467	0.640728	-0.345649	0.0882333	-0.266461	0.0739466	-0.429537	0.00123416	-0.396432	0.109975	-0.347361	0.10545	-0.47045	0.0269019	0.0945031	0.999867	-0.141321	0.680449	-0.212871	0.296923
MERGED:PITG_08543_PITG_08544	0.445376	0.535337	2.76512	2.54408e-05	4.12749	1.63767e-08	0.934886	0.147504	1.53596	0.0160596	0.850944	0.189213	2.30214	4.59438e-23	3.5011	1.95402e-23	0.531351	0.0950221	1.07625	5.88785e-06	0.532096	0.0439689	1.27108	1.39641e-06	-1.73683	3.43042e-11	-1.21053	1.01767e-12	-1.70967	8.17254e-20	-2.97314	1.05961e-19	-2.47638	9.06233e-20	-2.93432	3.39503e-25	0.541194	0.864211	-0.0278795	0.955964	-0.547048	0.0126492
MERGED:PITG_08574_PITG_08575	-1.81304	0.000236721	-2.70448	3.68692e-10	-2.89796	5.89493e-11	-2.96011	2.5348e-11	-2.89138	2.78093e-11	-2.92761	6.5041e-11	-0.907477	5.69578e-06	-1.26456	9.06537e-07	-1.10584	2.30666e-05	-1.06756	4.60187e-06	-0.989151	2.94962e-05	-0.274313	0.105249	-0.168834	0.43324	-0.14672	0.407726	-0.0188451	0.906885	0.140324	0.609025	0.131939	0.576984	0.300624	0.177717	0.0383351	0.999867	0.0924001	0.801465	0.0769785	0.76335
MERGED:PITG_08588_PITG_08589	-0.220521	0.703599	-0.0969923	0.851051	-0.201388	0.696643	-0.208483	0.693982	-0.0113479	0.98329	-0.327602	0.509551	0.103996	0.611462	-0.163252	0.567423	0.0502039	0.863172	0.203107	0.383298	0.0188834	0.944418	-0.185394	0.327543	-0.0236055	0.92915	0.11508	0.469794	-0.0223445	0.890441	0.197412	0.482728	0.307309	0.169544	0.207487	0.376739	0.153225	0.999867	-0.0562133	0.887026	-0.186083	0.404629
MERGED:PITG_08621_PITG_08622	-1.86514	0.00413232	-2.06723	0.000339111	-1.85226	0.00227662	-1.84856	0.00250984	-1.77045	0.00405727	-2.7704	8.92213e-07	-0.211645	0.464048	-0.162452	0.654914	0.0638487	0.870418	0.0874691	0.794263	-0.780609	0.00898511	0.135556	0.497771	0.303646	0.240519	0.315101	0.0800155	-0.504873	0.000474447	0.202421	0.478887	0.184554	0.443999	-0.595909	0.00434596	0.0260625	0.999867	-0.866693	0.00130339	-0.869648	4.55424e-06
MERGED:PITG_08629_PITG_08630	-5.27605	6.64028e-12	-7.74789	1.94584e-32	-5.91596	2.55184e-13	-8.39448	5.75812e-37	-8.14493	3.21859e-35	-8.63464	1.2772e-41	-2.48623	1.93219e-30	-0.823767	0.0317618	-3.08011	5.7815e-26	-2.87344	5.55081e-33	-3.23679	5.95007e-37	1.74015	1.12123e-10	-0.563631	0.0040771	-0.372367	0.00475964	-0.687266	6.30695e-07	-2.2692	8.91076e-13	-2.10813	9.52704e-14	-2.3812	1.9406e-15	0.206104	0.999867	-0.182065	0.589491	-0.364695	0.0594734
MERGED:PITG_08694_PITG_08695	-4.79685	6.10723e-14	-6.28305	5.46411e-28	-5.16384	3.23139e-17	-6.2642	1.50371e-26	-6.40736	9.69531e-28	-6.43334	1.39163e-29	-1.50029	1.51321e-12	-0.546974	0.0601156	-1.42701	1.23701e-06	-1.61774	1.5018e-11	-1.51091	9.86694e-10	1.03584	6.12554e-10	0.0994914	0.715884	-0.103788	0.579966	0.0526689	0.743342	-0.904202	0.000426777	-1.13527	1.19679e-07	-0.938393	7.5851e-06	-0.187051	0.999867	-0.104482	0.795263	0.105479	0.660924
MERGED:PITG_08771_PITG_08772_PITG_08773.r	-1.81954	0.000104512	-0.96477	0.0255139	0.511531	0.286283	-0.885477	0.0501809	-0.748202	0.092632	-1.01957	0.0217837	0.844625	0.00328301	2.16535	3.85344e-10	0.982003	0.00479632	1.08212	0.000706988	0.929082	0.00572737	1.39569	2.73618e-15	0.168546	0.468956	0.251008	0.106066	0.147215	0.356888	-1.19058	6.39974e-06	-1.13985	6.94905e-07	-1.20343	1.79989e-07	0.098583	0.999867	-0.0785424	0.847703	-0.154216	0.542689
MERGED:PITG_08799_PITG_22862.r	1.33368	0.351921	3.95738	0.00673205	4.77977	0.00291796	1.05871	0.422378	1.70199	0.197995	1.38511	0.294421	2.62925	3.47191e-09	3.33155	2.2219e-08	-0.212534	0.652302	0.343874	0.380161	0.183122	0.646002	NA	NA	-2.80692	2.41751e-10	-2.26869	1.66619e-08	-2.38402	1.14797e-10	-3.5473	3.252e-11	-3.04638	4.68928e-10	-3.12359	1.14151e-10	0.553815	0.999867	0.368219	0.45708	-0.16251	0.658949
MERGED:PITG_08839_PITG_08840	-4.48953	6.85559e-07	-3.56025	6.78931e-05	-1.99332	0.0453374	-5.40089	9.34122e-10	-5.01305	2.58917e-08	-5.46811	1.01108e-09	0.939388	3.29907e-06	2.34383	6.56053e-10	-0.843152	0.00143229	-0.540157	0.0168949	-0.848775	0.000283843	1.47961	1.13874e-06	-1.75133	3.97458e-21	-1.46567	6.33814e-23	-1.72482	1.26249e-35	-3.1963	8.01614e-19	-2.9418	9.55964e-19	-3.15669	1.53129e-20	0.301491	0.999867	-0.0312432	0.93999	-0.309738	0.154036
MERGED:PITG_08992_PITG_08993	1.22997	0.0146244	2.19161	5.39183e-06	2.35759	2.11313e-06	1.82182	0.000233148	2.10274	2.22697e-05	1.30361	0.00728713	0.945469	5.51627e-05	0.947518	0.00222467	0.633851	0.0346844	0.874912	0.000458442	0.200491	0.451948	0.0813223	0.770782	-0.280714	0.333725	-0.055078	0.842192	-0.680257	0.000140601	-0.326745	0.280142	-0.129759	0.651116	-0.716781	0.00324667	0.240391	0.999867	-0.459017	0.13217	-0.674493	0.00173648
MERGED:PITG_09004_PITG_09005	-0.579344	0.297848	-0.0828859	0.881971	-0.0903728	0.87221	0.245946	0.665685	0.189664	0.732749	-0.259282	0.637764	0.476423	0.0287774	0.309159	0.292468	0.862481	0.00169325	0.762368	0.00169237	0.446771	0.109217	-0.0884916	0.633435	0.415653	0.0363198	0.30162	0.0177027	0.0337159	0.852648	0.538887	0.0384083	0.396324	0.0542088	0.167132	0.495456	-0.0992524	0.999867	-0.439633	0.133421	-0.317048	0.166879
MERGED:PITG_09073_PITG_09074	-1.20533	0.00752097	-0.63672	0.142589	-0.537802	0.238767	-0.970337	0.0294244	-0.709523	0.110341	-0.883247	0.0463424	0.555608	0.00186968	0.493735	0.0447626	0.277745	0.297676	0.50254	0.0143862	0.44926	0.0463935	0.0179688	0.92287	-0.250632	0.262109	-0.0385062	0.832907	-0.0428131	0.790663	-0.235852	0.39128	-0.0516322	0.822487	-0.0161471	0.945472	0.227769	0.999867	0.150164	0.678023	-0.0545222	0.824436
MERGED:PITG_09343_PITG_09344	-1.09208	0.0201283	-2.01928	1.32998e-06	-1.90069	8.43471e-06	-1.94324	6.16135e-06	-1.93547	3.60117e-06	-1.57842	0.000218563	-0.947418	2.67417e-06	-0.990494	0.000213326	-0.814101	0.00236814	-0.840967	0.000311549	-0.360269	0.133125	0.0377997	0.849357	0.163114	0.495251	0.120913	0.399248	0.649857	3.98713e-06	0.160258	0.581238	0.0882696	0.700731	0.657569	0.00347317	-0.0266662	0.999867	0.429447	0.12223	0.479148	0.0183758
MERGED:PITG_09896_PITG_09897	-0.828094	0.0765803	-0.69553	0.0918211	-0.987982	0.0187164	-0.00361	0.994502	-0.260883	0.570864	-0.966377	0.0274623	0.117274	0.575259	-0.33818	0.228164	0.864555	0.00150438	0.567654	0.00904974	-0.0126079	0.970258	-0.37346	0.0346208	0.773536	0.000271896	0.465748	0.000266711	-0.0667547	0.787389	1.17849	3.17705e-05	0.84509	5.49482e-05	0.35212	0.222781	-0.292435	0.999867	-0.897386	0.00655702	-0.581907	0.0299295
MERGED:PITG_09928_PITG_09929	-4.21439	2.98678e-20	-3.48454	1.19207e-16	-2.53439	9.60912e-09	-3.44127	6.45474e-15	-3.39672	6.33848e-15	-3.69735	1.59129e-17	0.719659	0.00181741	1.51158	1.17545e-07	0.818801	0.00586492	0.828013	0.00267949	0.645061	0.0208164	0.869354	1.97111e-07	0.12663	0.609684	0.121118	0.526728	-0.0116141	0.944008	-0.70935	0.00894415	-0.743871	0.0015493	-0.835944	0.000136784	0.0114624	0.999867	-0.195241	0.576014	-0.183998	0.472385
MERGED:PITG_10271_PITG_10272	1.4333	0.125958	2.22049	0.0118718	3.22773	0.000569215	1.5992	0.0724244	1.9562	0.024545	1.22949	0.163294	0.770419	0.000282042	1.61807	3.56242e-08	0.206989	0.500567	0.556865	0.0178344	-0.0776602	0.768457	0.931069	3.14738e-06	-0.532305	0.0208198	-0.198032	0.265544	-0.783893	4.88131e-08	-1.4247	9.4596e-08	-1.1228	1.15013e-06	-1.67017	2.00801e-14	0.348551	0.999867	-0.31082	0.323715	-0.635599	0.000585772
MERGED:PITG_10387_PITG_10388.r	-0.732219	0.131775	1.65766	0.000232712	1.32854	0.00358144	1.74241	0.000238386	1.93708	2.31071e-05	1.11111	0.0151107	2.37428	1.75903e-31	1.88588	3.29314e-12	2.5177	2.03405e-19	2.67287	2.43664e-31	1.97083	4.89482e-15	-0.409741	0.0141333	0.175488	0.479345	0.313951	0.0178387	-0.338999	0.0199596	0.622722	0.0113137	0.729668	0.000218434	0.114686	0.619943	0.153053	0.999867	-0.57382	0.0424966	-0.702664	7.96576e-05
MERGED:PITG_10474_PITG_10475	-8.45794	4.17866e-40	-8.43644	1.84273e-42	-7.67676	4.83256e-38	-8.1808	5.16737e-40	-8.1113	1.33284e-39	-8.18969	4.796e-40	0.0163019	0.958629	0.613864	0.054259	0.328868	0.369557	0.341911	0.308478	0.395686	0.257292	0.67731	0.00100708	0.342135	0.147597	0.341902	0.00573648	0.442186	0.0134886	-0.300403	0.349168	-0.329032	0.161078	-0.190011	0.483667	0.0140804	0.999867	0.0427555	0.920813	0.0519347	0.855868
MERGED:PITG_10553_PITG_10554	0.0790247	0.902823	0.215232	0.672555	0.113798	0.832328	0.628235	0.225459	0.524091	0.289023	1.21418	0.0160141	0.121542	0.512782	-0.140014	0.594513	0.590965	0.0182398	0.457417	0.0246247	1.26141	8.16593e-09	-0.182196	0.292893	0.498136	0.011546	0.351576	0.0126594	1.20116	8.24029e-19	0.714076	0.0036376	0.540373	0.00811508	1.43038	1.65508e-11	-0.131515	0.999867	0.6476	0.0142771	0.801601	4.48802e-06
MERGED:PITG_10591_PITG_10592	0.697328	0.198969	-2.65049	2.86081e-09	-1.10101	0.0165618	-2.10068	3.03436e-06	-2.26437	2.16682e-07	-1.79183	6.37782e-05	-3.35957	1.80698e-38	-1.97059	1.49071e-12	-2.75186	1.34194e-20	-2.95204	2.37602e-27	-2.36198	2.11862e-19	1.46899	5.51359e-12	0.638477	0.00406421	0.423076	0.000286569	1.06031	2.89544e-10	-0.794955	0.00795618	-1.03995	8.15546e-06	-0.36161	0.170588	-0.200634	0.999867	0.364493	0.241521	0.588324	0.00652854
MERGED:PITG_11055_PITG_11056	-5.08732	3.45145e-14	-5.70478	3.8633e-20	-5.04786	3.89241e-14	-5.93505	2.06463e-21	-5.70605	1.50532e-19	-6.45921	9.95215e-26	-0.623787	0.00123829	-0.12846	0.659552	-0.798939	0.00287645	-0.626475	0.00420219	-1.24524	1.46353e-08	0.574812	0.000724122	-0.146735	0.542489	0.0126908	0.941933	-0.55808	2.31062e-05	-0.687845	0.00390448	-0.556436	0.00345272	-1.08786	8.42894e-08	0.174536	0.999867	-0.468795	0.0880265	-0.620081	0.000219081
MERGED:PITG_11199_PITG_11200	-1.05407	0.0311204	-0.0610593	0.912795	1.30623	0.0167479	-0.0206133	0.973806	-0.111867	0.838763	-0.186604	0.733707	0.97836	1.2825e-06	2.18362	1.10983e-12	1.076	8.36716e-05	0.950699	1.53762e-05	0.995953	2.9062e-05	1.28066	7.97724e-09	0.127931	0.646642	-0.0121143	0.956761	0.0830433	0.636748	-1.11953	6.43672e-05	-1.28887	1.75141e-07	-1.15451	2.51186e-06	-0.125473	0.999867	-0.104695	0.793696	0.0450347	0.85846
MERGED:PITG_11499_PITG_11500	-0.999212	0.457398	-1.36075	0.246505	1.49821	0.282868	-2.90375	0.00931699	-2.61918	0.0179133	-3.28102	0.00304278	-0.378267	0.079149	2.3086	6.35821e-10	-1.86282	3.45146e-11	-1.5845	1.50662e-13	-2.156	2.22628e-22	2.76	5.74022e-23	-1.45189	3.43042e-11	-1.19096	8.01079e-19	-1.71479	1.19269e-33	-4.17858	1.10945e-33	-3.94514	4.85784e-46	-4.42904	1.01708e-49	0.275651	0.999867	-0.320812	0.299554	-0.573054	0.00156163
MERGED:PITG_11661_PITG_11662	-0.0708342	0.91044	-3.63766	1.73454e-19	-3.16053	4.01264e-15	-2.351	1.64952e-08	-2.95401	8.44557e-14	-1.35402	0.00226651	-3.58151	4.28829e-51	-3.26668	6.90769e-30	-2.24053	8.88398e-15	-2.87892	5.38486e-36	-1.1574	1.12085e-05	0.396305	0.0424403	1.36501	8.09828e-08	0.717777	3.49785e-10	2.48585	1.26395e-36	0.99932	0.00150956	0.327182	0.144004	2.13662	1.68706e-15	-0.631841	0.6976	1.0653	0.00101607	1.71938	1.23917e-13
MERGED:PITG_11724_PITG_11725	-0.16486	0.77374	0.880225	0.0500347	0.509949	0.279794	0.595589	0.211752	0.59464	0.195538	0.333926	0.492059	1.03246	5.56582e-09	0.501604	0.0492956	0.805375	0.00116401	0.766255	0.000140805	0.625885	0.00498211	-0.451168	0.00634426	-0.196806	0.367387	-0.250995	0.077958	-0.343885	0.0121022	0.289855	0.256793	0.205867	0.329957	0.152704	0.49667	-0.0392074	0.999867	-0.204327	0.518636	-0.14201	0.509623
MERGED:PITG_11850_PITG_11851	-3.49262	4.06568e-08	-6.72915	1.23891e-38	-4.79546	7.73882e-16	-6.8179	2.21028e-37	-6.85896	2.50413e-37	-6.70657	1.27915e-35	-3.25028	9.68025e-49	-1.48125	2.74357e-06	-3.28216	3.65662e-30	-3.3716	1.94437e-45	-3.08988	2.23365e-34	1.84944	8.47693e-23	-0.0031341	0.989833	-0.106592	0.489132	0.222768	0.124347	-1.81909	4.07477e-12	-1.95126	4.72084e-18	-1.58084	1.12881e-11	-0.0882238	0.999867	0.168538	0.607907	0.279878	0.175003
MERGED:PITG_12274_PITG_12275	0.0608851	0.928039	1.49056	0.0045609	1.5425	0.0043601	1.23288	0.0247109	1.35774	0.0126762	1.18178	0.0316805	1.41361	2.15056e-13	1.30527	9.03485e-07	1.2142	7.67089e-06	1.28761	1.36635e-09	1.24875	3.82224e-08	-0.0287733	0.888804	-0.168135	0.525293	-0.110456	0.537894	-0.10032	0.531994	-0.102494	0.703142	-0.0762359	0.729233	-0.0273148	0.901561	0.0720231	0.999867	0.00843143	0.984259	-0.0397026	0.869758
MERGED:PITG_12325_PITG_12324	0.0582151	0.927067	-0.398135	0.419423	0.734437	0.144673	-0.550197	0.26983	-0.502736	0.29703	-0.46058	0.354562	-0.469293	0.0638733	0.502918	0.0860993	-0.563436	0.082048	-0.553428	0.0612817	-0.391614	0.210412	1.05164	1.52491e-08	-0.0632875	0.828038	-0.0694558	0.635726	0.14052	0.41824	-1.07925	0.000161966	-1.11567	1.87391e-07	-0.86555	0.000258581	0.00920485	0.999867	0.146382	0.69128	0.160309	0.515944
MERGED:PITG_12430_PITG_12431	-4.25771	4.1996e-09	-5.4907	1.34455e-18	-3.02632	4.06898e-05	-5.9589	5.80567e-22	-5.92944	9.994e-22	-6.27399	6.00075e-25	-1.24623	4.73312e-06	1.04728	0.0113365	-1.65746	6.86168e-07	-1.67836	4.13935e-09	-1.89249	4.40829e-10	2.36978	2.18503e-23	-0.38116	0.0639474	-0.416952	0.00119159	-0.581781	9.76222e-05	-2.71871	2.42949e-19	-2.78234	1.81103e-27	-2.90925	6.00036e-25	-0.0210414	0.999867	-0.260077	0.43334	-0.214785	0.298457
MERGED:PITG_12825_PITG_22982.r	0.281194	0.611162	0.895977	0.0469298	0.98702	0.035409	0.765764	0.113578	0.762196	0.0957581	0.813807	0.0782643	0.597185	0.00075727	0.528253	0.0384578	0.525882	0.0477714	0.483983	0.0175082	0.659398	0.00238872	0.00973996	0.959907	-0.0385727	0.894601	-0.0979872	0.531711	0.124601	0.385375	-0.0113386	0.969795	-0.102435	0.649185	0.161262	0.48471	-0.044674	0.999867	0.105914	0.787041	0.173666	0.398894
MERGED:PITG_13080_PITG_13081	-6.84842	1.5978e-17	-8.52969	1.23158e-34	-6.72261	2.33583e-17	-8.38015	9.58352e-31	-8.56106	8.81592e-33	-9.11449	2.05989e-37	-1.68799	2.09084e-21	-0.0417878	0.886711	-1.484	1.11798e-09	-1.72514	8.13947e-18	-2.14334	1.0324e-21	1.72626	1.48882e-25	0.2324	0.27519	-0.0217225	0.895421	-0.392711	0.00666398	-1.45999	3.32855e-09	-1.74194	7.97674e-18	-2.07336	3.22997e-20	-0.239063	0.999867	-0.68204	0.00835084	-0.419918	0.0412826
MERGED:PITG_13133_PITG_13134	-0.232649	0.672249	-0.568289	0.193885	-1.75322	3.85156e-05	0.0586648	0.915743	-0.105129	0.830123	0.343963	0.479225	-0.350258	0.0614487	-1.69543	2.3716e-09	0.332306	0.21256	0.135809	0.536711	0.703733	0.00125253	-1.26591	1.77317e-12	0.709618	0.000530504	0.500955	9.57808e-05	1.1171	5.47325e-16	2.00804	3.27074e-12	1.77214	9.3943e-17	2.42779	1.9011e-24	-0.193178	0.999867	0.350293	0.244819	0.566502	0.00263047
MERGED:PITG_13289_PITG_13290	0.144939	0.805156	0.890139	0.0513514	1.07793	0.0222039	0.790162	0.100002	0.966824	0.0363005	0.710202	0.128508	0.728514	6.46564e-05	0.756011	0.00258757	0.685623	0.00656127	0.822709	8.607e-05	0.692212	0.0023722	0.107065	0.557408	-0.0133979	0.959835	0.109697	0.471683	0.026609	0.865533	-0.0855395	0.755766	0.0089436	0.969311	-0.0354389	0.879418	0.138039	0.999867	-0.0172953	0.965724	-0.132108	0.549844
MERGED:PITG_13836_PITG_13837	0.533135	0.36208	0.455046	0.372296	0.695934	0.179786	0.593545	0.268337	0.570981	0.277639	0.609202	0.244989	-0.0899103	0.693933	-0.0108562	0.973686	0.107082	0.740727	0.0385396	0.882591	0.201983	0.440477	0.162384	0.450017	0.227595	0.369473	0.143906	0.407385	0.353934	0.0155524	0.103319	0.723041	-0.0125081	0.961263	0.236961	0.296374	-0.0694047	0.999867	0.0690966	0.870261	0.161333	0.462002
MERGED:PITG_13975_PITG_13976	0.486895	0.428588	0.256193	0.649531	0.620566	0.264305	-0.0658946	0.917927	-0.0369566	0.94914	0.0407142	0.949627	-0.248141	0.387395	-0.0441923	0.897063	-0.512631	0.152092	-0.511584	0.116834	-0.319548	0.360846	0.283807	0.183804	-0.233893	0.349941	-0.248834	0.0444074	-0.00856081	0.966302	-0.482186	0.139527	-0.527184	0.0279672	-0.246809	0.369653	0.000508544	0.999867	0.16791	0.639799	0.190527	0.453668
MERGED:PITG_14021_PITG_14022	-0.976048	0.0399933	0.311108	0.534015	-0.12731	0.807073	0.285194	0.59471	0.445475	0.392945	0.180357	0.74112	1.27503	3.71951e-11	0.676816	0.00906482	1.30528	1.27809e-06	1.42104	5.8517e-11	1.28375	1.59724e-08	-0.519223	0.00325562	0.0584715	0.845891	0.161586	0.358852	0.0709612	0.65225	0.610967	0.0149338	0.685427	0.000526181	0.636124	0.00120156	0.117953	0.999867	-0.0435942	0.919768	-0.139336	0.53132
MERGED:PITG_14023_PITG_14024	-3.28172	8.07116e-15	-1.72124	2.4974e-05	-1.14191	0.00854317	-2.63048	1.89472e-10	-2.40239	4.76058e-09	-2.73913	1.94027e-11	1.55003	6.6468e-14	1.97003	8.77804e-13	0.698777	0.0158298	0.883292	0.00067144	0.670312	0.013004	0.497961	0.00249035	-0.82039	1.24857e-05	-0.653492	2.72386e-05	-0.816628	3.14057e-09	-1.28276	5.01099e-07	-1.14725	2.90305e-07	-1.26917	8.42238e-09	0.183223	0.999867	-0.0538334	0.893787	-0.214127	0.377508
MERGED:PITG_14134_PITG_14135	-0.507414	0.326848	1.3001	0.00491932	1.88813	0.000105272	1.69158	0.000666408	1.85055	9.87275e-05	1.17685	0.012718	1.79112	1.26389e-21	2.21974	3.26091e-17	2.24113	3.16202e-17	2.36508	2.71467e-27	1.81116	1.00464e-15	0.508537	0.00615163	0.482144	0.0271834	0.589495	3.21095e-05	0.0824194	0.568332	0.0118768	0.967488	0.0890609	0.696022	-0.380747	0.073994	0.122156	0.999867	-0.457126	0.114211	-0.555515	0.00255554
MERGED:PITG_14701_PITG_14702	0.735378	0.160622	3.54428	5.6161e-12	4.06918	1.25713e-13	2.91487	5.27054e-08	3.54515	9.67926e-11	2.91724	1.2351e-07	2.79579	2.79978e-30	3.16198	1.36232e-21	2.22456	5.71783e-12	2.80995	2.18626e-23	2.30232	3.72616e-13	0.444173	0.127974	-0.538542	0.121439	0.0291234	0.940178	-0.433163	0.187463	-0.94393	0.00927273	-0.40663	0.227186	-0.828179	0.0277532	0.583272	0.999867	0.0517089	0.94317	-0.509968	0.219232
MERGED:PITG_14810_PITG_14811	0.809905	0.123915	1.98652	5.88576e-05	1.11534	0.0208077	2.03746	8.19834e-05	1.90204	0.000133287	1.63171	0.00117267	1.15988	3.45271e-07	0.128125	0.677123	1.26718	1.05601e-05	1.10115	3.93187e-06	0.947178	8.28287e-05	-0.950172	2.27678e-05	0.135699	0.691058	-0.0439497	0.882819	-0.150892	0.472246	1.12001	4.84181e-05	0.91109	0.000126614	0.844488	0.000111065	-0.164362	0.999867	-0.34257	0.328431	-0.15674	0.550374
MERGED:PITG_14946_PITG_14947	-1.76864	0.000482827	-2.91789	4.77067e-11	1.24468	0.0244746	-4.312	2.26672e-18	-4.19296	1.49739e-18	-4.46113	4.98492e-20	-1.16069	0.000186207	2.83419	1.98602e-13	-2.49516	3.64242e-09	-2.4243	3.35161e-10	-2.56766	3.52251e-10	4.0792	1.65721e-50	-1.30117	3.05999e-08	-1.24923	3.4243e-28	-1.34452	1.73541e-13	-5.34502	6.92952e-36	-5.32416	9.7121e-56	-5.37708	1.64382e-45	0.0673977	0.999867	-0.101042	0.815534	-0.145221	0.606197
MERGED:PITG_15098_PITG_15099	-2.25677	6.45576e-05	-3.59664	8.71493e-14	-1.86083	0.00164212	-4.22502	2.14486e-18	-4.05695	1.5636e-17	-4.53239	6.18847e-22	-1.3553	3.17369e-11	0.216116	0.539223	-1.92725	2.12159e-12	-1.79577	1.72543e-15	-2.14995	2.14028e-19	1.64872	2.89386e-13	-0.543878	0.00700027	-0.4254	0.00105183	-0.731349	1.58073e-08	-2.16151	5.13628e-14	-2.07009	1.33326e-17	-2.33484	3.7998e-20	0.133566	0.999867	-0.245202	0.445222	-0.355584	0.0488414
MERGED:PITG_15257_PITG_15258	-0.4145	0.462904	0.141899	0.790019	1.28872	0.0119988	-0.0213205	0.972499	0.150858	0.775292	-0.0909776	0.872033	0.542032	0.00250911	1.52845	1.20429e-09	0.435026	0.0851069	0.578571	0.00398228	0.450671	0.0423703	1.06499	3.98222e-10	-0.0786725	0.754515	0.0514721	0.769234	-0.027944	0.858326	-1.11083	6.32446e-06	-1.00883	7.55658e-07	-1.04791	9.4958e-07	0.145469	0.999867	-0.00688691	0.986578	-0.129207	0.550257
MERGED:PITG_15383_PITG_15384	-0.43142	0.425675	0.321481	0.511851	1.18851	0.0163413	-0.104113	0.851168	0.0891834	0.867359	-0.304443	0.550628	0.741923	4.4621e-05	1.44812	2.65242e-08	0.373797	0.147334	0.517397	0.0107949	0.254487	0.25962	0.785411	5.64689e-06	-0.338265	0.101114	-0.209225	0.132747	-0.424145	0.00116246	-1.08883	1.84983e-06	-0.989266	2.11731e-07	-1.1644	7.17908e-09	0.143952	0.999867	-0.143621	0.674942	-0.264307	0.145699
MERGED:PITG_15600_PITG_15601	-6.39548	5.29753e-25	-6.81681	1.36179e-29	-6.13051	1.30234e-22	-7.0556	7.51159e-31	-7.11939	1.05267e-31	-7.18079	2.08285e-33	-0.434384	0.0205824	0.0870373	0.762941	-0.618064	0.0158641	-0.730424	0.000331777	-0.660213	0.0028334	0.60206	0.000293529	-0.154283	0.495148	-0.280945	0.0458063	-0.163146	0.243166	-0.722078	0.00278517	-0.877722	1.44087e-05	-0.719654	0.000624762	-0.111548	0.999867	-0.0661436	0.864889	0.0685103	0.764019
MERGED:PITG_15607_PITG_15608	-1.73269	8.26914e-05	-1.16616	0.00603774	-1.01825	0.0222384	-1.37298	0.00174574	-1.21843	0.00514808	-1.42433	0.000819348	0.548659	0.0100525	0.536124	0.0555631	0.399718	0.169801	0.511194	0.0385054	0.435259	0.103615	0.0668468	0.718578	-0.118209	0.621362	-0.0227273	0.890533	-0.0506337	0.755872	-0.149307	0.594781	-0.0842909	0.704313	-0.0722405	0.759932	0.110763	0.999867	0.0102115	0.979502	-0.077462	0.751494
MERGED:PITG_15836_PITG_15837	-0.149621	0.805156	0.478182	0.328847	1.75875	0.000472956	0.365388	0.487498	0.572222	0.236348	0.751155	0.128641	0.613127	0.0140309	1.73498	3.27479e-09	0.558806	0.0835041	0.726825	0.00966566	1.02845	0.000487637	1.19958	1.55978e-12	-0.0224637	0.939629	0.128965	0.346703	0.477942	0.00184666	-1.18567	8.3507e-06	-1.0649	1.77133e-07	-0.675751	0.00271827	0.166321	0.999867	0.443126	0.131907	0.29996	0.172415
MERGED:PITG_15864_PITG_15865	-1.23655	0.0397399	-2.09903	5.71515e-05	-2.31062	1.05296e-05	-2.23075	3.11623e-05	-2.29564	8.33717e-06	-2.27022	2.56136e-05	-0.877411	2.15159e-06	-1.25091	7.06419e-07	-0.953499	0.00023706	-1.03801	5.685e-07	-0.907428	0.000131858	-0.291976	0.108838	-0.0490822	0.858615	-0.146558	0.374796	0.0335424	0.856076	0.275912	0.334225	0.150275	0.52417	0.369176	0.133992	-0.0814873	0.999867	0.0247646	0.956398	0.129376	0.613935
MERGED:PITG_15877_PITG_15878	3.22206	7.51326e-06	4.15455	9.08916e-09	6.10843	1.69022e-13	2.73434	7.15613e-05	3.24946	1.99025e-06	-0.00626186	0.993637	0.925024	0.00146053	2.72971	1.95435e-11	-0.436413	0.208114	0.0434338	0.886057	-3.10002	2.58733e-16	1.88486	1.4499e-08	-1.32822	1.82321e-06	-0.866324	2.89033e-05	-3.96132	1.17883e-31	-3.17327	1.78354e-20	-2.74631	1.23809e-20	-5.79745	2.61339e-38	0.476772	0.953496	-2.69147	5.69353e-13	-3.14422	4.42625e-21
MERGED:PITG_15946_PITG_15947	-1.61292	0.000275342	-1.70549	5.00928e-05	-2.19291	4.69484e-07	-1.19978	0.00592344	-1.18764	0.00547349	-1.18457	0.00549535	-0.107048	0.684831	-0.755491	0.0157758	0.454892	0.144031	0.42485	0.124512	0.555463	0.0544657	-0.568951	0.00585941	0.589705	0.00768631	0.54643	6.04585e-06	0.725289	1.37059e-06	1.19204	9.24092e-05	1.1206	8.20165e-07	1.33861	1.12581e-07	-0.0276439	0.999867	0.0785172	0.849719	0.129102	0.584779
MERGED:PITG_16717_PITG_16718	4.97136	6.06856e-16	5.37714	8.59238e-21	5.65029	1.04482e-20	4.94303	9.92347e-18	5.20673	9.79607e-20	4.7489	9.03908e-17	0.398071	0.375807	NA	NA	0.0209818	0.971632	NA	NA	-0.090721	0.84458	NA	NA	-0.344735	0.53463	NA	NA	-0.426658	0.254772	NA	NA	NA	NA	-0.579335	0.15126	NA	NA	-0.138432	0.846276	-0.337249	0.433611
MERGED:PITG_16721_PITG_16722	-0.538535	0.30725	1.38447	0.00341912	1.43345	0.00311375	1.26166	0.0103832	1.35288	0.0039996	1.16745	0.0143308	1.90777	3.98503e-20	1.79791	6.81037e-11	1.84264	1.95168e-11	1.90061	1.76588e-15	1.83327	5.42198e-13	-0.031994	0.862004	-0.0344722	0.897512	0.00846552	0.963855	-0.0123311	0.93902	0.0330384	0.905487	0.0467859	0.835598	0.0659206	0.778293	0.0576609	0.999867	-0.0346714	0.932091	-0.0692149	0.765273
MERGED:PITG_17124_PITG_17125.r	-2.72765	3.36004e-09	-2.16714	1.16267e-06	-0.437408	0.430856	-2.31612	3.23099e-07	-2.21339	1.41418e-06	-2.554	2.631e-08	0.551274	0.0027031	2.12064	2.60698e-15	0.459468	0.0750619	0.517505	0.0130228	0.301455	0.199485	1.64638	5.42e-19	-0.0621789	0.797363	-0.0185765	0.914314	-0.186904	0.193802	-1.67518	6.91312e-11	-1.66012	3.63507e-14	-1.78754	1.08244e-14	0.0586989	0.999867	-0.181979	0.570442	-0.217566	0.301608
MERGED:PITG_17296_PITG_17297.r	-7.16666	1.90106e-20	-8.33503	1.73779e-33	-6.65214	5.76395e-17	-8.99604	4.68849e-40	-8.8198	3.44547e-39	-9.67583	6.13079e-48	-1.1868	4.29491e-09	0.319975	0.310455	-1.8008	3.49539e-11	-1.6581	8.91168e-13	-2.38903	1.53059e-21	1.5853	7.11416e-16	-0.585507	0.00301023	-0.456802	0.00138794	-1.13884	7.73176e-12	-2.1385	7.00288e-17	-2.03872	3.92832e-20	-2.6804	4.40158e-25	0.144057	0.999867	-0.611326	0.0299978	-0.732173	0.000606835
MERGED:PITG_17387_PITG_17388	-0.104168	0.888346	1.43924	0.012971	0.187924	0.767835	1.68985	0.00483088	1.70226	0.00289337	1.64834	0.00527235	1.52711	3.61165e-11	0.11773	0.726989	1.83341	5.52097e-10	1.82324	1.92375e-12	1.88003	1.39525e-11	-1.33209	4.92528e-14	0.33401	0.106907	0.310926	0.024857	0.416874	0.00563388	1.69912	8.95443e-10	1.64804	2.13572e-14	1.79265	3.0226e-14	-0.00755396	0.999867	0.0251304	0.953726	0.0558913	0.822742
MERGED:PITG_17491_PITG_17492.r	0.0289063	0.967913	1.19703	0.0288913	0.621357	0.272907	1.79667	0.00201172	1.7301	0.00165181	2.19492	0.00013215	1.15321	2.20931e-10	0.418353	0.109029	1.8079	6.20538e-12	1.71971	5.11621e-17	2.29395	4.31584e-24	-0.6562	5.11299e-05	0.681325	0.00226918	0.581866	2.53682e-06	1.20548	2.94923e-20	1.36928	2.12543e-07	1.24394	4.67513e-10	1.90524	3.49781e-19	-0.0840352	0.999867	0.465533	0.132237	0.573611	0.00127284
MERGED:PITG_17494_PITG_17495.r	-0.378522	0.471249	0.871139	0.0552496	1.00398	0.0343724	0.657613	0.175521	0.787131	0.0897199	0.797776	0.0909822	1.23154	4.79358e-12	1.20361	1.37732e-06	1.0743	1.42007e-05	1.16743	3.16098e-09	1.30315	2.20916e-09	0.0510909	0.794658	-0.12887	0.601297	-0.0487927	0.771971	0.13496	0.33562	-0.147164	0.575609	-0.095401	0.660512	0.129116	0.552879	0.0950847	0.999867	0.206349	0.537998	0.134305	0.504278
MERGED:PITG_17770_PITG_17771	-3.33814	2.04386e-10	-2.63706	2.03778e-07	-1.34608	0.0181704	-3.26785	1.28814e-10	-2.92778	3.36067e-08	-3.56298	3.16645e-12	0.69571	0.000114612	1.82681	1.61233e-12	0.123006	0.657627	0.401504	0.06594	-0.0967983	0.699556	1.21106	7.00144e-12	-0.541977	0.00383349	-0.27781	0.0693975	-0.729765	1.05626e-07	-1.71611	8.86313e-12	-1.48094	1.48951e-11	-1.8953	6.04616e-17	0.278444	0.999867	-0.245081	0.425833	-0.500121	0.0151266
MERGED:PITG_17799_PITG_17800	1.14131	0.176978	0.652757	0.402715	2.47281	0.00384321	0.0163671	0.985559	0.0263554	0.975007	-1.05611	0.123843	-0.515622	0.0707917	1.1408	0.00516642	-1.09432	0.00177286	-1.13263	0.000237733	-2.07179	1.18196e-13	1.73372	2.63559e-08	-0.548837	0.0508835	-0.602039	0.0172773	-1.493	2.35246e-17	-2.24721	2.25861e-10	-2.32772	4.63212e-12	-3.18135	3.70168e-29	-0.0377531	0.999867	-1.00181	0.000218561	-0.939289	3.24645e-05
MERGED:PITG_17839_PITG_17840	0.0403941	0.958783	-0.0117113	0.986208	0.226667	0.724871	0.137204	0.841096	0.0892409	0.889379	-0.154764	0.815842	-0.0679828	0.741873	0.00894277	0.976298	0.13847	0.642906	0.0680326	0.774354	-0.0692834	0.786099	0.159107	0.419786	0.23668	0.269136	0.151323	0.293269	0.061068	0.663546	0.114047	0.66562	-0.00180008	0.993751	-0.052947	0.817143	-0.0706081	0.999867	-0.232859	0.46468	-0.139172	0.47861
MERGED:PITG_17981_PITG_17982	1.39152	0.0251495	3.40195	7.36638e-08	4.159	5.77829e-10	1.89281	0.00421276	2.36529	0.000167589	1.82557	0.00340511	2.00102	1.52964e-16	2.5992	3.41873e-15	0.553934	0.186806	0.963169	0.000100758	0.558496	0.0544657	0.677438	0.0165043	-1.40741	0.000617046	-1.02187	1.46142e-06	-1.3824	3.65645e-08	-2.0408	2.81653e-06	-1.69327	1.79762e-09	-2.01105	1.70426e-10	0.399271	0.999867	-0.0277825	0.969358	-0.40818	0.155617
MERGED:PITG_18033_PITG_18034_PITG_18035_PITG_18036	-0.863674	0.0644538	-0.00451817	0.992784	0.43719	0.363885	0.000297856	0.999867	0.134907	0.782806	-0.143057	0.776503	0.846796	2.64508e-06	1.12868	7.24114e-06	0.909377	0.000271883	1.00424	1.29691e-06	0.847933	0.000121815	0.36133	0.0403426	0.0932232	0.69743	0.173248	0.258512	0.0637235	0.674568	-0.231822	0.370638	-0.180949	0.414834	-0.252298	0.259914	0.0946937	0.999867	-0.0866671	0.815536	-0.158056	0.462035
MERGED:PITG_18096_PITG_18097_PITG_18098_PITG_18099.r	-5.89369	4.58831e-24	-5.46366	3.90409e-21	-5.30622	2.77389e-18	-5.6471	5.41535e-22	-5.53361	4.8016e-21	-5.87501	2.54591e-24	0.421061	0.0277858	0.416822	0.133681	0.293819	0.296194	0.363554	0.0970904	0.144749	0.547007	0.0743616	0.710435	-0.0968695	0.687984	-0.0422406	0.806404	-0.213524	0.118873	-0.13636	0.597997	-0.110129	0.605866	-0.242045	0.25264	0.069708	0.999867	-0.174092	0.605101	-0.220305	0.25229
MERGED:PITG_18167_PITG_18168	1.2685	0.0137473	-1.39935	0.000776633	0.222419	0.664808	-1.39366	0.00138713	-1.41153	0.000740653	-0.661524	0.149219	-2.68116	3.23104e-42	-1.21836	6.06506e-06	-2.61897	7.784e-24	-2.66918	6.04676e-34	-1.80227	5.46516e-15	1.54104	1.12821e-20	0.0912583	0.710582	0.0275188	0.864206	0.941476	5.44714e-11	-1.41548	4.31955e-08	-1.50744	1.29412e-13	-0.5537	0.0110575	-0.0487569	0.999867	0.793507	0.00149284	0.865251	7.56e-06
MERGED:PITG_18293_PITG_18294	-0.171082	0.777077	0.791129	0.101632	0.103986	0.846492	0.674352	0.188607	0.891738	0.0756526	0.617635	0.232332	0.950784	6.0924e-07	0.103116	0.719899	0.890162	0.00103514	1.07162	8.20722e-07	0.91645	5.37639e-05	-0.768716	1.05043e-05	-0.0322804	0.915998	0.136403	0.426684	0.0296949	0.854509	0.769086	0.00189378	0.910344	2.47267e-06	0.843079	2.67222e-05	0.18375	0.999867	0.00397699	0.991839	-0.156245	0.469127
MERGED:PITG_18352_PITG_18353	-3.0868	6.12324e-09	-4.84872	2.82636e-27	-1.61653	0.0087781	-5.45646	1.93964e-33	-5.36368	2.40769e-32	-5.53874	4.33552e-33	-1.77698	1.89088e-16	1.28902	0.000485891	-2.32697	4.08164e-17	-2.27808	6.79601e-22	-2.32749	1.90671e-20	3.14371	6.22339e-36	-0.519997	0.0049792	-0.486943	0.000368261	-0.488201	0.000413207	-3.63167	6.57684e-28	-3.6282	5.80156e-34	-3.58637	1.18313e-31	0.0486131	0.999867	-0.0255351	0.950783	-0.051161	0.837487
MERGED:PITG_18422_PITG_18423	-2.37182	6.76428e-08	-1.39644	0.00101468	-0.804844	0.0827619	-1.69421	0.000112935	-1.53274	0.000513151	-1.57507	0.000328416	0.965377	9.72965e-07	1.39675	1.23601e-07	0.725243	0.00738117	0.836555	0.000341415	0.924408	0.0001486	0.510341	0.00178466	-0.210088	0.317058	-0.114476	0.480029	0.0221264	0.890007	-0.685176	0.00701499	-0.619837	0.00323067	-0.443072	0.0430201	0.111204	0.999867	0.174672	0.594328	0.0865116	0.717237
MERGED:PITG_18463_PITG_18464	-1.43007	0.00218833	-1.38926	0.00176702	-1.40516	0.00197677	-1.12881	0.0157969	-1.09613	0.0157519	-0.967213	0.0369	0.0279643	0.931403	-0.148697	0.675772	0.345263	0.357098	0.339405	0.325045	0.590145	0.0900155	-0.0973631	0.698956	0.346221	0.145955	0.327155	0.0057901	0.625035	0.0004108	0.477872	0.169999	0.430582	0.0957325	0.766716	0.00773941	-0.00430882	0.999867	0.221557	0.519443	0.24904	0.309615
MERGED:PITG_19093_PITG_19094	-1.7011	0.0054505	-3.52265	3.68334e-12	-1.90955	0.000772564	-3.87794	5.35735e-14	-3.77996	4.64629e-13	-3.9791	4.7252e-14	-1.82792	2.76196e-18	-0.378977	0.223148	-2.12575	2.54264e-15	-2.08185	1.11118e-19	-2.15227	1.57891e-18	1.53003	3.67367e-16	-0.269153	0.183813	-0.239993	0.118823	-0.26156	0.0746831	-1.76607	1.88095e-11	-1.76615	2.44999e-14	-1.74603	1.99055e-13	0.0450319	0.999867	-0.0499237	0.900405	-0.0719675	0.771324
MERGED:PITG_19469_PITG_19470.r	0.987214	0.0651158	1.38085	0.00518046	1.28597	0.0104831	1.14367	0.025752	1.22642	0.0124671	1.16188	0.0206544	0.376354	0.0412488	0.120126	0.655578	0.197307	0.47111	0.25043	0.233784	0.301072	0.18192	-0.175767	0.312019	-0.147674	0.538201	-0.110329	0.484662	-0.0120157	0.938432	0.0643719	0.812079	0.071827	0.744782	0.208764	0.336634	0.0520346	0.999867	0.0774511	0.845473	0.0491898	0.823685
MERGED:PITG_19663_PITG_19664	NA	NA	NA	NA	NA	NA	NA	NA	NA	NA	NA	NA	NA	NA	NA	NA	NA	NA	NA	NA	NA	NA	NA	NA	NA	NA	NA	NA	NA	NA	NA	NA	NA	NA	NA	NA	NA	NA	NA	NA	NA	NA
MERGED:PITG_19745_PITG_19746	-0.215919	0.784482	0.178656	0.791396	0.826073	0.203417	-0.245319	0.724566	-0.124162	0.859544	-1.04162	0.0870423	0.39247	0.0367409	0.876555	0.000381917	0.0266807	0.92654	0.0799923	0.724709	-0.698218	0.00357046	0.565299	0.000483125	-0.335621	0.0820947	-0.297578	0.0285124	-1.02781	1.10725e-13	-0.865719	0.000401566	-0.857644	2.33227e-05	-1.54783	2.38964e-12	0.0531947	0.999867	-0.749767	0.00267809	-0.779804	5.20845e-05
MERGED:PITG_20059_PITG_20060.r	0.487347	0.448266	-1.16972	0.0117846	-0.168896	0.770143	-1.63659	0.000426592	-1.48887	0.00139774	-2.12934	1.21076e-06	-1.66603	2.3588e-11	-0.823365	0.0165732	-2.0756	3.25926e-11	-1.9739	7.91882e-14	-2.48661	7.4024e-20	0.916497	9.23397e-06	-0.378493	0.0762592	-0.2924	0.0454421	-0.756532	2.36622e-08	-1.26061	8.62594e-07	-1.20421	2.64488e-08	-1.62767	5.0792e-13	0.100815	0.999867	-0.436195	0.111744	-0.513584	0.00282208
MERGED:PITG_20203_PITG_20204	-0.332615	0.592032	0.205494	0.714147	1.66072	0.00203538	0.521926	0.349035	0.415	0.443442	-0.109596	0.853985	0.526759	0.0753117	1.82519	2.97294e-08	0.899696	0.00875387	0.761344	0.0202196	0.351181	0.328242	1.37443	2.98266e-13	0.401517	0.0829438	0.24849	0.0781989	-0.112487	0.522674	-0.93906	0.000721443	-1.1211	4.49037e-07	-1.44094	2.26023e-09	-0.13699	0.999867	-0.571246	0.0398571	-0.411303	0.0642744
MERGED:PITG_20379_PITG_20380	-0.130301	0.853475	-1.78439	0.000114952	-0.706303	0.178098	-2.30113	1.13513e-06	-2.25626	1.19525e-06	-2.42661	1.39548e-07	-1.67574	8.0813e-18	-0.76075	0.00532644	-2.1348	2.85589e-16	-2.13315	6.0898e-22	-2.17106	5.31668e-20	0.996413	1.97983e-08	-0.429356	0.0304719	-0.442958	0.000791299	-0.432584	0.00279648	-1.39133	1.14716e-07	-1.43461	3.15755e-11	-1.38326	2.45265e-09	0.00184736	0.999867	-0.0607796	0.881613	-0.0395067	0.877497
MERGED:PITG_20487_PITG_20488	3.03566	0.00658976	2.3614	0.0175323	4.18269	0.000140917	2.75444	0.00803082	1.56924	0.144619	1.98961	0.0519224	-0.656871	0.0725752	1.01086	0.0381766	-0.20573	0.674297	-1.47432	0.014076	-0.910018	0.0309875	1.74505	3.48419e-12	0.48177	0.0727794	-0.812097	0.156068	-0.181961	0.472401	-1.22468	0.000248544	-2.55137	1.23668e-05	-1.88366	9.80494e-09	-1.27167	0.75608	-0.726422	0.0530754	0.562462	0.364192
MERGED:PITG_20519_PITG_20521	-1.34464	0.00721401	-3.66656	1.76233e-18	-1.87733	3.60845e-05	-3.94022	1.62281e-19	-3.80274	2.12067e-19	-3.86829	1.78962e-19	-2.33286	3.21831e-35	-0.703907	0.0073662	-2.54944	1.10383e-22	-2.44853	3.71281e-28	-2.39656	3.43597e-23	1.70779	5.46084e-22	-0.187117	0.424736	-0.101519	0.505189	-0.000510441	0.99765	-1.8608	3.55725e-12	-1.80467	3.34302e-16	-1.66266	1.42186e-12	0.101393	0.999867	0.129022	0.731499	0.0507082	0.848796
MERGED:PITG_20722_PITG_20723.r	-0.550425	0.326725	-0.598052	0.230872	-2.13309	7.89819e-07	-0.0400336	0.950076	-0.138906	0.810723	1.13794	0.0354688	-0.0601647	0.775817	-1.75581	1.68314e-12	0.554392	0.0498654	0.409035	0.0814424	1.81322	3.32731e-13	-1.61614	3.33857e-22	0.643344	0.00266185	0.48455	0.00280619	1.93263	2.10193e-35	2.29299	1.43592e-19	2.10413	9.28852e-22	3.59692	5.51927e-53	-0.143951	0.999867	1.23591	5.54496e-06	1.40096	3.96542e-11
MERGED:PITG_20735_PITG_20736	-2.308	6.20991e-05	-1.71073	0.00240587	-2.07026	0.000296355	-1.29216	0.0336585	-1.48843	0.0127294	-1.61406	0.0063623	0.588565	0.0109073	0.0660201	0.846438	1.06466	0.000425092	0.814044	0.00146387	0.822614	0.0031367	-0.437959	0.0395697	0.505505	0.0374016	0.240313	0.212037	0.301905	0.106473	0.979665	0.000405767	0.686299	0.004414	0.780746	0.00149154	-0.249562	0.999867	-0.265546	0.495277	0.00955483	0.976467
MERGED:PITG_21141_PITG_21142.r	-8.35693	2.62858e-32	-10.873	3.16593e-67	-8.07597	1.01464e-29	-11.1367	1.43272e-63	-11.2137	7.06347e-67	-11.0914	4.49525e-66	-2.53201	3.27823e-17	0.0930826	0.823203	-2.74442	3.0526e-14	-2.86647	2.8457e-17	-2.61485	1.89463e-14	2.71035	5.96603e-23	-0.181889	0.47723	-0.319758	0.00896848	-0.0204837	0.91066	-2.85728	1.00292e-15	-3.02492	8.1115e-23	-2.68245	5.0934e-17	-0.122546	0.999867	0.104018	0.791625	0.249693	0.282155
MERGED:PITG_21170_PITG_21171_PITG_21172	0.301365	0.610799	1.64076	0.000853232	1.04628	0.0376497	1.48282	0.0033717	1.66097	0.000661711	1.10967	0.0262705	1.32369	4.5478e-12	0.570037	0.0405255	1.22343	2.03453e-06	1.36891	1.1631e-09	0.935659	8.0856e-05	-0.675089	0.000130278	-0.069531	0.78062	0.0612816	0.735632	-0.32462	0.0222979	0.641704	0.0140257	0.743675	0.000665622	0.394623	0.0880593	0.145292	0.999867	-0.312996	0.277516	-0.434718	0.0301824
MERGED:PITG_22164_PITG_22165	-0.54944	0.419965	-0.660485	0.268935	-1.36403	0.0183247	0.457737	0.499569	-0.0523576	0.936974	0.900604	0.16035	-0.129036	0.534938	-0.994351	0.00035773	1.04296	0.000313657	0.518675	0.0164003	1.57612	1.13977e-12	-0.784044	6.21633e-06	1.19615	8.44721e-07	0.662486	3.27355e-07	1.76818	6.86539e-37	2.01047	1.27607e-10	1.45167	3.47168e-12	2.5969	1.53255e-30	-0.517932	0.917219	0.515071	0.122529	1.05594	1.36797e-09
MERGED:PITG_22714_PITG_03198	-3.93065	3.03124e-18	-3.90618	3.20742e-20	-1.98415	7.92723e-05	-4.19634	2.77069e-22	-4.07542	3.4826e-21	-4.17518	5.34292e-21	0.014231	0.942952	1.77592	1.17607e-09	-0.218386	0.416735	-0.140819	0.531029	-0.117058	0.631063	1.83915	5.62566e-17	-0.202277	0.339622	-0.140555	0.366253	-0.0683726	0.656165	-2.00743	5.04348e-12	-1.97566	1.84736e-14	-1.86083	2.62514e-12	0.0771789	0.999867	0.0765055	0.840889	0.0223584	0.930614
MERGED:PITG_22805_PITG_22806	0.1536	0.81518	1.57804	0.00287569	0.754055	0.152806	1.19699	0.0312905	1.42309	0.00765008	1.77133	0.00136201	1.40576	1.48106e-11	0.421747	0.129986	1.08267	0.000136352	1.27917	1.17613e-08	1.74655	8.88572e-13	-0.904639	1.51109e-06	-0.291477	0.289929	-0.111101	0.617469	0.406268	0.0297791	0.649996	0.0108877	0.799652	9.41425e-05	1.35469	9.6241e-11	0.194937	0.999867	0.63725	0.0344325	0.467521	0.0354
MERGED:PITG_22814_PITG_22815	NA	NA	NA	NA	-1.44719	0.265845	NA	NA	NA	NA	NA	NA	NA	NA	-8.22915	7.65512e-18	NA	NA	NA	NA	NA	NA	-1.21885	0.000912028	NA	NA	NA	NA	NA	NA	1.84304	6.55928e-05	1.95821	4.16034e-06	4.64474	3.18473e-15	NA	NA	NA	NA	NA	NA
MERGED:PITG_23017_PITG_23018	-8.71024	1.27248e-21	-9.2014	6.01581e-26	-7.49618	8.8575e-16	-9.30845	8.63517e-27	-9.1772	1.53814e-25	-9.19305	5.89423e-26	-0.519039	0.0153584	0.989562	0.00206284	-0.607256	0.0336757	-0.496931	0.0429989	-0.388602	0.132656	1.58535	4.33117e-14	-0.0585209	0.842167	0.0377235	0.861812	0.194988	0.21077	-1.61109	5.94449e-09	-1.54593	1.86143e-09	-1.34709	1.92967e-08	0.110333	0.999867	0.194288	0.576014	0.10711	0.660802
MERGED:PITG_23067_PITG_23068_PITG_16110	-1.81727	6.29324e-05	-1.1649	0.00656864	-0.185324	0.713197	-1.05457	0.0186773	-0.972141	0.0269497	-1.0506	0.0196327	0.643109	0.00899865	1.46504	1.02926e-06	0.81089	0.00828988	0.853962	0.00237909	0.895321	0.00299009	0.898598	5.30165e-08	0.197804	0.371175	0.224654	0.136272	0.31468	0.0739649	-0.665497	0.0101066	-0.669207	0.00227819	-0.538324	0.024999	0.0428521	0.999867	0.0599514	0.890317	0.0399789	0.892775
PITG_00002	-0.975077	0.132276	-1.36771	0.0144168	-0.517419	0.431589	-1.43736	0.0142194	-1.56185	0.00603846	-1.92522	0.000456891	-0.405202	0.186683	0.287837	0.491153	-0.418288	0.317204	-0.583416	0.0699458	-0.82616	0.016036	0.77356	0.00786209	0.0180251	0.968139	-0.162741	0.579966	-0.363437	0.159998	-0.716479	0.0490054	-0.929248	0.00210649	-1.08697	0.000615396	-0.166461	0.999867	-0.434121	0.344555	-0.247534	0.452346
PITG_00003	NA	NA	NA	NA	NA	NA	NA	NA	NA	NA	NA	NA	NA	NA	NA	NA	NA	NA	NA	NA	NA	NA	NA	NA	NA	NA	NA	NA	NA	NA	NA	NA	NA	NA	NA	NA	NA	NA	NA	NA	NA	NA
PITG_00004	-1.40928	0.0295397	-3.19931	6.44464e-09	-4.35487	8.16845e-17	-2.32831	8.98864e-05	-2.56903	9.09999e-06	-1.72766	0.00289683	-1.80526	7.30525e-13	-3.12334	1.25317e-22	-0.877554	0.0194694	-1.15828	7.13107e-05	-0.194652	0.579324	-1.23614	7.01609e-11	0.954871	0.000170951	0.661878	0.000126649	1.67256	2.36071e-21	2.22372	1.46053e-15	1.90416	1.09801e-18	2.95321	2.66038e-36	-0.277047	0.999867	0.661766	0.0851024	0.961721	4.89102e-05
PITG_00005a.r	-0.399565	0.55965	-0.211263	0.73814	-0.202355	0.759141	-0.550529	0.365354	-0.372929	0.550619	-1.579	0.00220985	0.179284	0.544539	0.0270807	0.941893	-0.101563	0.796906	0.0276638	0.937779	-1.04921	0.000159619	-0.0761316	0.80102	-0.248003	0.495953	-0.134094	0.708291	-1.16323	3.43486e-08	-0.135323	0.693258	-0.0509037	0.882545	-1.0421	3.47834e-05	0.127078	0.999867	-0.975085	0.0016744	-1.07721	6.05984e-05
PITG_00005b.r	0.084229	0.922252	0.174119	0.811423	0.275925	0.717696	-0.128638	0.867776	-0.0942888	0.898308	-1.24766	0.0435599	0.0786628	0.831444	0.01595	0.972209	-0.167263	0.709256	-0.185518	0.625936	-1.19806	0.000929691	0.012484	0.974942	-0.214923	0.637348	-0.248663	0.52721	-1.2098	9.78603e-05	-0.192685	0.639843	-0.253481	0.48493	-1.17933	0.000725875	-0.018665	0.999867	-1.05561	0.0111126	-1.01102	0.00295277
PITG_00006.r	-0.844359	0.22118	-3.02505	2.36651e-09	-4.28996	1.08022e-18	-1.91374	0.00114219	-2.39223	1.10866e-05	-1.19418	0.0472093	-2.18632	3.36623e-21	-3.61114	3.53056e-30	-1.02166	0.00685511	-1.54145	9.09125e-09	-0.223945	0.506648	-1.34632	1.37199e-12	1.19052	3.33126e-05	0.661009	1.3896e-05	2.01893	4.22332e-34	2.56696	1.52006e-15	2.01135	1.12097e-18	3.41485	2.06145e-41	-0.514549	0.999867	0.780387	0.0492173	1.31222	2.38177e-09
PITG_00009	NA	NA	NA	NA	NA	NA	NA	NA	NA	NA	NA	NA	NA	NA	NA	NA	NA	NA	NA	NA	NA	NA	NA	NA	NA	NA	NA	NA	NA	NA	NA	NA	NA	NA	NA	NA	NA	NA	NA	NA	NA	NA
PITG_00010	NA	NA	NA	NA	NA	NA	NA	NA	NA	NA	NA	NA	NA	NA	NA	NA	NA	NA	NA	NA	NA	NA	NA	NA	NA	NA	NA	NA	NA	NA	NA	NA	NA	NA	NA	NA	NA	NA	NA	NA	NA	NA
PITG_00011.r	1.68916	0.00163619	0.924224	0.0607171	0.328033	0.53523	1.93403	0.000339251	1.81209	0.00029182	2.01462	8.75254e-05	-0.780172	1.34854e-05	-1.5369	3.36294e-10	0.283702	0.387479	0.136169	0.561972	0.452768	0.0514393	-0.67672	4.50181e-05	1.08848	1.89994e-05	0.931568	1.00659e-13	1.29722	1.32774e-23	1.79553	1.43022e-09	1.61544	4.43371e-15	2.01753	1.7804e-20	-0.140806	0.999867	0.150624	0.738002	0.315719	0.108789
PITG_00012	3.25293	0.000140971	2.1134	0.00505963	2.94093	0.000335135	1.82777	0.0176687	2.06982	0.00625909	0.448932	0.554121	-1.15817	0.00311266	NA	NA	-1.38472	0.00416021	-1.17004	0.00750353	-2.67758	6.19846e-12	0.749243	0.055884	-0.198884	0.676223	0.000955571	0.998484	-1.45245	2.14481e-07	-0.913288	0.0392199	-0.740567	0.0710345	-2.15833	1.43169e-09	0.217383	0.999867	-1.3145	0.0011035	-1.50501	2.74603e-06
PITG_00013	-0.400254	0.655173	-1.30199	0.0468562	-1.23704	0.0924866	-1.57591	0.0173435	-1.65996	0.0113482	-2.91277	1.53693e-06	-0.929005	0.0081076	-1.02282	0.0497801	-1.14392	0.00912142	-1.27364	0.0005528	-2.39156	6.4534e-12	-0.00719346	0.98714	-0.187193	0.616786	-0.32911	0.239594	-1.39775	6.43032e-12	-0.140495	0.772459	-0.316417	0.453155	-1.35169	8.10486e-05	-0.128096	0.999867	-1.27022	5.08314e-05	-1.11819	2.32227e-06
PITG_00014	0.236279	0.693794	1.33074	0.00682195	1.58182	0.00171215	0.862479	0.0949333	0.948339	0.0542453	0.951522	0.0563146	1.07701	1.65931e-06	1.16822	3.34197e-05	0.667126	0.0291718	0.71253	0.00724911	0.842238	0.00280835	0.170142	0.328082	-0.378257	0.0745119	-0.349198	0.00477156	-0.171922	0.251167	-0.512067	0.0574301	-0.513568	0.0127482	-0.296579	0.187292	0.0439383	0.999867	0.148817	0.681316	0.12812	0.581143
PITG_00015.r	2.00678	0.181114	-0.15818	0.908631	0.427847	0.758417	0.461839	0.747731	0.396606	0.773049	0.181498	0.90156	-2.18675	1.54683e-14	-1.76602	4.67767e-07	-1.51081	2.618e-05	-1.57755	4.49577e-07	-1.70283	8.10791e-08	0.504663	0.00532268	0.702869	0.00086444	0.624206	8.74138e-07	0.547206	2.77023e-05	0.229881	0.397834	0.124818	0.561686	0.0875489	0.70003	-0.0634003	0.999867	-0.213388	0.539568	-0.126502	0.534148
PITG_00016.r	0.036538	0.965845	1.95639	0.00471401	1.65457	0.0170941	1.82554	0.0112793	1.95115	0.00440078	1.07362	0.127801	1.90239	3.89105e-20	1.44012	2.91679e-07	1.83094	6.20521e-09	1.93835	1.41504e-17	1.16157	9.43771e-07	-0.379385	0.0767833	-0.0372478	0.926332	0.0513247	0.824746	-0.680697	3.99609e-05	0.383483	0.228028	0.437788	0.0608327	-0.253841	0.282749	0.103073	0.999867	-0.69856	0.03531	-0.779708	0.000123775
PITG_00019	-0.517988	0.543745	0.542018	0.505443	0.345236	0.686051	0.136462	0.879848	0.0138215	0.987118	-0.728596	0.329787	1.04933	6.16077e-05	0.691253	0.0345683	0.700821	0.0443914	0.553609	0.0533088	-0.0845956	0.78074	-0.278897	0.315365	-0.31806	0.362669	-0.479298	0.0841679	-1.0722	3.02013e-07	-0.00346505	0.992241	-0.196851	0.521477	-0.74682	0.00257859	-0.148154	0.999867	-0.810581	0.0163204	-0.641076	0.0116484
PITG_00020.r	-0.668162	0.42776	1.34187	0.090133	1.14025	0.157841	1.13003	0.165586	1.20118	0.123949	0.677033	0.408597	1.99447	4.47988e-16	1.63377	4.61454e-08	1.84052	3.17547e-09	1.89908	1.20599e-11	1.472	9.42486e-07	-0.281898	0.0969629	-0.122412	0.610513	-0.0805211	0.604537	-0.459309	0.00134277	0.195797	0.480702	0.206691	0.336443	-0.132049	0.575769	0.05701	0.999867	-0.394697	0.17595	-0.428458	0.0374399
PITG_00021	0.886707	0.108002	-0.153962	0.767565	0.185214	0.729326	-0.27233	0.617501	-0.14756	0.779178	-0.0579997	0.919451	-1.05502	3.22749e-09	-0.876038	0.000419595	-1.11422	2.6608e-05	-1.02639	1.87918e-07	-0.817672	0.000154197	0.258447	0.129996	-0.0259329	0.92943	0.0439207	0.790461	0.299926	0.0362839	-0.246411	0.378311	-0.208608	0.326234	0.0870961	0.705575	0.0845627	0.999867	0.268407	0.413454	0.207032	0.327661
PITG_00022	-0.382017	0.649799	-0.815971	0.23405	0.873781	0.250696	-1.61662	0.0147096	-1.27164	0.0594553	-1.29785	0.0509729	-0.437189	0.0343212	1.0924	0.000204415	-1.17699	0.000376152	-0.900239	0.000103446	-0.787217	0.000955201	1.60708	3.22954e-18	-0.703509	0.0100733	-0.447474	0.00119048	-0.288199	0.0373323	-2.27113	1.77367e-13	-2.0474	1.66031e-22	-1.84875	4.90407e-18	0.270861	0.999867	0.358634	0.34552	0.111136	0.607795
PITG_00023	-0.743503	0.145418	0.642094	0.193103	0.641721	0.212967	0.183954	0.745081	0.414733	0.420566	0.432154	0.416706	1.36569	8.3565e-13	1.2068	4.11647e-06	0.965908	0.00030106	1.15847	3.14042e-08	1.30301	9.60781e-09	-0.0807017	0.665614	-0.367842	0.0911113	-0.191803	0.181366	0.000676226	0.996423	-0.249811	0.319141	-0.105709	0.6086	0.126475	0.54231	0.190505	0.999867	0.310368	0.314886	0.143198	0.47227
PITG_00024	-2.8442	3.31428e-10	-4.75426	3.21731e-32	-3.90317	4.06277e-21	-4.78488	3.32928e-30	-4.91466	7.01919e-33	-4.63413	1.13727e-29	-1.92712	2.16495e-13	-1.24183	3.64222e-05	-1.9001	2.47478e-09	-2.07044	2.40844e-12	-1.66513	1.15924e-08	0.770122	3.38585e-05	0.0571638	0.839597	-0.128783	0.353009	0.324557	0.0324194	-0.677836	0.0147708	-0.893644	5.12162e-05	-0.399385	0.0960308	-0.170494	0.999867	0.209926	0.532845	0.40354	0.0553089
PITG_00025	0.904954	0.0809296	-1.07708	0.00769022	0.63891	0.183876	-1.48955	0.000408359	-1.41052	0.000482154	-1.06597	0.0130218	-1.99609	3.20457e-26	-0.440271	0.139996	-2.35032	3.82725e-19	-2.30909	3.66607e-28	-1.8436	4.46369e-16	1.6331	5.4238e-19	-0.322399	0.113664	-0.298358	0.0339478	0.214896	0.141297	-1.92028	2.43407e-13	-1.9274	1.26291e-17	-1.37186	1.50591e-09	0.0392149	0.999867	0.480283	0.0770915	0.463973	0.0192364
PITG_00026	-1.44644	0.00817238	-0.450973	0.4474	1.27739	0.0540653	-0.479286	0.433996	-0.25241	0.689849	-0.768801	0.177857	0.981102	2.81259e-05	2.54491	4.18751e-13	1.00978	0.00126803	1.19714	4.81038e-06	0.807213	0.00282087	1.64056	1.09248e-08	0.0587126	0.8736	0.231986	0.375925	-0.107531	0.639121	-1.54809	1.06453e-05	-1.40354	7.42732e-06	-1.70564	2.46685e-08	0.187492	0.999867	-0.227248	0.610846	-0.389875	0.161785
PITG_00027	0.655386	0.35774	1.31255	0.0419784	0.906958	0.181171	1.24721	0.0683518	1.23742	0.0559475	0.930602	0.145124	0.636716	0.0929207	0.072103	0.873835	0.628567	0.204124	0.586341	0.147603	0.409712	0.310229	-0.481675	0.216837	0.0187085	0.977746	-0.0341262	0.950065	-0.159977	0.697902	0.534852	0.252262	0.453293	0.247698	0.365886	0.348751	-0.0393082	0.999867	-0.24197	0.741913	-0.175639	0.726522
PITG_00028.r	1.07776	0.050037	2.02666	0.00015176	1.74047	0.00106392	1.93493	0.000447429	1.91337	0.000408262	1.42188	0.0069083	0.930412	2.98074e-05	0.485077	0.109041	0.896664	0.00289521	0.831406	0.00071133	0.470861	0.062065	-0.363246	0.129385	-0.00266797	0.99362	-0.0834457	0.751248	-0.396523	0.0293208	0.399624	0.186196	0.286725	0.28417	0.011579	0.963754	-0.0665641	0.999867	-0.451941	0.177839	-0.361955	0.115277
PITG_00029	0.522792	0.318589	1.08862	0.0138402	1.00799	0.0285816	1.03749	0.0278584	1.08949	0.0165731	0.696383	0.140258	0.55112	0.00483812	0.308657	0.265255	0.55827	0.0458818	0.566932	0.011462	0.300376	0.206715	-0.161873	0.376696	0.0380983	0.894195	0.0309416	0.868123	-0.186929	0.191251	0.236308	0.349329	0.199812	0.323374	0.0195753	0.927057	0.00786647	0.999867	-0.283859	0.361786	-0.26756	0.173151
PITG_00030.r	-2.40116	2.36324e-07	-1.98137	1.6611e-05	-1.65507	0.000580323	-2.17637	4.04921e-06	-1.94276	3.55264e-05	-2.13995	3.28527e-06	0.406345	0.0285301	0.572309	0.0327366	0.269277	0.333641	0.463253	0.0309402	0.388725	0.0905169	0.245899	0.16389	-0.105942	0.663722	0.0721049	0.678973	0.0464915	0.759094	-0.315052	0.189925	-0.16939	0.424947	-0.155077	0.458786	0.192472	0.999867	0.0934846	0.80735	-0.0756811	0.735603
PITG_00031	-1.08992	0.0342931	-0.527404	0.308632	-0.743685	0.146853	0.145186	0.820758	0.139783	0.815031	0.915229	0.108534	0.548302	0.0171634	0.174115	0.59399	1.27558	0.000102452	1.23436	2.85852e-06	2.13173	1.64053e-13	-0.295586	0.12292	0.754764	0.00645611	0.70266	0.000129739	1.64392	5.70235e-20	1.0824	0.000287655	1.0027	1.6069e-05	1.98623	5.39681e-18	-0.0374424	0.999867	0.836418	0.0299369	0.893911	0.000326981
PITG_00032.r	0.496245	0.404249	-0.2179	0.683607	0.102396	0.858096	-0.42413	0.422846	-0.295101	0.585655	1.12968	0.0380116	-0.729987	0.000295368	-0.570965	0.0430309	-0.879333	0.00136681	-0.79809	0.000495981	0.756451	0.00555762	0.238796	0.18785	-0.120502	0.626257	-0.0529671	0.760611	1.54251	3.44757e-21	-0.325537	0.190746	-0.284937	0.155796	1.35381	2.10737e-09	0.0830521	0.999867	1.61205	1.33041e-09	1.54953	4.85911e-14
PITG_00033	-0.326689	0.702271	-0.106793	0.893564	0.788669	0.313339	-0.154437	0.852869	-0.529275	0.454725	-0.444158	0.542763	0.210715	0.616492	0.950231	0.0421562	0.220799	0.661258	-0.201819	0.606764	0.0165574	0.96977	NA	NA	0.0423046	0.950986	-0.396897	0.366421	-0.130545	0.759645	NA	NA	-1.21183	0.00229783	-0.905249	0.0325355	-0.423151	0.999867	-0.231886	0.733505	0.220314	0.598612
PITG_00034.r	0.18279	0.784482	1.82979	0.000596894	1.98291	0.000277061	0.83871	0.132118	1.20438	0.0236901	1.33755	0.0126008	1.63065	7.77884e-09	1.62677	8.21545e-07	0.698912	0.059427	1.01887	0.00195944	1.28283	0.000139439	0.0721276	0.704088	-0.898535	7.30812e-05	-0.595617	1.02028e-06	-0.284893	0.0571598	-0.933277	0.00141676	-0.66136	0.00213085	-0.311273	0.19077	0.317134	0.999867	0.556081	0.0606463	0.262343	0.249594
PITG_00035	-0.112859	0.860475	-0.60776	0.184347	0.565877	0.277594	-1.28857	0.00541476	-0.907043	0.0467828	0.420198	0.438975	-0.512934	0.00553642	0.500511	0.0961998	-1.13472	2.24207e-05	-0.797782	0.000128582	0.658639	0.00930778	1.09058	3.71403e-08	-0.58871	0.00563628	-0.268955	0.0643109	1.23107	2.49247e-15	-1.64316	4.15373e-09	-1.35357	2.88624e-09	0.18998	0.478561	0.334219	0.999867	1.7656	7.85366e-11	1.45312	6.91991e-14
PITG_00036	0.934217	0.0850544	-0.404394	0.390879	-1.0646	0.0162141	0.315373	0.558657	0.272661	0.6035	2.12099	0.000145583	-1.35555	1.10882e-11	-2.17474	1.09812e-15	-0.578068	0.0507562	-0.658305	0.00838238	1.3087	6.72958e-05	-0.741245	5.76603e-06	0.808731	3.50466e-05	0.712865	6.76701e-07	2.71716	3.07526e-39	1.58622	6.65302e-11	1.46227	9.24119e-12	3.51176	3.2749e-33	-0.0809366	0.999867	1.85938	8.39218e-09	1.96146	1.51777e-12
PITG_00037	1.14902	0.0560946	1.77295	0.00146977	2.17857	0.000166525	1.04417	0.0740638	1.48199	0.00991029	1.7871	0.00198692	0.60492	0.0126565	0.852361	0.00670634	-0.0653505	0.855263	0.32683	0.226387	0.764304	0.00715037	0.32408	0.123326	-0.637527	0.0126351	-0.262948	0.175097	0.218097	0.245909	-0.924047	0.000787126	-0.580183	0.0142128	-0.0578425	0.818374	0.389438	0.999867	0.801653	0.00828151	0.433995	0.0615304
PITG_00038	-0.769518	0.0997471	0.922527	0.0379168	0.247733	0.608391	0.905674	0.0533362	1.01515	0.0247964	0.307042	0.526794	1.67907	1.33512e-20	0.843535	0.00077918	1.71886	3.36715e-12	1.78991	1.55024e-18	1.20385	5.01306e-08	-0.755666	3.09302e-06	0.0686303	0.791741	0.126208	0.391866	-0.411339	0.00272681	0.858308	0.000377849	0.887988	8.1701e-06	0.388581	0.0778659	0.0727418	0.999867	-0.53805	0.044114	-0.58712	0.000726065
PITG_00039.r	-0.00386588	0.994754	-0.129351	0.802867	1.28257	0.0115208	-0.270733	0.607796	-0.203559	0.702996	-0.472997	0.350912	-0.13991	0.494497	1.109	6.67831e-05	-0.2238	0.429143	-0.206171	0.367338	-0.342765	0.145711	1.33021	1.74658e-14	-0.054529	0.831533	-0.0514757	0.769588	-0.139265	0.326374	-1.35021	5.79645e-09	-1.37735	7.53898e-12	-1.42479	2.68162e-12	0.0181759	0.999867	-0.142943	0.681271	-0.137942	0.509482
PITG_00040	NA	NA	NA	NA	NA	NA	-4.36876	1.75194e-07	-3.67277	1.4998e-05	-4.4412	9.82082e-08	NA	NA	NA	NA	-2.48256	2.89769e-08	-1.82843	1.29972e-05	-2.46738	3.21535e-09	NA	NA	-1.75588	2.1242e-06	-1.11379	0.0024703	-1.70164	5.49969e-07	-4.35802	2.38283e-14	-3.7465	2.35117e-11	-4.30341	1.79477e-14	0.655991	0.953496	-0.00665062	0.991285	-0.637128	0.0816273
PITG_00041	NA	NA	NA	NA	NA	NA	NA	NA	NA	NA	NA	NA	NA	NA	NA	NA	NA	NA	NA	NA	NA	NA	NA	NA	NA	NA	NA	NA	NA	NA	NA	NA	NA	NA	NA	NA	NA	NA	NA	NA	NA	NA
PITG_00042	1.7401	0.00547554	1.24323	0.0289896	1.31631	0.0268973	1.47559	0.013474	1.63361	0.00676224	1.49937	0.0118231	-0.517709	0.0700957	-0.604068	0.112091	-0.22668	0.578554	-0.118917	0.744932	-0.12107	0.748785	-0.000809585	0.997825	0.320112	0.304903	0.412078	0.124538	0.451643	0.0590015	0.360432	0.301551	0.425789	0.203051	0.504145	0.105715	0.107873	0.999867	0.0798752	0.893275	-0.00592157	0.989234
PITG_00043.r	-0.315869	0.610591	1.73222	0.00109071	2.19737	8.73115e-05	0.875451	0.112943	1.16878	0.0333789	0.639136	0.253113	2.0386	4.52571e-27	2.34369	8.44281e-18	1.24077	3.095e-06	1.47558	2.21054e-12	1.08238	4.30405e-07	0.38574	0.0445386	-0.765595	0.000660511	-0.547706	0.000339127	-0.894063	4.05665e-11	-1.11268	1.70368e-05	-0.925369	1.54804e-05	-1.23337	2.03795e-09	0.232903	0.999867	-0.185523	0.602466	-0.394859	0.0379727
PITG_00044.r	-1.68973	0.0682939	-3.10275	9.20715e-05	-3.76162	1.38255e-06	-2.71683	0.00101958	-2.72701	0.0010302	-2.90358	0.000402883	-1.40907	1.06412e-09	-2.23077	1.45984e-14	-0.964039	0.00267516	-1.05037	4.85358e-05	-1.0868	3.9845e-05	-0.740881	8.05516e-05	0.475866	0.0628432	0.373761	0.0441557	0.384939	0.0183457	1.25412	5.32666e-07	1.12141	3.13328e-08	1.17095	7.45018e-09	-0.0873575	0.999867	-0.148764	0.706137	-0.0377355	0.884407
PITG_00045	0.322245	0.647533	-1.54384	0.0028409	-2.15961	2.08214e-05	-0.462114	0.443246	-0.928843	0.0935371	0.0328374	0.961621	-1.87087	8.41235e-09	-2.64879	1.07348e-14	-0.733732	0.043533	-1.24895	0.000247799	-0.161764	0.649095	-0.697168	0.00702229	1.16305	1.22012e-06	0.635764	3.08263e-07	1.77187	1.85097e-18	1.89233	4.78918e-06	1.33804	2.8598e-05	2.51468	1.04719e-11	-0.511048	0.857053	0.551837	0.0753005	1.08574	1.71373e-06
PITG_00046.r	-5.28015	1.8061e-19	-4.13688	9.91003e-13	-4.09987	2.96165e-12	-4.64827	2.24484e-15	-4.43042	1.05065e-13	-4.60424	2.38631e-15	1.13961	2.8171e-09	1.01683	8.32924e-05	0.685816	0.00822156	0.842105	8.10443e-05	0.804202	0.000431652	-0.0454495	0.808361	-0.423346	0.0328248	-0.282014	0.0455159	-0.272872	0.0459732	-0.342759	0.166456	-0.230567	0.276003	-0.181355	0.411537	0.156194	0.999867	0.0934851	0.800016	-0.0395823	0.863382
PITG_00047.r	0.0386359	0.955351	-0.881483	0.0621974	0.432346	0.448206	-1.60799	0.000538368	-1.49326	0.00127672	-1.41735	0.00244758	-0.936794	3.62063e-07	0.215031	0.525121	-1.60522	1.04004e-10	-1.53987	1.50217e-14	-1.32939	5.04303e-10	1.23059	1.67982e-07	-0.637788	0.000630052	-0.588192	7.33193e-06	-0.3296	0.0156934	-1.83384	5.60689e-10	-1.81425	5.13174e-12	-1.51337	1.72349e-08	0.0646894	0.999867	0.250462	0.408191	0.208968	0.319807
PITG_00048	-0.116625	0.84703	-0.16455	0.732579	-0.0285259	0.956951	-0.267216	0.592959	-0.298985	0.531171	-0.0351105	0.94959	-0.0668777	0.72628	-0.0916831	0.732175	-0.113037	0.678161	-0.181769	0.39237	0.208171	0.361806	0.0549649	0.769119	-0.0176275	0.946053	-0.0994115	0.516989	0.338413	0.0187425	-0.039094	0.893479	-0.148523	0.496677	0.328603	0.144811	-0.0667265	0.999867	0.298361	0.312498	0.388433	0.0509018
PITG_00049	0.158029	0.782178	1.88759	3.49029e-05	1.85767	7.76454e-05	1.72018	0.000330797	1.88462	4.42015e-05	1.99549	1.92405e-05	1.71314	1.19369e-20	1.52324	1.75866e-09	1.60411	5.73486e-10	1.7283	1.49777e-17	1.96404	3.39065e-18	-0.111812	0.565607	-0.0773352	0.769936	0.0305415	0.859969	0.312161	0.0249694	0.0708115	0.792966	0.148069	0.473812	0.471176	0.0237874	0.122438	0.999867	0.33327	0.282511	0.233459	0.242492
PITG_00050.r	-1.61923	0.000388292	-1.01057	0.0283174	-1.48106	0.000734068	-0.689876	0.173435	-0.832809	0.0837319	-0.703074	0.151153	0.594464	0.001048	-0.0374143	0.894962	0.971197	0.000249448	0.794669	0.000111294	1.04223	3.32232e-06	-0.550826	0.00144664	0.40468	0.0622808	0.215492	0.12301	0.509173	0.000152236	0.988849	6.85989e-05	0.773037	0.000133532	1.10614	9.17055e-08	-0.173619	0.999867	0.0491534	0.907917	0.245306	0.209042
PITG_00051	-1.78734	0.00026472	-1.65454	0.000298062	-1.26699	0.00904437	-1.73523	0.000280162	-1.72935	0.000297262	-1.73238	0.000268376	0.116383	0.56299	0.341139	0.214883	0.0936157	0.741109	0.0509064	0.822732	0.18081	0.454146	0.307139	0.101138	0.007621	0.977052	-0.0502844	0.771119	0.126334	0.392058	-0.263143	0.319436	-0.351388	0.111515	-0.135362	0.562771	-0.0429895	0.999867	0.0619598	0.877918	0.127799	0.54241
PITG_00052.r	0.0238861	0.969804	-1.23918	0.00440583	-0.968116	0.0333207	-1.28246	0.00481907	-1.12478	0.0123477	-0.20518	0.698326	-1.28148	7.83738e-13	-1.17166	1.52544e-06	-1.26715	2.36142e-07	-1.15325	1.35357e-08	-0.103059	0.680024	0.189998	0.283826	0.0444171	0.864298	0.144008	0.316663	1.2402	6.89526e-16	-0.110534	0.698254	-0.0397323	0.863388	1.09708	2.20522e-06	0.114268	0.999867	1.13944	3.6832e-06	1.04809	1.51477e-07
PITG_00053	-0.662047	0.245173	-0.956225	0.0501404	0.250887	0.679851	-0.886359	0.0822478	-0.974455	0.0502836	-0.871971	0.0862229	-0.308188	0.146487	0.73579	0.0122739	-0.180398	0.552329	-0.31664	0.189741	-0.0842839	0.753477	1.12278	2.69782e-09	0.157838	0.529708	0.00683029	0.971883	0.285138	0.0514679	-0.930783	0.000352251	-1.11086	2.69117e-07	-0.791174	0.000268531	-0.136256	0.999867	0.0710922	0.862518	0.23	0.264671
PITG_00054	0.98265	0.0600836	0.434527	0.371072	0.0126439	0.981777	0.413066	0.41794	0.366083	0.469149	0.319443	0.529373	-0.563237	0.0016268	-1.14581	2.44462e-06	-0.527505	0.0365014	-0.621879	0.00162563	-0.536045	0.0140694	-0.50296	0.00240608	0.0651567	0.793391	-0.0433388	0.802169	0.0903301	0.550179	0.602806	0.0167469	0.465591	0.0239635	0.638253	0.0032642	-0.0934275	0.999867	-0.032348	0.936516	0.084336	0.70606
PITG_00055	-4.23924	1.17971e-08	-4.83732	4.96334e-12	-4.52244	7.1493e-10	-5.22053	6.09496e-14	-5.33538	1.07724e-14	-5.47678	5.8529e-16	-0.606676	0.0202146	-0.458376	0.167521	-0.932944	0.00394586	-1.1079	5.51332e-05	-1.11472	8.18762e-05	0.22988	0.255158	-0.295914	0.236519	-0.485793	0.00272978	-0.443954	0.00300774	-0.490343	0.0619073	-0.711922	0.00110204	-0.6296	0.00299254	-0.17573	0.999867	-0.207254	0.549469	-0.008114	0.97576
PITG_00056	3.26634	3.73738e-09	-3.05355	1.25057e-11	-4.45481	1.88795e-21	-1.711	0.000390797	-2.17769	9.59226e-07	-0.25862	0.628601	-6.32834	2.06875e-81	-7.88985	3.70184e-72	-4.93345	2.08017e-34	-5.44059	6.75524e-69	-3.3966	1.43584e-29	-1.48308	4.07798e-09	1.41567	1.67863e-05	0.9017	4.27612e-14	2.99444	1.78961e-34	2.9271	6.64107e-10	2.38984	1.72085e-14	4.52242	2.63423e-26	-0.497655	0.999867	1.52285	0.000135073	2.0427	8.72953e-15
PITG_00058	0.270748	0.656313	2.11607	2.64768e-05	2.74059	2.3733e-07	0.965245	0.0630915	1.03098	0.0441394	1.15081	0.0251754	1.83605	1.99045e-19	2.30104	3.01428e-17	0.743964	0.010591	0.760099	0.00531118	1.00803	0.000145029	0.542862	0.00108817	-1.06013	2.52364e-08	-1.0579	3.21875e-10	-0.765747	9.35894e-07	-1.56663	8.90101e-10	-1.59349	1.13689e-11	-1.26251	2.42023e-08	0.0151175	0.999867	0.237334	0.486803	0.245779	0.363919
PITG_00059	0.471691	0.412135	0.650425	0.201839	0.764153	0.143344	0.433706	0.423713	0.659049	0.202993	-0.00400356	0.994251	0.166498	0.448892	0.118377	0.721297	0.00770229	0.981468	0.194495	0.431138	-0.348456	0.14898	0.0294177	0.906727	-0.127973	0.652359	0.0436458	0.84635	-0.451516	0.00217155	-0.122757	0.689923	0.01751	0.951465	-0.435282	0.0691731	0.185644	0.999867	-0.381753	0.202005	-0.54456	0.00500371
PITG_00060_PITG_00061	-4.651	6.46656e-11	-4.84367	1.9099e-12	-4.29599	1.80966e-09	-5.13701	1.88319e-13	-5.09574	6.72044e-13	-5.63568	4.23477e-16	-0.193824	0.332879	0.190781	0.500426	-0.430316	0.103939	-0.443772	0.0434362	-0.858094	0.000130483	0.465763	0.0065724	-0.207346	0.344691	-0.235583	0.13382	-0.600905	1.2863e-05	-0.638719	0.00607953	-0.697081	0.000799597	-1.02186	1.43862e-06	-0.0127467	0.999867	-0.451461	0.0951475	-0.415691	0.0367067
PITG_00062	0.81217	0.194196	0.861469	0.125213	0.281872	0.642666	0.764462	0.19298	0.727649	0.206852	0.865046	0.132063	0.0290102	0.881328	-0.711515	0.00983936	-0.0106975	0.971632	-0.0960633	0.662892	0.179419	0.446739	-0.660424	0.00123652	-0.0100558	0.970746	-0.109797	0.460853	0.212894	0.106817	0.685629	0.0114319	0.55631	0.019262	0.917543	0.000116342	-0.0847694	0.999867	0.166043	0.62457	0.273714	0.130961
PITG_00063	0.216779	0.755348	-0.867916	0.100865	-0.311124	0.594373	-1.582	0.00269986	-1.45749	0.00553968	-1.7111	0.000928632	-1.1051	2.36294e-09	-0.710083	0.00521944	-1.76094	2.64346e-10	-1.68613	1.8819e-12	-1.80169	5.26622e-12	0.475695	0.00594704	-0.624868	0.0026884	-0.567014	8.09439e-06	-0.63367	2.15432e-05	-1.06445	8.48522e-05	-1.03753	1.3733e-06	-1.06469	5.30127e-06	0.0736315	0.999867	-0.0664168	0.875282	-0.11695	0.640726
PITG_00064.r	0.424992	0.416861	0.215634	0.649569	1.79614	0.000442095	-0.255078	0.611646	0.0693448	0.890154	1.02594	0.0249095	-0.226075	0.223779	1.19492	0.000558427	-0.637511	0.0206169	-0.352165	0.111034	0.728216	0.000989569	1.49941	1.67306e-07	-0.377995	0.096268	-0.109382	0.524382	1.01785	7.51237e-14	-1.84034	2.7979e-07	-1.60201	4.93237e-07	-0.433789	0.182017	0.282491	0.999867	1.33732	1.26149e-07	1.07868	2.88892e-08
PITG_00065	1.30164	0.0314971	-1.01976	0.0339947	0.720012	0.243243	-1.46665	0.00307649	-1.15543	0.0187249	0.777118	0.180156	-2.33855	1.09174e-22	-0.75487	0.0929094	-2.72627	3.2251e-17	-2.46345	6.66994e-20	-0.396886	0.238684	1.65868	8.56656e-07	-0.353475	0.131106	-0.108002	0.537379	2.00131	4.98966e-25	-1.97457	9.55e-07	-1.75969	1.5344e-06	0.396992	0.333568	0.259275	0.999867	2.30027	2.42149e-14	2.06309	3.3781e-18
PITG_00066.r	0.727236	0.362885	-1.49417	0.0198023	-1.87273	0.00305657	-0.871955	0.210273	-1.15964	0.0734227	0.0543194	0.948747	-2.2378	8.07567e-13	-2.77718	4.13842e-16	-1.56091	1.16672e-05	-1.86118	2.21311e-08	-0.546527	0.0786367	-0.458802	0.0678158	0.702704	0.00443095	0.390975	0.0012076	1.75408	5.95279e-20	1.19356	0.00278406	0.855146	0.00433688	2.25851	2.29009e-11	-0.295852	0.999867	0.994379	0.000377576	1.31314	1.44697e-09
PITG_00067	1.08947	0.172699	-1.09128	0.107754	-1.65928	0.0115674	0.0256445	0.97748	-0.503121	0.482914	1.51073	0.0435511	-2.19655	2.28939e-14	-2.92405	5.08508e-18	-1.02703	0.00428383	-1.56518	2.0605e-07	0.548078	0.0345457	-0.648307	0.00628742	1.19171	7.12409e-05	0.645998	1.75854e-08	2.80744	9.29502e-57	1.86943	6.72069e-06	1.29976	2.20757e-06	3.50125	3.09595e-27	-0.529852	0.954762	1.55915	1.70952e-06	2.11174	1.42419e-25
PITG_00068.r	-1.50497	0.116181	-2.68301	0.00120416	-1.72661	0.0542296	-3.26013	6.19796e-05	-3.3107	3.0794e-05	-4.08392	1.66607e-07	-1.19188	3.32838e-07	-0.397096	0.233508	-1.71266	6.28882e-09	-1.77813	1.73506e-12	-2.45271	1.2795e-21	0.872692	2.43889e-05	-0.491275	0.0337163	-0.570732	0.000646169	-1.19605	2.08293e-15	-1.33016	4.00609e-07	-1.43975	1.0345e-09	-2.02512	3.64981e-19	-0.0649463	0.999867	-0.763905	0.00370441	-0.67539	0.000363439
PITG_00069.r	-0.324607	0.536801	-0.327964	0.46217	-0.217969	0.648467	-0.0297983	0.957088	0.0718573	0.885042	0.243595	0.618869	-0.0192023	0.920242	-0.0693238	0.799279	0.335462	0.188706	0.398722	0.0608238	0.695135	0.00151657	0.0289099	0.877209	0.383294	0.0561615	0.434244	0.00328129	0.776898	3.62145e-09	0.387948	0.128344	0.41242	0.0548724	0.79395	0.000195499	0.0656286	0.999867	0.336855	0.249213	0.29461	0.136932
PITG_00070	-1.31944	0.00782776	-2.95944	5.31704e-10	-4.02893	1.04748e-15	-1.42803	0.00400559	-2.03443	1.26918e-05	0.347365	0.541382	-1.66203	7.00339e-11	-2.89048	1.14899e-17	-0.0769879	0.829392	-0.71502	0.00641147	1.79312	7.42408e-12	-1.1504	2.14579e-07	1.60853	3.64194e-09	0.961376	2.71355e-16	3.51697	1.32922e-66	2.78913	4.35942e-13	2.11694	5.70221e-17	4.714	4.13808e-43	-0.631209	0.75608	1.8532	5.29107e-09	2.50628	1.1329e-27
PITG_00071.r	-1.88173	0.000120682	-1.23754	0.00987248	-1.09548	0.0276033	-1.06497	0.0369213	-1.31036	0.00869982	-1.26946	0.0104472	0.626838	0.00228251	0.60493	0.0272529	0.856323	0.00150684	0.560967	0.0118707	0.738014	0.00201562	0.0616404	0.758619	0.258232	0.242886	-0.0504999	0.766591	0.174273	0.213147	0.231189	0.366758	-0.105401	0.635597	0.157063	0.475116	-0.293571	0.999867	-0.141525	0.688416	0.175534	0.363306
PITG_00072	-2.516	1.20173e-07	-2.04561	6.47993e-06	-1.59039	0.000790102	-1.62446	0.000940682	-1.54711	0.00198982	-1.52373	0.00186424	0.459937	0.0113935	0.75476	0.0023637	0.9368	0.000274424	0.96378	5.56599e-06	1.11974	2.51926e-07	0.37351	0.0246445	0.503776	0.0207952	0.517887	0.000911734	0.722251	4.30212e-08	0.162232	0.561597	0.148153	0.521738	0.394695	0.0589278	0.0300973	0.999867	0.162205	0.661067	0.154307	0.475826
PITG_00073	-2.75333	4.43831e-08	-4.57773	2.17043e-23	-3.65352	1.19828e-14	-3.91678	2.5756e-16	-4.09789	1.03215e-17	-3.94665	1.85196e-16	-1.83666	1.62658e-23	-1.07335	1.07266e-05	-1.12024	1.14462e-05	-1.35295	1.74013e-11	-1.06614	9.5844e-07	0.842506	4.99787e-07	0.742978	0.000445448	0.499063	2.4284e-05	0.832977	9.43383e-09	-0.0675582	0.826399	-0.3377	0.112533	0.036804	0.880426	-0.228664	0.999867	0.0336093	0.93999	0.285077	0.180388
PITG_00074	1.72683	0.00281675	2.23644	6.42827e-05	1.62989	0.00351642	1.97116	0.000615302	2.12004	0.000177509	2.36779	3.41687e-05	0.489232	0.0492364	-0.277674	0.419869	0.281009	0.394014	0.387543	0.184166	0.767802	0.00856385	-0.688231	0.00207536	-0.17901	0.472106	-0.0871422	0.555336	0.341551	0.0240013	0.543764	0.0884349	0.60645	0.0141264	1.07314	4.06505e-05	0.107427	0.999867	0.463215	0.0996723	0.37885	0.0738242
PITG_00075	-2.29445	2.71141e-06	-2.26847	1.07451e-06	-2.04901	1.38908e-05	-2.126	8.02774e-06	-1.99543	2.84153e-05	-1.62084	0.000780321	0.0198371	0.937834	0.0781518	0.80575	0.219695	0.487019	0.301325	0.271355	0.80141	0.00341457	0.137991	0.487278	0.229395	0.326449	0.295667	0.0278654	0.844078	2.1716e-08	0.126183	0.679086	0.16274	0.482363	0.751489	0.00133625	0.0820525	0.999867	0.557657	0.0414298	0.49852	0.018221
PITG_00076	-2.02232	2.65248e-05	-2.15132	3.12218e-06	-1.2347	0.0150982	-1.8951	8.30217e-05	-1.74077	0.000337296	-1.34776	0.0088405	-0.14099	0.493414	0.615724	0.0259885	0.170801	0.569815	0.289816	0.251719	0.800263	0.00130654	0.835567	1.57808e-06	0.33943	0.142186	0.444903	0.0147232	1.00049	4.33616e-11	-0.463622	0.0750963	-0.387585	0.104336	0.213245	0.348025	0.121445	0.999867	0.608303	0.0449938	0.508323	0.0350523
PITG_00077	-0.688257	0.224844	-2.93807	6.4276e-10	-2.24792	2.09106e-06	-2.8899	2.55354e-09	-2.93782	1.50481e-09	-2.26469	2.17129e-06	-2.25651	3.24765e-18	-1.72947	4.32253e-09	-2.15015	8.18126e-12	-2.25343	2.13979e-14	-1.44941	1.46923e-07	0.608839	0.00287119	0.136991	0.613224	0.0177101	0.90917	0.869781	6.38289e-08	-0.43631	0.162777	-0.585699	0.0113264	0.30706	0.225084	-0.103873	0.999867	0.675391	0.0119587	0.802386	0.000119452
PITG_00078.r	0.0526011	0.937872	-0.783904	0.110216	-0.511516	0.32516	-0.713054	0.167733	-0.769422	0.11587	-0.269184	0.625788	-0.850165	0.00193198	-0.738408	0.0177501	-0.721749	0.0331637	-0.81076	0.00951339	-0.194809	0.563167	0.191604	0.393491	0.158797	0.547198	0.0541971	0.710832	0.718182	2.30675e-05	0.00254733	0.993931	-0.131876	0.608007	0.572101	0.0305781	-0.0892735	0.999867	0.501995	0.076586	0.614402	0.00500371
PITG_00079	-3.29103	1.28691e-05	-6.40512	5.88736e-28	-5.23791	4.23539e-17	-6.48944	4.21731e-27	-6.40879	3.80628e-27	-6.72281	4.6313e-29	-3.13457	3.59087e-22	-2.13512	1.55946e-08	-3.16268	6.80119e-17	-3.10788	8.56686e-20	-3.3119	1.16573e-20	1.08677	4.89638e-11	-4.22278e-05	0.999794	0.0411176	0.812279	-0.11579	0.460775	-1.05248	2.04371e-05	-1.04037	5.28301e-07	-1.15685	8.59442e-08	0.056709	0.999867	-0.172476	0.610846	-0.206366	0.352801
PITG_00080.r	-1.08827	0.0528482	-1.65291	0.000479256	-0.945148	0.0633843	-1.49473	0.00270725	-1.53424	0.00113606	-1.33285	0.00749339	-0.58292	0.038157	-0.0420869	0.904589	-0.369424	0.294948	-0.433273	0.154312	-0.120129	0.725739	0.627022	0.000160451	0.240099	0.31392	0.164274	0.256928	0.524402	0.000654143	-0.354718	0.211375	-0.457677	0.0293772	-0.0563611	0.818662	-0.0601508	0.999867	0.228017	0.516376	0.310785	0.155617
PITG_00081.r	-5.72515	7.2222e-34	-7.18418	9.85364e-51	-4.73232	6.64178e-23	-7.81065	1.46467e-51	-7.64778	7.79966e-54	-7.16076	1.72085e-48	-1.47431	4.28564e-06	0.812498	0.0533065	-2.04206	4.46885e-07	-1.92296	1.95837e-07	-1.31079	0.000354187	2.37231	1.26154e-12	-0.535387	0.0246376	-0.433286	0.000173727	0.22608	0.235443	-2.87098	3.91264e-11	-2.79976	1.10842e-14	-2.09655	1.38292e-08	0.116926	0.999867	0.703856	0.0127134	0.610214	0.00839134
PITG_00082	-2.02774	2.12523e-05	0.734912	0.12484	0.991306	0.0437004	0.44742	0.388686	0.628933	0.206838	0.181326	0.738166	2.74171	5.87234e-17	2.82952	1.16457e-14	2.51175	1.03362e-11	2.65896	1.3625e-14	2.33292	1.70683e-11	0.174997	0.353749	-0.199773	0.399621	-0.0680296	0.723541	-0.345783	0.0119215	-0.339567	0.170877	-0.235584	0.27615	-0.475695	0.0191218	0.147105	0.999867	-0.203987	0.537091	-0.327091	0.103627
PITG_00083	-7.15204	1.2204e-21	-3.11591	4.62166e-06	-3.49005	2.80416e-07	-2.84602	6.17341e-05	-2.87715	3.09981e-05	-3.57354	1.08881e-07	4.01143	4.5062e-16	3.46481	1.72228e-11	4.33837	1.68753e-15	4.29211	2.30241e-16	3.70023	8.26936e-13	-0.456026	0.0128278	0.357128	0.135257	0.29481	0.100279	-0.24679	0.100896	0.848304	0.000629995	0.758274	0.000330936	0.253552	0.233111	-0.0468386	0.999867	-0.663022	0.0145967	-0.591592	0.00311907
PITG_00084.r	NA	NA	NA	NA	NA	NA	NA	NA	NA	NA	NA	NA	NA	NA	NA	NA	NA	NA	NA	NA	NA	NA	NA	NA	NA	NA	NA	NA	NA	NA	NA	NA	NA	NA	NA	NA	NA	NA	NA	NA	NA	NA
PITG_00088	0.27127	0.651746	-0.85981	0.0484969	-0.318773	0.521453	-1.22523	0.00524428	-1.16594	0.00726255	-1.23062	0.00544162	-1.14626	2.03678e-09	-0.767112	0.00594944	-1.45371	3.04151e-08	-1.44057	1.11709e-11	-1.37572	1.09348e-09	0.460932	0.0091333	-0.2773	0.182925	-0.279049	0.0472469	-0.166945	0.227298	-0.70192	0.00397125	-0.733578	0.000361582	-0.582654	0.00610947	0.0131454	0.999867	0.0530475	0.893233	0.0630898	0.774947
PITG_00089	0.335325	0.556567	0.57374	0.237685	1.12878	0.021681	0.257377	0.632422	0.372533	0.459132	-0.0995492	0.855403	0.224031	0.345156	0.618982	0.0296581	-0.0358006	0.916881	0.0374016	0.900778	-0.307728	0.31454	0.474036	0.00765799	-0.231521	0.331389	-0.170206	0.238845	-0.46882	0.00197577	-0.671816	0.0167603	-0.63767	0.00297371	-0.897235	0.000115643	0.0756493	0.999867	-0.294527	0.357206	-0.346913	0.123241
PITG_00090.r	0.0971725	0.881908	-0.371089	0.465223	-0.616667	0.212515	1.01224	0.0783773	0.476987	0.363382	1.47785	0.00497022	-0.484853	0.0186241	-0.889983	0.00247925	0.951315	0.0123011	0.380669	0.12617	1.50771	1.32403e-08	-0.324878	0.123182	1.45917	1.60811e-05	0.88041	2.83698e-08	2.05508	7.89104e-38	1.81344	1.18462e-06	1.21384	1.50984e-07	2.42447	1.47148e-23	-0.560828	0.999867	0.541088	0.289625	1.12557	7.07347e-07
PITG_00093	-0.749543	0.500375	-1.41064	0.117438	-1.74998	0.0507014	-1.30698	0.161244	-1.26288	0.161365	-1.99318	0.0239957	-0.685993	0.071227	-1.19027	0.00482565	-0.523769	0.287458	-0.490682	0.250971	-1.13017	0.0067367	-0.424409	0.132032	0.190117	0.648295	0.208236	0.550098	-0.390631	0.178923	0.649409	0.0625882	0.639127	0.0364397	0.0813328	0.804323	0.0332865	0.999867	-0.633279	0.171445	-0.646205	0.0580965
PITG_00094a.r	-6.01184	5.00732e-14	-6.13846	7.12586e-16	NA	NA	-6.07685	1.58135e-14	-5.85497	6.91766e-14	-6.34086	5.68367e-17	-0.143812	0.603596	1.65148	1.59171e-05	-0.0395525	0.925243	0.152144	0.652955	-0.209782	0.50552	1.87576	6.85482e-12	0.13205	0.731967	0.312429	0.262627	-0.00569272	0.980492	-1.71023	1.48637e-05	-1.55929	8.76913e-06	-1.83377	2.81736e-10	0.195013	0.999867	-0.19035	0.7055	-0.365554	0.216156
PITG_00094b.r	-4.66002	1.48698e-08	-4.67356	3.35657e-09	-3.4745	5.34104e-05	-4.58212	2.16992e-08	-4.48898	5.61773e-08	-4.77266	4.08492e-09	-0.0110401	0.96026	1.02694	0.000452516	0.134555	0.695957	0.156163	0.539747	0.0161321	0.953344	1.11482	1.29049e-09	0.170888	0.59272	0.182459	0.319966	0.0907794	0.539046	-0.914847	0.00296022	-0.929663	5.14314e-05	-0.978999	2.4721e-06	0.0266391	0.999867	-0.13714	0.759629	-0.141632	0.53732
PITG_00095	8.53559	2.03119e-05	6.41757	0.000199968	7.6039	0.000153087	8.38619	1.64923e-05	6.60824	0.000154949	7.0373	9.69478e-05	NA	NA	NA	NA	NA	NA	NA	NA	NA	NA	NA	NA	NA	NA	NA	NA	NA	NA	NA	NA	NA	NA	NA	NA	NA	NA	NA	NA	NA	NA
PITG_00096.r	NA	NA	NA	NA	NA	NA	-3.02881	3.11204e-05	-2.79828	8.89923e-05	NA	NA	NA	NA	NA	NA	-1.4664	0.00266351	-1.26063	0.00391597	NA	NA	NA	NA	-1.18477	0.0132192	-0.994223	0.0240709	NA	NA	-2.48355	1.25134e-05	-2.33047	6.96412e-06	NA	NA	0.204294	0.999867	0.87779	0.0802747	0.696128	0.104214
PITG_00097.r	-5.04866	4.95998e-24	-5.11418	3.35261e-28	-2.84586	5.20756e-08	-5.17182	3.63699e-27	-4.9883	4.37327e-24	-5.10018	1.00746e-25	-0.0752554	0.736643	2.03427	2.45718e-14	-0.0767019	0.803678	0.0632047	0.828494	0.0765024	0.779718	2.18656	1.72852e-38	0.0269301	0.921611	0.150094	0.502782	0.214686	0.139754	-2.12604	1.43234e-16	-2.03296	1.73708e-15	-1.92634	4.71267e-19	0.140909	0.999867	0.130705	0.71641	0.0124519	0.969758
PITG_00098.r	-5.13095	2.32477e-12	-5.09197	1.0237e-12	-3.97597	1.16594e-07	-4.97681	7.64788e-12	-4.78108	1.17344e-10	-5.21765	4.08176e-13	0.03917	0.864367	0.996297	0.000531397	0.209422	0.503243	0.336846	0.217864	0.0424239	0.878322	1.03367	4.07192e-10	0.196866	0.447857	0.310316	0.136193	0.0667233	0.65099	-0.804821	0.00201812	-0.72002	0.00316215	-0.921777	4.26295e-06	0.130705	0.999867	-0.187232	0.609258	-0.295613	0.212607
PITG_00099	-1.58077	0.0572585	-0.0412296	0.964684	0.387991	0.683964	-1.63683	0.0351374	-1.42701	0.0672993	-1.82346	0.0153725	1.52954	6.88629e-05	1.78534	0.000143592	-0.00694969	0.988974	0.133548	0.735986	-0.12101	0.765971	0.332647	0.39331	-1.50551	5.09562e-06	-1.3806	1.12764e-07	-1.59247	8.14491e-11	-1.80368	2.96377e-06	-1.70713	1.58368e-07	-1.87713	4.14343e-09	0.13959	0.999867	-0.141345	0.780671	-0.259313	0.358064
PITG_00100.r	-1.00074	0.31797	-1.20521	0.156902	-1.51002	0.0763639	-1.19842	0.180171	-1.33204	0.111375	-1.57565	0.0605813	-0.224925	0.600788	-0.696512	0.121302	-0.157119	0.787669	-0.305807	0.493321	-0.455335	0.302496	-0.383486	0.113113	0.0990705	0.83564	-0.0644677	0.835066	-0.171083	0.461689	0.523015	0.146505	0.32437	0.241616	0.259044	0.302838	-0.150935	0.999867	-0.326623	0.533232	-0.154495	0.614335
PITG_00101a.r	-5.83527	1.28727e-20	-5.90577	3.59578e-22	-3.89726	2.90741e-08	-5.852	8.98134e-21	-5.7307	1.90363e-19	-5.96083	1.77858e-22	-0.0769471	0.719334	1.7722	8.5766e-10	0.0311641	0.921568	0.1015	0.714909	0.00209034	0.993995	1.92721	6.87634e-28	0.134994	0.611707	0.19082	0.394601	0.141939	0.310646	-1.75938	1.32671e-11	-1.73249	4.27248e-12	-1.73961	1.07297e-17	0.0732463	0.999867	-0.049676	0.907628	-0.100624	0.708021
PITG_00101b.r	-5.246	3.0601e-09	-5.0707	6.64273e-09	-4.18122	4.85288e-06	-5.13906	6.84288e-09	-5.03356	2.14499e-08	-5.29309	2.16299e-09	0.182237	0.391561	0.91061	0.00235603	0.167952	0.615999	0.197626	0.448192	0.0824738	0.756951	0.804131	3.41771e-05	0.0108884	0.975129	0.0291572	0.898329	-0.0351764	0.819687	-0.764636	0.0121266	-0.772974	0.00159038	-0.794782	0.000348784	0.0345743	0.999867	-0.104194	0.818177	-0.116258	0.639769
PITG_00102.r	-2.11737	0.00227295	-2.83725	5.48121e-06	NA	NA	-3.60069	1.01845e-08	-3.13139	4.16517e-07	-2.82118	5.33111e-06	-0.736999	0.016315	0.978102	0.0285582	-1.4448	9.16681e-05	-1.00577	0.00158209	-0.577954	0.084301	1.79195	1.35456e-07	-0.677759	0.0214245	-0.252924	0.376647	0.222298	0.40003	-2.43371	8.64747e-11	-2.03903	2.87719e-09	-1.52478	2.33298e-05	0.438812	0.999867	0.841739	0.0201528	0.426362	0.147872
PITG_00103.r	8.45476	0.000145476	6.44795	0.000757593	8.92648	6.69844e-05	8.84171	9.29199e-05	6.90275	0.000403394	8.22537	0.000162123	NA	NA	NA	NA	NA	NA	NA	NA	NA	NA	NA	NA	NA	NA	NA	NA	NA	NA	NA	NA	NA	NA	NA	NA	NA	NA	NA	NA	NA	NA
PITG_00104.r	-1.30011	0.168009	-0.913372	0.287261	-1.18252	0.166532	-1.0082	0.246984	-1.12973	0.181791	-1.33073	0.110731	0.368677	0.397142	-0.0697856	0.888982	0.33206	0.521547	0.191648	0.699896	0.0919401	0.852617	-0.352468	0.136707	-0.00691626	0.985058	-0.162962	0.632473	-0.208016	0.364064	0.381307	0.210693	0.197142	0.538653	0.187359	0.473075	-0.142259	0.999867	-0.263626	0.554353	-0.0966217	0.800969
PITG_00106	0.142356	0.891902	1.22497	0.122097	1.85298	0.0303346	-0.0517861	0.956525	0.0950165	0.910981	-0.130523	0.880683	1.07219	0.0178642	1.53448	0.0043234	-0.143348	0.807595	-0.0632237	0.896589	-0.154211	0.762294	NA	NA	-1.18447	0.00384501	-1.11876	0.000263263	-1.17475	0.000190812	-1.69383	0.000139671	-1.66312	3.26223e-06	-1.67538	1.49842e-05	0.0790113	0.999867	-0.0411694	0.95499	-0.102846	0.792181
PITG_00107.r	NA	NA	NA	NA	NA	NA	NA	NA	NA	NA	-2.29208	0.00382911	NA	NA	NA	NA	NA	NA	NA	NA	-2.96071	4.57356e-09	NA	NA	NA	NA	NA	NA	-1.39581	0.000981173	NA	NA	NA	NA	-2.17338	1.11527e-05	NA	NA	-0.98723	0.0537995	-1.05409	0.0154659
PITG_00108.r	1.16592	0.258788	-0.264418	0.776826	1.05131	0.278348	-0.130597	0.899168	-0.0760573	0.938444	-1.60127	0.0435041	-1.43558	3.41151e-07	-0.274392	0.517301	-1.24438	0.000886421	-1.25851	0.000170977	-2.63725	1.24705e-18	1.24435	5.17757e-06	0.220638	0.49557	0.193166	0.518408	-1.13548	4.14048e-10	-0.986597	0.00527122	-1.04592	0.00219779	-2.33588	7.69406e-18	-0.0131153	0.999867	-1.41571	8.12886e-07	-1.38028	1.03809e-08
PITG_00109	-0.674051	0.178022	-0.756103	0.0807101	0.758839	0.133399	-1.14872	0.00963659	-1.04766	0.0179395	-1.46921	0.000541421	-0.0974367	0.619872	1.25667	4.63822e-06	-0.431372	0.114414	-0.372565	0.0764081	-0.667957	0.00193435	1.43221	1.14266e-15	-0.301697	0.181959	-0.259677	0.0567386	-0.507067	0.000147762	-1.69768	4.79062e-12	-1.68588	1.50378e-17	-1.89438	6.7961e-19	0.0567478	0.999867	-0.263768	0.412764	-0.296744	0.113853
PITG_00110.r	0.599422	0.313382	1.61821	0.00228871	2.96459	7.20503e-07	0.905685	0.104101	1.12296	0.0412005	0.779835	0.156398	1.00177	1.09399e-06	2.18449	2.34525e-11	0.348277	0.267308	0.51607	0.0254052	0.307082	0.217157	1.25665	2.27366e-07	-0.620517	0.0144032	-0.470378	0.00375594	-0.6336	1.74316e-05	-1.84282	4.90502e-09	-1.72206	7.66457e-11	-1.84288	5.56203e-13	0.164876	0.999867	-0.0690852	0.87894	-0.211185	0.322059
PITG_00111	-1.68414	0.00161292	0.646775	0.301785	1.55447	0.0306032	-0.768765	0.203274	-0.308687	0.618142	-1.61198	0.00191069	2.31667	3.91087e-18	3.05083	1.05382e-14	0.959697	0.00442473	1.3816	1.11167e-07	0.201678	0.475033	0.811462	0.054704	-1.32279	0.000244838	-0.919176	0.00099007	-2.0497	1.22943e-16	-2.09847	2.08711e-06	-1.72245	1.91302e-06	-2.81507	3.43955e-16	0.41804	0.999867	-0.787383	0.0278335	-1.17963	1.88892e-06
PITG_00112	1.33578	0.032549	1.1847	0.0387023	0.723877	0.228943	2.34647	0.000377188	1.48383	0.0131521	2.97221	6.31011e-06	-0.166014	0.584173	-0.788112	0.0197998	1.05233	0.0151205	0.146069	0.669268	1.75754	1.65506e-06	-0.544183	0.030792	1.24746	0.00100141	0.327316	0.279027	1.98374	1.53941e-10	1.82146	1.04514e-06	0.877415	0.00182714	2.57295	1.027e-15	-0.903236	0.801641	NA	NA	1.6079	5.51802e-06
PITG_00113.r	0.177904	0.815834	1.15745	0.0663923	0.173529	0.79939	0.990844	0.119522	1.30106	0.0388833	0.989572	0.111923	0.97043	0.00297061	-0.169441	0.677903	0.860074	0.0283255	1.12883	0.00061983	0.943282	0.00454193	-1.05959	0.00238805	-0.0807372	0.878264	0.173909	0.676828	0.0370734	0.916919	1.0132	0.00785838	1.23919	0.000328815	1.13831	0.000464825	0.269307	0.999867	0.0594699	0.92823	-0.1848	0.630335
PITG_00114	NA	NA	NA	NA	NA	NA	NA	NA	NA	NA	NA	NA	NA	NA	NA	NA	NA	NA	NA	NA	NA	NA	NA	NA	NA	NA	NA	NA	NA	NA	NA	NA	NA	NA	NA	NA	NA	NA	NA	NA	NA	NA
PITG_00115.r	1.13867	0.0406394	0.126292	0.817368	-0.550257	0.251168	0.519677	0.340348	0.414002	0.446916	0.535774	0.307429	-1.02473	2.49004e-05	-1.85921	9.1774e-10	-0.575486	0.0764375	-0.725435	0.00662911	-0.473214	0.102447	-0.758171	2.2494e-05	0.47832	0.0456236	0.314745	0.0555391	0.616637	5.34939e-05	1.26944	2.3669e-07	1.07894	1.98961e-08	1.41924	2.65274e-12	-0.148169	0.999867	0.0798951	0.852456	0.252245	0.239991
PITG_00116.r	-0.465773	0.369504	-0.368301	0.422095	-0.770815	0.0837386	0.115425	0.830915	0.0722766	0.88591	0.456295	0.347522	0.0819408	0.684114	-0.479663	0.0750503	0.621175	0.0178783	0.546298	0.00897169	1.04942	1.6909e-06	-0.483303	0.00358861	0.566358	0.00586326	0.479716	0.000162949	1.03049	1.41087e-14	1.08206	6.25308e-05	0.968919	1.73338e-06	1.55921	1.01561e-12	-0.0713465	0.999867	0.407203	0.167991	0.501625	0.00479797
PITG_00117.r	0.74653	0.175209	1.25568	0.0100139	1.76943	0.000556769	1.00745	0.0487062	1.09105	0.0310485	1.14113	0.0250618	0.495489	0.00889151	0.847438	0.0019051	0.305429	0.275273	0.337338	0.115352	0.520622	0.0282483	0.431005	0.0188995	-0.159335	0.495677	-0.142774	0.33832	0.0856374	0.598065	-0.555085	0.0236025	-0.568605	0.00419738	-0.297854	0.178845	0.0311958	0.999867	0.189571	0.589376	0.180442	0.394264
PITG_00118	1.52834	0.00287195	3.70458	1.23483e-11	2.99262	1.46044e-08	3.41986	6.0716e-10	3.29004	1.27506e-09	3.30286	9.13671e-10	2.15706	2.99968e-17	1.2849	9.80908e-06	1.93049	1.23932e-09	1.75748	4.92037e-10	1.90098	6.89794e-13	-0.790516	0.00432762	-0.193765	0.661681	-0.381758	0.287911	-0.193182	0.496965	0.634232	0.0461992	0.416753	0.174526	0.6422	0.00955027	-0.174266	0.999867	-0.0572432	0.924555	0.142066	0.702318
PITG_00119	1.01468	0.169367	-1.20713	0.0363408	1.1393	0.100023	-0.495571	0.447202	-0.871794	0.152945	-0.471476	0.471006	-2.24096	2.16866e-24	-0.0540079	0.88209	-1.47364	2.26076e-06	-1.89984	1.04194e-13	-1.35955	3.95857e-07	2.26651	1.64353e-29	0.795529	0.0004381	0.356447	0.0256217	0.942268	8.45778e-11	-1.43769	5.01344e-07	-1.9019	1.17168e-15	-1.27713	2.66485e-08	-0.422918	0.999867	0.092197	0.829877	0.538139	0.00883531
PITG_00121.r	-5.20063	5.30087e-14	-5.30834	1.39118e-15	-2.90863	0.000137362	-8.16982	3.8038e-28	-7.46791	1.21829e-24	-6.03185	9.34489e-19	-0.110206	0.561316	2.12586	8.97331e-11	-2.91372	7.32019e-19	-2.28232	1.47453e-14	-0.703798	0.0022213	2.31471	3.06918e-19	-2.7731	1.00331e-38	-2.1607	4.77067e-34	-0.531023	0.000195953	-5.0547	2.62134e-36	-4.47327	1.7592e-36	-2.79827	1.33343e-19	0.630132	0.681866	2.18492	1.00791e-18	1.57758	1.94977e-11
PITG_00122	-1.15574	0.0744286	-0.749761	0.216422	0.248224	0.738131	-2.07254	0.000349817	-1.7011	0.00366274	-2.76883	2.75873e-07	0.393742	0.174065	1.23497	0.00126421	-0.870171	0.0115085	-0.546466	0.0601775	-1.4871	1.0433e-07	0.926383	0.00212811	-1.23327	5.73809e-06	-0.924099	4.6481e-05	-1.81515	1.52556e-21	-2.11859	2.36269e-10	-1.84412	2.02472e-09	-2.69703	1.80645e-22	0.322371	0.999867	-0.642531	0.0343976	-0.941225	1.51037e-05
PITG_00123	-6.42604	4.2089e-32	-5.66311	6.5101e-39	-2.67851	1.88491e-08	-6.84394	3.78228e-43	-6.69132	4.07227e-44	-7.13269	2.55104e-46	0.746533	0.0637282	3.56034	2.59364e-15	-0.375166	0.455758	-0.270447	0.563302	-0.58282	0.218653	2.90233	7.93225e-59	-1.08853	2.549e-06	-1.00157	3.75808e-19	-1.26707	6.39562e-15	-3.9542	7.26345e-34	-3.89843	1.91368e-60	-4.12393	4.63971e-51	0.101724	0.999867	-0.236198	0.512777	-0.314609	0.181642
PITG_00124.r	-3.81602	5.68544e-15	-2.77873	3.80294e-10	-1.36746	0.00200723	-4.56468	8.30172e-21	-4.10891	1.49377e-18	-4.11058	3.8024e-18	1.02623	0.00191943	2.27198	1.33674e-10	-0.700831	0.113567	-0.288064	0.485352	-0.168724	0.696737	1.33025	4.58525e-12	-1.69472	3.55339e-14	-1.30005	4.17883e-29	-1.13236	6.95739e-10	-2.98828	6.38591e-16	-2.62501	2.15977e-24	-2.4167	5.04969e-17	0.410315	0.953496	0.504773	0.0887169	0.117619	0.683965
PITG_00125	-1.45905	0.00243859	-0.575616	0.220243	-1.4861	0.00097007	0.709207	0.191577	0.537901	0.311817	0.675051	0.211028	0.876016	4.28786e-05	-0.191984	0.520489	2.21618	6.64289e-14	2.00593	3.17151e-17	2.2627	9.00142e-19	-0.99154	1.41989e-09	1.36721	4.16801e-10	1.14561	8.44925e-20	1.44936	1.71336e-29	2.39032	7.88828e-18	2.1416	7.08592e-24	2.4862	6.37213e-29	-0.206543	0.999867	0.0260907	0.955945	0.254981	0.210343
PITG_00126	0.417435	0.67793	-1.60123	0.0256002	-1.66782	0.0252149	-1.81084	0.0128694	-1.304	0.0852675	-0.263272	0.766754	-2.0379	1.38275e-10	-2.26445	1.08825e-09	-2.19023	4.09428e-08	-1.74019	1.23362e-06	-0.566243	0.166625	-0.147554	0.561742	-0.123308	0.721362	0.311536	0.251446	1.52883	5.50502e-09	0.0590295	0.859449	0.46724	0.100677	1.72418	5.5031e-09	0.451474	0.999867	1.60168	2.72387e-05	1.17055	0.000334328
PITG_00127	4.07115	6.84382e-11	5.82271	2.41901e-18	4.6852	1.96744e-13	5.78262	4.01972e-16	6.06609	6.50649e-20	5.48613	1.09608e-16	1.73467	4.99992e-18	0.437232	0.0983644	1.75452	4.25708e-08	2.00597	1.39099e-18	1.5433	4.11635e-11	-1.21729	1.99082e-10	0.0550934	0.894336	0.286746	0.158105	-0.125927	0.4863	1.31267	7.36636e-06	1.51133	3.37988e-13	1.13414	7.6154e-08	0.246585	0.999867	-0.24243	0.579214	-0.462791	0.0358673
PITG_00128	-0.0321736	0.963004	1.89364	0.000411382	0.430261	0.431654	2.28281	7.89474e-05	2.20279	7.65651e-05	2.40571	3.17636e-05	1.90971	2.6083e-21	0.286156	0.297998	2.35612	8.50676e-17	2.24845	2.84833e-22	2.56803	3.45202e-24	-1.54295	2.19297e-17	0.476729	0.0558584	0.353693	0.0800155	0.725639	6.57799e-05	2.05624	5.27569e-16	1.90445	3.79969e-19	2.31024	2.93034e-25	-0.107611	0.999867	0.186193	0.674617	0.319769	0.235676
PITG_00129	0.478098	0.434106	3.97971	5.2927e-12	3.70258	3.03425e-10	4.00856	5.98059e-11	3.90762	5.24592e-11	1.70179	0.00139605	3.49222	3.35888e-46	3.0585	5.67366e-23	3.57942	7.0425e-28	3.44151	2.8163e-32	1.35248	6.54124e-08	-0.356103	0.0949029	0.119199	0.737918	-0.0345461	0.917925	-2.07507	2.30465e-41	0.514663	0.0896297	0.331648	0.255404	-1.67411	3.07149e-15	-0.139831	0.999867	-2.25381	9.47561e-17	-2.08876	8.61068e-21
PITG_00130	2.76145	4.46471e-06	3.0015	4.52508e-07	2.79685	4.54689e-06	3.25016	2.25037e-07	3.19617	1.21414e-07	2.4581	2.07891e-05	0.215482	0.501822	-0.147447	0.735785	0.522764	0.216317	0.434012	0.208511	-0.175131	0.638597	-0.276955	0.418632	0.336308	0.373684	0.23384	0.466908	-0.322129	0.235866	0.654291	0.104196	0.517918	0.146177	-0.00549151	0.988152	-0.088596	0.999867	-0.723109	0.0983807	-0.60652	0.0559132
PITG_00131a.r	-4.63303	1.0615e-09	-3.90262	3.77373e-07	-4.6328	9.63039e-10	-3.9203	5.16543e-07	-3.92786	2.58625e-07	-4.26249	2.70159e-08	0.715653	0.000158836	-0.174187	0.552285	0.755054	0.00564832	0.733323	0.000573723	0.497465	0.0292335	-0.810252	2.43889e-05	0.0706736	0.793106	0.0330444	0.848227	-0.154761	0.269109	0.918252	0.000307555	0.849665	8.4975e-05	0.69938	0.00152845	-0.0229462	0.999867	-0.283692	0.365007	-0.23711	0.212607
PITG_00131b.r	-4.26374	3.05774e-08	-3.62995	8.03552e-07	-3.26203	2.83516e-05	-3.89877	2.38699e-07	-3.78396	2.42359e-07	-4.98867	6.07873e-12	0.610652	0.045123	0.815989	0.0312363	0.39593	0.31485	0.486607	0.146594	-0.602272	0.0566145	0.291618	0.31388	-0.185404	0.608653	-0.110213	0.729413	-1.14625	5.0255e-08	-0.439387	0.207898	-0.392581	0.208904	-1.39368	2.37448e-07	0.0913451	0.999867	-1.02151	0.00168376	-1.08717	1.70764e-05
PITG_00132	2.7372	9.15364e-07	2.51329	1.42684e-06	3.23841	6.85721e-09	1.8743	0.000450458	2.30548	8.8868e-06	2.47563	2.94124e-06	-0.242255	0.28093	0.322414	0.297457	-0.825897	0.00430297	-0.422067	0.0920397	-0.134022	0.614928	0.641403	0.00191858	-0.556117	0.0212884	-0.164328	0.407005	0.172013	0.286034	-1.16696	2.66688e-05	-0.798648	0.000590842	-0.424265	0.0600884	0.407682	0.999867	0.670532	0.0182345	0.287148	0.195255
PITG_00133.r	0.79098	0.158375	1.17555	0.0216668	1.98882	0.000190374	0.704649	0.191365	0.931045	0.0695227	1.08832	0.0369636	0.36586	0.147877	1.0206	0.000612499	-0.0472723	0.896281	0.143671	0.641756	0.424582	0.163855	0.732562	5.75953e-05	-0.382409	0.0919955	-0.207421	0.110576	0.121561	0.4547	-1.07952	0.000137358	-0.934631	1.62657e-05	-0.564838	0.0172531	0.190298	0.999867	0.446633	0.122529	0.27944	0.207777
PITG_00134	0.182852	0.752888	-0.38302	0.409957	0.204322	0.687118	-0.65373	0.160057	-0.479662	0.301628	-0.0403914	0.941351	-0.58289	0.00163235	-0.155214	0.563744	-0.796598	0.00160537	-0.664144	0.00243338	-0.0960781	0.692143	0.506212	0.00255902	-0.184401	0.403143	-0.0670796	0.682649	0.549667	7.49852e-05	-0.656352	0.012764	-0.568655	0.00852355	0.0892965	0.705805	0.133098	0.999867	0.676877	0.00721851	0.566711	0.00431568
PITG_00135.r	1.43825	0.0389172	1.8302	0.00673205	0.0229969	0.97581	2.36412	0.00136007	1.61509	0.0173382	2.26051	0.00121621	NA	NA	-1.58823	6.21767e-05	NA	NA	NA	NA	NA	NA	-1.88056	6.57206e-08	NA	NA	NA	NA	NA	NA	2.5368	1.04986e-08	1.70731	1.95725e-06	2.54871	3.67331e-11	NA	NA	NA	NA	NA	NA
PITG_00136	NA	NA	NA	NA	NA	NA	NA	NA	NA	NA	NA	NA	NA	NA	NA	NA	NA	NA	NA	NA	NA	NA	NA	NA	NA	NA	NA	NA	NA	NA	NA	NA	NA	NA	NA	NA	NA	NA	NA	NA	NA	NA
PITG_00137	NA	NA	NA	NA	NA	NA	NA	NA	NA	NA	NA	NA	NA	NA	NA	NA	NA	NA	NA	NA	NA	NA	NA	NA	NA	NA	NA	NA	NA	NA	NA	NA	NA	NA	NA	NA	NA	NA	NA	NA	NA	NA
PITG_00140.r	-0.436315	0.416664	0.00592681	0.99143	1.23628	0.0108811	-0.118585	0.829666	-0.0255075	0.960723	-0.281928	0.58017	0.427281	0.052458	1.49768	8.62527e-08	0.360491	0.227062	0.419032	0.0995392	0.281381	0.311644	1.14928	6.60667e-10	-0.0361619	0.893641	0.00730973	0.96506	-0.0830197	0.59201	-1.15035	2.48116e-05	-1.13616	3.07303e-07	-1.18585	4.8306e-07	0.058246	0.999867	-0.10431	0.781832	-0.139301	0.549233
PITG_00141	-0.481152	0.424421	1.37961	0.0117426	1.83877	0.00132462	1.14332	0.0458607	1.44775	0.010178	0.753567	0.192297	1.84884	2.20499e-19	2.14819	3.64865e-13	1.66963	1.29897e-09	1.94526	5.78119e-17	1.3635	1.22887e-08	0.374528	0.068431	-0.148963	0.576928	0.112356	0.586865	-0.419688	0.00642182	-0.490117	0.0695261	-0.259902	0.306802	-0.751253	0.00095551	0.275307	0.999867	-0.330549	0.289145	-0.582401	0.00420485
PITG_00142	0.537852	0.4144	-0.437923	0.429509	0.0301723	0.962601	-0.78892	0.149272	-0.528646	0.354072	1.10251	0.0715479	-0.993621	5.08918e-07	-0.68535	0.0153861	-1.28798	1.77497e-06	-1.07517	1.32859e-06	0.687905	0.0216146	0.386213	0.0295849	-0.265152	0.22253	-0.0661312	0.683301	1.7383	2.8682e-19	-0.617651	0.0086347	-0.447174	0.0218679	1.40221	5.95379e-08	0.21402	0.999867	1.95205	1.22962e-11	1.75802	1.49169e-14
PITG_00143.r	0.744407	0.190395	1.76618	0.000770536	2.95388	5.85553e-07	0.827006	0.115405	1.03826	0.048013	0.60058	0.252743	1.00846	9.1058e-06	2.03237	6.37426e-09	0.127017	0.692235	0.29156	0.242171	-0.0161659	0.955056	1.0965	5.86796e-05	-0.850352	0.000200332	-0.701177	4.99754e-05	-0.962876	4.31652e-10	-1.91364	1.4337e-09	-1.79417	4.33898e-10	-2.01197	9.35261e-14	0.163478	0.999867	-0.16891	0.641302	-0.309855	0.133211
PITG_00144	0.370037	0.522125	2.28514	1.75097e-05	2.85921	2.91924e-07	1.60573	0.00406922	2.00259	0.000232737	1.43518	0.005374	1.89781	1.413e-17	2.31304	4.18193e-14	1.27762	8.53184e-05	1.62889	9.41371e-11	1.19031	1.6851e-06	0.495326	0.048984	-0.58606	0.0738586	-0.253759	0.32876	-0.647487	0.0010033	-1.04062	0.0021745	-0.740125	0.00939305	-1.09487	1.41268e-05	0.347652	0.999867	-0.116054	0.821213	-0.440717	0.0904471
PITG_00145	0.545902	0.413688	-2.45846	5.5773e-08	-1.47168	0.00338914	-2.52906	4.67076e-08	-2.62806	8.19011e-09	-2.49579	7.20032e-08	-3.02876	3.16052e-42	-2.20513	9.20719e-12	-3.04122	1.68784e-25	-3.18169	6.73967e-37	-2.91784	6.68993e-29	0.90478	8.36998e-06	0.016517	0.949203	-0.139137	0.388531	0.173448	0.233693	-0.854101	0.00169394	-1.03992	1.96739e-05	-0.685028	0.00589728	-0.139977	0.999867	0.0992531	0.783107	0.262261	0.223542
PITG_00146	1.66092	0.00297157	2.87421	2.06735e-07	4.47105	2.87763e-12	1.70544	0.00233494	1.99568	0.000241626	1.32193	0.0131396	1.19711	9.64229e-08	2.63658	2.0799e-14	0.0881103	0.810151	0.331669	0.246541	-0.211192	0.502285	1.51456	8.07526e-10	-1.07494	1.16918e-06	-0.848511	1.51477e-09	-1.34498	1.97433e-20	-2.55266	1.2257e-13	-2.35672	2.51133e-16	-2.81232	1.10635e-20	0.240082	0.999867	-0.328049	0.33722	-0.544475	0.0130541
PITG_00147.r	0.399601	0.675619	3.23925	7.68889e-05	0.552393	0.467072	3.8844	8.61448e-06	3.19347	8.23175e-05	1.17849	0.132002	2.8179	1.4435e-09	-0.0403147	0.936688	3.51905	4.50005e-11	2.81878	4.21498e-09	0.901623	0.0645439	-2.76519	4.34263e-36	0.731567	0.048951	0.0157885	0.966274	-1.84902	1.09095e-10	3.53129	3.94566e-30	2.78774	4.72034e-29	0.961022	0.000569951	-0.700193	0.934411	-2.63887	1.18905e-11	-1.91477	1.30964e-09
PITG_00148	-0.698923	0.170341	0.43327	0.369138	1.11728	0.0193132	0.15166	0.781904	0.31699	0.520373	-0.446451	0.359221	1.1198	1.92439e-08	1.64311	4.50932e-10	0.895679	0.00102927	1.02567	1.42783e-05	0.379421	0.164164	0.603201	0.000224471	-0.193989	0.358804	-0.0797622	0.63622	-0.677241	2.18389e-06	-0.761811	0.00253963	-0.677964	0.0012931	-1.23541	2.16386e-08	0.129779	0.999867	-0.5409	0.0448352	-0.647588	0.00150718
PITG_00149.r	-0.699182	0.170138	0.432936	0.369326	1.11645	0.0193852	0.151904	0.781577	0.316607	0.5208	-0.446213	0.359396	1.11972	1.93101e-08	1.64251	4.58311e-10	0.896174	0.00102348	1.02554	1.43553e-05	0.379917	0.163647	0.602693	0.000225496	-0.19341	0.36059	-0.0798164	0.63622	-0.676661	2.14173e-06	-0.76073	0.00258138	-0.677518	0.00129323	-1.23432	2.22337e-08	0.129151	0.999867	-0.5409	0.0448352	-0.646962	0.00154373
PITG_00150.r	3.75763	1.76644e-08	1.67789	0.00308295	0.791346	0.163082	3.45148	1.66207e-07	2.76069	6.51469e-06	2.79109	7.58856e-06	-2.09675	5.73e-16	-3.14334	3.05539e-24	-0.266303	0.549299	-0.977186	0.00274896	-0.844262	0.00852234	-0.966695	5.39937e-08	1.85904	2.30517e-11	1.13602	8.07903e-08	1.311	1.95822e-12	2.85763	7.86772e-22	2.10589	1.5424e-18	2.32524	1.74117e-25	-0.708332	0.913299	-0.598218	0.184646	0.129316	0.708593
PITG_00151.r	-1.35644	0.0337618	0.512853	0.440425	-0.494177	0.453484	0.896792	0.180144	0.750145	0.249561	0.321222	0.646895	1.85699	3.12018e-16	0.690595	0.0263707	2.2977	2.19979e-15	2.12876	1.27922e-15	1.80504	7.44008e-11	-1.08788	8.58127e-09	0.470149	0.0131797	0.287944	0.0555395	0.0115043	0.945579	1.59279	6.60461e-09	1.38313	1.54005e-09	1.14288	1.23861e-06	-0.167687	0.999867	-0.516309	0.0464742	-0.325151	0.132494
PITG_00152	0.103733	0.874343	1.74552	0.000488927	1.34526	0.00828677	1.31601	0.0114442	1.6407	0.000878461	1.44631	0.0041661	1.62585	3.73631e-15	1.06707	0.00016535	1.25558	1.86958e-05	1.54698	1.0609e-10	1.46986	6.98001e-09	-0.481117	0.00780585	-0.336865	0.14665	-0.0628757	0.721882	-0.093746	0.549804	0.181795	0.54394	0.424743	0.055564	0.434261	0.065785	0.28828	0.999867	0.185963	0.608198	-0.0790025	0.746267
PITG_00153	NA	NA	NA	NA	NA	NA	NA	NA	NA	NA	NA	NA	NA	NA	NA	NA	NA	NA	NA	NA	NA	NA	NA	NA	NA	NA	NA	NA	NA	NA	NA	NA	NA	NA	NA	NA	NA	NA	NA	NA	NA	NA
PITG_00154	-0.659844	0.16895	0.707275	0.110635	0.249482	0.601451	0.856578	0.066079	0.910579	0.0416162	1.02096	0.0255973	1.35372	1.18017e-11	0.737814	0.00600063	1.56042	2.16442e-09	1.57672	1.19319e-12	1.80833	4.88616e-14	-0.538729	0.000910414	0.236906	0.268919	0.238276	0.0881069	0.515921	0.000116393	0.810945	0.000598087	0.781761	0.000115803	1.10154	1.68237e-07	0.016162	0.999867	0.223185	0.495461	0.229231	0.238932
PITG_00155	0.737963	0.189802	0.205443	0.706519	0.613355	0.244185	-0.620772	0.210959	-0.315388	0.549496	-0.443725	0.386809	-0.546948	0.0123167	-0.29918	0.31842	-1.31476	4.26717e-06	-1.0532	1.24985e-05	-1.05294	4.08067e-05	0.326037	0.0976193	-0.73594	0.000764373	-0.491421	0.00434399	-0.440495	0.0137895	-1.0255	2.82433e-05	-0.81364	0.000179535	-0.723005	0.00161653	0.259243	0.999867	0.235165	0.518324	1.66167e-07	0.999996
PITG_00156	-0.380236	0.539599	-1.31104	0.00777834	0.223987	0.712472	-1.79594	0.0003618	-1.7297	0.000455024	-1.54414	0.00193216	-0.952837	0.00814707	0.420663	0.258255	-1.38121	0.00178176	-1.35611	0.00160592	-1.03826	0.0123307	1.45514	3.00606e-07	-0.400103	0.081923	-0.390218	0.00798898	-0.0226733	0.937296	-1.82138	4.20938e-05	-1.84049	5.3678e-07	-1.43012	0.000334712	0.0265851	0.999867	0.320215	0.32759	0.316517	0.296004
PITG_00157	NA	NA	-9.81726	1.00745e-32	-8.63927	3.5632e-20	-9.25415	2.10447e-26	-9.54936	4.97847e-29	-8.86046	1.34905e-23	-3.90877	7.59115e-47	-2.92688	1.79533e-15	-3.32732	4.24996e-21	-3.64239	4.40753e-33	-2.83015	2.34891e-17	1.05842	5.50517e-07	0.608627	0.00683419	0.280948	0.0975066	1.1361	6.04873e-12	-0.418223	0.148163	-0.770716	0.00107782	0.126785	0.636025	-0.312079	0.999867	0.474156	0.126184	0.808137	0.000127082
PITG_00158.r	-0.38338	0.535896	-1.34076	0.00637346	0.168283	0.782323	-1.80789	0.000325349	-1.74601	0.000393168	-1.55472	0.00177393	-0.979355	0.00676119	0.368155	0.324228	-1.38997	0.00168525	-1.36927	0.00147015	-1.04568	0.0118682	1.42913	4.49894e-07	-0.382384	0.0986545	-0.376823	0.0103832	-0.00356923	0.990232	-1.77767	6.47844e-05	-1.80107	9.00235e-07	-1.38508	0.000518385	0.0222339	0.999867	0.321604	0.325238	0.32226	0.286608
PITG_00162	-0.592439	0.401472	-0.977825	0.097316	-0.376313	0.584147	-0.818403	0.195676	-0.30852	0.647906	-0.385823	0.555322	-0.399763	0.215138	0.0466482	0.916822	-0.18424	0.684674	0.29397	0.462349	0.337319	0.371463	0.52932	0.107828	0.245509	0.558447	0.710922	0.0386146	0.801254	0.00740253	-0.246728	0.564855	0.186735	0.645757	0.316694	0.406542	0.47829	0.999867	0.496971	0.335259	0.0409899	0.935009
PITG_00163	2.72723	7.87206e-05	1.56634	0.0136847	2.29242	0.000558601	0.96942	0.137593	1.2469	0.0511063	0.659315	0.309436	-1.18969	1.01194e-08	-0.624798	0.0288037	-1.72892	6.1197e-10	-1.4882	8.8571e-11	-1.94258	1.0699e-15	0.645044	0.000296404	-0.509573	0.00956059	-0.283182	0.0510836	-0.689042	3.42587e-07	-1.11955	2.3354e-06	-0.923252	3.16057e-06	-1.28956	2.03698e-10	0.241033	0.999867	-0.238029	0.457687	-0.455515	0.0104311
PITG_00164	1.24477	0.0211298	1.09574	0.0310956	0.833992	0.114172	0.88984	0.0938412	1.02125	0.0475482	0.865791	0.0966128	-0.167176	0.420634	-0.588254	0.0349451	-0.315913	0.254864	-0.22596	0.336444	-0.251773	0.321762	-0.342792	0.052969	-0.11917	0.611443	-0.0436139	0.778724	-0.0213352	0.898064	0.258494	0.357432	0.304982	0.157549	0.365901	0.115008	0.0906741	0.999867	0.0402581	0.922338	-0.0272073	0.918656
PITG_00165	0.492527	0.416423	-1.01491	0.0323423	-0.783864	0.118335	-1.2789	0.00830878	-1.1606	0.0150982	0.985305	0.0786093	-1.52756	2.24823e-12	-1.45339	2.33026e-07	-1.73361	8.64909e-10	-1.65656	1.40667e-11	0.619976	0.0603054	0.150181	0.407003	-0.174748	0.449497	-0.113107	0.43121	2.20907	3.97815e-20	-0.28909	0.293314	-0.257022	0.23103	2.10625	3.50425e-12	0.0762151	0.999867	2.32763	1.15076e-13	2.27412	1.1979e-16
PITG_00166	-0.237651	0.686659	-0.583922	0.2151	-1.02824	0.0275957	-0.726082	0.134105	-0.668508	0.155482	0.988215	0.0461157	-0.364627	0.14452	-0.965765	0.00203964	-0.449055	0.15878	-0.429741	0.127441	1.35372	3.78645e-06	-0.525202	0.0039027	-0.0537544	0.845061	-0.0492546	0.751179	1.78018	7.27158e-20	0.507061	0.0754671	0.482267	0.0257301	2.35173	4.93182e-18	0.0190827	0.999867	1.77751	1.6002e-10	1.78136	7.99802e-14
PITG_00167.r	0.289341	0.724996	3.30004	1.24075e-06	2.76421	5.43871e-05	3.35924	1.46802e-06	3.35827	5.46966e-07	3.16771	3.85377e-06	2.99374	3.85888e-17	2.28921	1.72915e-08	3.11084	9.44305e-15	3.08909	1.03264e-16	3.00233	4.54271e-15	-0.617369	0.00897269	0.14789	0.574833	0.111211	0.541809	0.0738136	0.653912	0.80111	0.00497964	0.732418	0.00305902	0.736082	0.00384197	-0.0225255	0.999867	-0.133887	0.724102	-0.0875301	0.710797
PITG_00169.r	-0.259174	0.658408	-0.198008	0.689677	0.269712	0.605163	0.0228797	0.969479	-0.069895	0.895049	-0.1635	0.76516	0.0508861	0.807102	0.359366	0.201196	0.327788	0.239269	0.195249	0.390175	0.223703	0.340827	0.385631	0.0354667	0.30503	0.170279	0.159938	0.287408	0.235881	0.0803191	-0.0483179	0.865903	-0.219399	0.308367	-0.103906	0.645921	-0.129825	0.999867	-0.126102	0.73339	0.0270704	0.904862
PITG_00170	0.475594	0.41341	1.64328	0.00117882	0.811864	0.110756	2.01056	0.000167183	1.89571	0.000208844	1.52198	0.00344499	1.15411	1.92843e-05	0.164349	0.636806	1.57882	1.1663e-06	1.42845	5.97615e-06	1.17405	0.000271128	-0.912357	1.74901e-06	0.454816	0.0308498	0.291622	0.0581115	0.0829732	0.612485	1.40234	9.91548e-07	1.2111	8.43318e-08	1.04048	2.07788e-05	-0.149611	0.999867	-0.429254	0.130192	-0.256196	0.28928
PITG_00171	0.215123	0.725526	0.350149	0.503269	0.141833	0.79423	0.284165	0.609337	0.196794	0.719582	-0.137015	0.801912	0.122185	0.582835	-0.248057	0.402133	0.114127	0.714778	-0.0166939	0.948324	-0.225685	0.369537	-0.290066	0.126825	0.0221855	0.942979	-0.12343	0.519346	-0.285094	0.0592455	0.34768	0.173562	0.171583	0.432676	0.0505045	0.817309	-0.131183	0.999867	-0.364901	0.224512	-0.210775	0.309976
PITG_00172	1.4539	0.015468	2.9666	9.97872e-07	3.67862	9.08252e-09	1.98148	0.000904094	2.29914	0.000114006	2.03919	0.000490817	1.49435	1.23616e-15	2.04635	2.16206e-14	0.566924	0.0341457	0.835212	0.00013118	0.712437	0.0026551	0.629629	0.000508439	-0.89715	7.23995e-07	-0.644273	8.50106e-07	-0.718911	1.08211e-07	-1.49242	6.01371e-09	-1.26932	4.78088e-09	-1.30276	1.00587e-08	0.268088	0.999867	0.120783	0.730567	-0.124209	0.581694
PITG_00173	1.28346	0.0320034	2.91676	1.12254e-06	3.4801	3.06294e-08	1.87755	0.00148165	2.23923	0.00014957	1.90593	0.0009809	1.61501	1.35547e-17	2.01828	2.98446e-14	0.633694	0.0198294	0.946112	2.33386e-05	0.749573	0.00190585	0.481089	0.00960705	-0.950694	2.2341e-07	-0.654278	1.54622e-06	-0.802602	4.11671e-09	-1.39706	6.26618e-08	-1.13102	2.68592e-07	-1.23763	6.45639e-08	0.311747	0.999867	0.0907322	0.805706	-0.197992	0.366219
PITG_00174	-0.227138	0.744415	2.20452	0.00056096	1.27597	0.0453318	1.87536	0.00392832	2.39832	0.000299254	1.32987	0.0301892	2.4183	3.08984e-15	1.32723	0.000151957	2.14544	2.64993e-08	2.6408	1.88878e-14	1.68092	1.2628e-07	-1.01487	0.00240329	-0.241644	0.639568	NA	NA	-0.677849	0.036143	0.807013	0.0405706	1.25793	0.000598637	0.384569	0.243118	0.49286	0.999867	-0.490117	0.349564	-0.964699	0.0116021
PITG_00175	-1.66382	0.000469114	-0.679416	0.180112	-0.753954	0.153004	-0.620935	0.24947	-0.658934	0.214436	-1.31141	0.00682745	0.971395	2.29283e-06	0.737136	0.0093462	1.08762	0.000138077	1.00518	1.98227e-05	0.48063	0.0491152	-0.154196	0.446436	0.147144	0.602708	0.0488723	0.831763	-0.425702	0.00611606	0.338746	0.205781	0.21109	0.367265	-0.22746	0.292095	-0.0831478	0.999867	-0.632682	0.025172	-0.524845	0.0117131
PITG_00176	-0.139694	0.820189	1.4957	0.00209043	1.23559	0.0131719	1.40979	0.00532764	1.48336	0.00290744	0.962859	0.0498344	1.6154	8.63302e-19	1.19574	3.46739e-06	1.58712	3.2508e-10	1.62272	2.12866e-14	1.22986	3.13459e-08	-0.339773	0.077434	0.00229753	0.992986	0.0223599	0.913703	-0.321191	0.0236675	0.378658	0.129185	0.366217	0.0985332	0.0621245	0.787944	0.0345794	0.999867	-0.382483	0.190289	-0.393991	0.04676
PITG_00177	0.672058	0.320829	1.40408	0.0191434	1.34919	0.0271184	1.41148	0.0226113	1.59847	0.0102519	1.34989	0.0278282	0.720145	6.85895e-05	0.504863	0.0446418	0.784995	0.00156451	0.911679	5.69845e-06	0.80594	0.000285269	-0.136178	0.441964	0.0945046	0.693683	0.20691	0.133192	0.149983	0.292749	0.265613	0.278063	0.348946	0.0830439	0.330272	0.118688	0.127369	0.999867	-0.00305334	0.993279	-0.106625	0.607081
PITG_00178.r	1.31949	0.0158386	1.263	0.0130066	0.437235	0.409679	1.47549	0.00663611	1.43617	0.00574361	1.75354	0.000918988	-0.0766586	0.830086	-1.06359	0.0023498	0.191891	0.652633	0.114075	0.774902	0.560645	0.134465	-0.907422	0.000664593	0.29609	0.239241	0.205998	0.0953509	0.700171	0.00035175	1.23677	0.00272948	1.11922	0.000504096	1.65125	7.63023e-06	-0.0749486	0.999867	0.346924	0.279448	0.444951	0.0640263
PITG_00179	1.41303	0.00968786	1.56664	0.00231159	0.604439	0.25109	1.69899	0.00184808	1.68998	0.00125939	1.92284	0.000310614	0.13341	0.696364	-0.989995	0.00502963	0.322186	0.42643	0.2742	0.464386	0.636438	0.0831718	-1.04401	0.000101598	0.216952	0.402508	0.156434	0.22865	0.565899	0.00272921	1.29467	0.00136521	1.20644	0.000148563	1.65322	4.83726e-06	-0.0456733	0.999867	0.291736	0.370239	0.360552	0.136562
PITG_00180	0.448225	0.418367	1.40953	0.00332033	1.9553	0.00012378	1.13257	0.0284339	1.28206	0.008805	0.894954	0.0719396	0.945196	1.12668e-05	1.32752	1.54964e-05	0.727826	0.0210984	0.840511	0.000316447	0.572511	0.0179475	0.460621	0.0524724	-0.183987	0.574777	-0.089183	0.67853	-0.310689	0.0501551	-0.608322	0.0539881	-0.545367	0.0323537	-0.724385	0.00259344	0.10891	0.999867	-0.183903	0.650364	-0.270153	0.192621
PITG_00181.r	-0.642465	0.32876	1.86041	0.00424448	2.43964	0.00163427	1.31791	0.0676925	1.80937	0.00794251	-0.425635	0.491944	2.49108	4.57899e-14	2.89318	1.79615e-10	2.006	1.34489e-05	2.44402	2.4495e-11	0.34806	0.273958	NA	NA	NA	NA	NA	NA	-2.07604	3.20281e-11	NA	NA	NA	NA	-2.50934	6.67803e-10	NA	NA	-1.68893	0.000363732	-2.09397	2.87288e-09
PITG_00182	-0.772705	0.140883	0.775707	0.141566	0.0490619	0.935833	0.770133	0.162092	0.623639	0.245385	0.493804	0.363878	1.53159	4.46779e-13	0.64415	0.0572269	1.58326	1.34672e-08	1.40377	8.20172e-10	1.39184	5.70362e-09	-0.805843	0.0054752	0.0817313	0.798718	-0.112413	0.634383	-0.0784706	0.686257	0.923712	0.00509025	0.701558	0.0188148	0.771798	0.00756019	-0.178913	0.999867	-0.216254	0.545771	-0.0141062	0.961035
PITG_00183	0.790417	0.152633	1.30892	0.00961797	0.833556	0.107387	1.85007	0.000436794	1.64735	0.00102861	0.891648	0.0850651	0.500801	0.031721	-0.132672	0.687887	1.09901	0.00012336	0.862095	0.000789178	0.228153	0.47833	-0.555851	0.00329508	0.627762	0.00101319	0.376657	0.00212983	-0.209269	0.267173	1.21823	8.33583e-06	0.938384	1.20504e-05	0.392493	0.144575	-0.236122	0.999867	-0.894633	0.00113301	-0.635254	0.0054224
PITG_00184	0.393668	0.60239	0.183084	0.784972	0.816172	0.225758	0.313364	0.660539	0.586792	0.384669	2.63873	0.000222383	-0.231767	0.378885	0.241665	0.484797	-0.0431606	0.916104	0.184807	0.575344	2.36917	1.39117e-11	0.551126	0.016329	0.221306	0.517169	0.431875	0.0975611	2.66174	6.05356e-25	-0.291687	0.380463	-0.110683	0.726339	2.15564	1.63869e-12	0.225315	0.999867	2.38301	3.57351e-09	2.18195	1.22276e-10
PITG_00185.r	-2.22903	3.49108e-06	-2.62636	4.54768e-09	-4.47325	1.1293e-21	-1.86681	0.000191688	-2.08072	1.68176e-05	-1.0414	0.0436914	-0.419617	0.0245396	-2.429	3.76545e-17	0.394249	0.185228	0.144421	0.544395	1.31433	1.71114e-08	-1.9279	1.25449e-27	0.838641	0.000438814	0.577348	0.000399687	1.79893	2.14153e-35	2.7971	1.83701e-18	2.509	2.35352e-26	3.76951	2.14175e-48	-0.244732	0.999867	0.900942	0.00311606	1.16915	4.39949e-09
PITG_00186.r	-1.08558	0.0401839	-1.58512	0.00049513	-2.03582	6.48344e-06	-1.39597	0.00408038	-1.47663	0.00230664	-1.32585	0.00617937	-0.513913	0.0147514	-1.12267	4.07518e-05	-0.269315	0.380468	-0.395836	0.103506	-0.112105	0.680275	-0.53172	0.0015731	0.271927	0.247009	0.132511	0.449548	0.464144	0.000435528	0.836289	0.00149488	0.668669	0.00210964	1.04159	1.27208e-06	-0.123571	0.999867	0.136209	0.71899	0.28197	0.151345
PITG_00187.r	-0.103804	0.872587	-0.326235	0.522643	-1.39645	0.00284821	0.281045	0.610412	0.154738	0.77147	0.0956158	0.866902	-0.237661	0.30656	-1.46821	1.40333e-06	0.424837	0.154201	0.270961	0.298774	0.326187	0.233057	-1.15107	1.976e-09	0.688905	0.0020439	0.522442	0.000101329	0.627035	3.29873e-05	1.87223	1.27145e-09	1.67817	1.2818e-13	1.82287	4.69065e-13	-0.150263	0.999867	-0.119141	0.770278	0.0540121	0.839463
PITG_00188.r	-0.264872	0.66242	0.11107	0.839053	-0.883904	0.075713	0.408272	0.456571	0.438026	0.398039	0.0855422	0.882995	0.361266	0.0734545	-0.793676	0.00571936	0.714082	0.00783528	0.718219	0.00216176	0.477365	0.0613647	-1.07576	7.43772e-10	0.380067	0.0762502	0.370425	0.0177477	0.179546	0.273899	1.48861	1.02061e-07	1.45047	7.39495e-11	1.29979	6.32198e-08	0.00678963	0.999867	-0.258015	0.446031	-0.241923	0.319652
PITG_00189.r	0.378392	0.576669	2.54988	1.71352e-05	4.16408	2.88512e-10	1.08687	0.0668831	1.57399	0.00759449	1.1233	0.0541752	2.15627	3.86066e-30	3.60854	1.45063e-35	0.751383	0.00535133	1.18379	9.06981e-08	0.872171	0.000277046	1.52903	9.99201e-15	-1.37407	3.76802e-14	-0.95776	9.05695e-13	-1.22108	7.72981e-20	-2.86928	3.75808e-26	-2.483	7.30121e-27	-2.70491	6.44636e-29	0.431532	0.895394	0.0954063	0.795225	-0.313043	0.125571
PITG_00190.r	-0.761134	0.104513	0.735706	0.101068	-0.634229	0.162251	0.804082	0.0877878	0.750639	0.101428	0.608549	0.192955	1.47927	2.23551e-16	-0.0526941	0.863146	1.60473	5.28017e-11	1.51473	1.03702e-13	1.49619	8.89739e-12	-1.451	3.07621e-13	0.154987	0.499287	0.0507114	0.758029	0.0803002	0.568356	1.64091	1.77263e-09	1.50672	1.139e-10	1.5744	7.40804e-11	-0.0893729	0.999867	-0.132554	0.708596	-0.0199623	0.93004
PITG_00191	-0.937205	0.291383	-0.490464	0.534436	-0.282007	0.735543	-0.159506	0.861512	-0.446868	0.575628	-0.216086	0.804482	0.425549	0.324738	0.462937	0.334413	0.812095	0.0915657	0.513946	0.253144	0.843489	0.0623673	0.126873	0.516507	0.414898	0.057819	0.103253	0.531713	0.476575	0.000854571	0.320166	0.223387	-0.0164234	0.944406	0.397566	0.0664154	-0.295802	0.999867	0.00740543	0.986578	0.325742	0.116945
PITG_00192.r	1.10551	0.0375299	2.40402	6.66323e-06	1.8619	0.000316027	1.72943	0.00148113	2.10222	9.26733e-05	1.23154	0.016477	1.28305	1.74964e-07	0.582617	0.0588341	0.667341	0.0420933	0.99381	0.000183917	0.250578	0.372285	-0.619323	0.0185491	-0.582361	0.0758825	-0.273568	0.334056	-0.972138	1.41182e-05	0.0773227	0.826041	0.354335	0.211074	-0.305603	0.248069	0.323705	0.999867	-0.444561	0.249545	-0.745998	0.00380804
PITG_00193	1.8396	0.00131137	1.4708	0.00528669	2.56502	5.01912e-06	0.366319	0.537759	0.814398	0.127963	1.79004	0.00116775	-0.387745	0.0946883	0.549455	0.0890816	-1.43208	7.71251e-06	-1.02955	2.13927e-05	0.0780066	0.816743	1.01141	2.14069e-08	-1.00893	2.64637e-05	-0.626454	1.39526e-06	0.526455	0.00591308	-1.98272	1.25742e-11	-1.63273	7.13013e-15	-0.437728	0.098124	0.397095	0.999867	1.47995	3.07889e-06	1.10469	4.14877e-07
PITG_00194	-0.194048	0.767071	1.72499	0.00141796	0.489114	0.386122	1.24599	0.0254457	1.52843	0.00450751	1.31324	0.0151719	1.89786	7.57455e-15	0.502702	0.116066	1.4766	1.67292e-06	1.71999	7.3242e-10	1.6341	5.13844e-08	-1.31699	9.48761e-13	-0.390691	0.0504411	-0.162829	0.246424	-0.200297	0.198123	0.961954	0.000656055	1.15977	9.91857e-08	1.16064	1.87095e-06	0.242959	0.999867	0.13254	0.717092	-0.0871337	0.729081
PITG_00195.r	NA	NA	NA	NA	NA	NA	NA	NA	NA	NA	NA	NA	NA	NA	NA	NA	NA	NA	NA	NA	NA	NA	NA	NA	NA	NA	NA	NA	NA	NA	NA	NA	NA	NA	NA	NA	NA	NA	NA	NA	NA	NA
PITG_00196	-1.17145	0.100723	NA	NA	NA	NA	NA	NA	NA	NA	NA	NA	2.49683	8.30204e-07	1.05847	0.0332715	1.74217	0.00194132	1.45596	0.00221137	0.502443	0.229029	NA	NA	NA	NA	NA	NA	NA	NA	NA	NA	NA	NA	NA	NA	NA	NA	NA	NA	NA	NA
PITG_00197	-0.896054	0.0543842	-1.52796	0.000211441	-1.47779	0.000500322	-0.720339	0.113683	-0.893318	0.0405545	-1.13373	0.00753983	-0.646462	0.00214271	-0.755319	0.00781853	0.216745	0.447019	0.000862409	0.997131	-0.110194	0.678848	-0.0307656	0.884153	0.889954	2.53571e-05	0.662289	3.81496e-08	0.599507	3.60695e-05	0.953	0.000762696	0.698415	0.00109528	0.67614	0.00398867	-0.212241	0.999867	-0.347681	0.268342	-0.112395	0.640976
PITG_00198	NA	NA	NA	NA	NA	NA	NA	NA	NA	NA	NA	NA	NA	NA	NA	NA	NA	NA	NA	NA	NA	NA	NA	NA	NA	NA	NA	NA	NA	NA	NA	NA	NA	NA	NA	NA	NA	NA	NA	NA	NA	NA
PITG_00200	1.92712	0.0139824	0.59624	0.409186	-0.186259	0.800835	0.773104	0.293585	0.873563	0.224572	0.189118	0.8093	-1.33958	5.56377e-07	-2.2818	9.56301e-14	-1.1058	0.00152317	-1.0364	0.000305577	-1.60734	1.67734e-07	-0.862533	1.39459e-05	0.263432	0.372707	0.31872	0.176205	-0.200469	0.358702	1.16101	8.20734e-06	1.18704	2.08785e-07	0.705341	0.00204464	0.0700181	0.999867	-0.524738	0.130324	-0.56958	0.0250802
PITG_00201.r	0.655089	0.212156	0.391582	0.394473	-0.987888	0.0200374	0.172174	0.73919	0.363233	0.444251	0.616136	0.204021	-0.281011	0.164927	-1.82288	6.0321e-13	-0.442988	0.112436	-0.2883	0.213052	0.0876398	0.739618	-1.46027	9.6083e-17	-0.132369	0.574799	0.0078697	0.966225	0.43343	0.00218969	1.36316	7.21185e-08	1.47259	9.90543e-12	1.93611	3.08457e-17	0.155007	0.999867	0.506371	0.0650024	0.375174	0.050038
PITG_00202	NA	NA	-5.77681	3.43243e-20	-4.82054	7.04913e-12	-6.11554	1.79374e-22	-6.10458	1.95896e-22	-6.16418	2.10237e-22	-3.99335	4.98459e-46	-3.19896	3.3715e-16	-4.27803	1.4984e-33	-4.30036	3.58097e-45	-4.24382	1.10578e-36	0.868968	1.21515e-05	-0.253846	0.255015	-0.291688	0.044285	-0.189584	0.260647	-1.08924	2.65583e-05	-1.1548	1.13149e-07	-1.01081	2.79162e-05	-0.0227412	0.999867	0.00954367	0.982392	0.054358	0.830845
PITG_00203	0.902904	0.112795	1.3891	0.00804037	1.67221	0.00176868	0.94628	0.0817818	1.06662	0.0439385	1.15653	0.0301892	0.466732	0.0814329	0.589769	0.0567991	0.0811561	0.827431	0.161034	0.627544	0.380378	0.250902	0.202161	0.31201	-0.355978	0.123515	-0.291509	0.0247854	-0.0234276	0.897795	-0.523342	0.0812177	-0.488464	0.0291758	-0.180332	0.475757	0.0802632	0.999867	0.275193	0.391098	0.21797	0.362722
PITG_00204.r	1.5397	0.00258668	1.1285	0.0134322	0.96377	0.0412025	1.72136	0.000511749	1.62827	0.000543064	1.42953	0.00380593	-0.426138	0.0434141	-0.753238	0.0062788	0.22556	0.479759	0.0939532	0.719706	0.0141925	0.96216	-0.246005	0.174122	0.682901	0.00248208	0.535082	0.000210551	0.499047	0.00206585	0.965857	8.46992e-05	0.787537	4.96719e-05	0.793435	0.000264237	-0.133142	0.999867	-0.238316	0.52716	-0.0834219	0.748786
PITG_00205	-0.608638	0.488452	3.43291	9.81372e-05	3.48843	9.91435e-05	2.89647	0.00115832	3.26661	0.000161584	1.80847	0.0302926	4.02385	7.85153e-54	3.92071	9.11903e-33	3.54737	2.35603e-22	3.90254	7.6749e-36	2.54386	4.13148e-17	-0.0229411	0.91539	-0.441371	0.108728	-0.105475	0.589462	-1.41656	4.33866e-26	-0.37754	0.207002	-0.0734344	0.765972	-1.34898	1.33985e-09	0.35039	0.999867	-1.03378	0.000418456	-1.35972	1.74085e-12
PITG_00206.r	-1.02089	0.0506166	0.7402	0.182253	2.07153	0.00115159	0.456712	0.456653	0.769941	0.17781	-0.128319	0.834126	1.75057	4.12043e-15	2.9292	7.22834e-18	1.52582	1.87139e-06	1.79739	5.06408e-13	1.01896	3.82537e-05	1.26248	7.03667e-06	-0.191602	0.603769	0.0621728	0.826341	-0.670811	0.00029032	-1.40769	0.000245569	-1.19133	0.000135234	-1.88527	1.56909e-11	0.267963	0.999867	-0.535055	0.148248	-0.780686	0.000818307
PITG_00207	-1.68162	0.000342697	-2.42233	5.12917e-09	-0.490898	0.356938	-2.79128	5.3601e-11	-2.767	5.90133e-11	-2.83706	3.19432e-11	-0.755354	0.000148024	1.01226	0.00046787	-1.06787	5.77443e-05	-1.08208	7.01216e-07	-1.02961	1.54951e-05	1.8481	1.4541e-23	-0.284688	0.183968	-0.311916	0.0274766	-0.210834	0.169758	-2.10066	2.27204e-16	-2.15536	9.05834e-24	-2.0144	1.56953e-18	-0.0118054	0.999867	0.0159789	0.969754	0.0510579	0.837433
PITG_00208	-0.270937	0.655298	-3.13436	7.53614e-12	-4.36961	3.94674e-21	-2.19743	1.60688e-05	-2.57175	2.15546e-08	-0.687206	0.176842	-2.88109	7.16097e-17	-4.27635	2.05971e-29	-1.89219	7.71842e-06	-2.28935	1.71664e-10	-0.289129	0.36907	-1.31614	2.03006e-06	1.00955	0.00249273	0.604627	2.44961e-05	2.65479	1.80106e-32	2.35406	6.98443e-06	1.92547	2.38858e-07	4.01597	2.57331e-18	-0.387741	0.999867	1.58878	1.51248e-05	1.99904	4.70879e-16
PITG_00209.r	0.99814	0.0520095	1.70612	0.000337862	1.78556	0.000267115	1.81883	0.00020882	1.72761	0.000280794	2.47501	9.43438e-07	0.694732	0.000489131	0.615913	0.0244121	0.864514	0.00092295	0.736019	0.000852176	1.6041	1.98898e-10	-0.001155	0.99524	0.1994	0.354099	0.0562352	0.741345	0.970374	1.45917e-09	0.235683	0.370849	0.0629376	0.786706	1.01827	1.54911e-05	-0.127926	0.999867	0.715562	0.00879325	0.865494	7.48815e-06
PITG_00210.r	-0.111445	0.852132	-0.251087	0.580346	0.296539	0.541903	-0.452736	0.328688	-0.270825	0.563211	-0.745243	0.0860547	-0.152471	0.429366	0.235387	0.393297	-0.297311	0.256064	-0.154817	0.478123	-0.506273	0.0232308	0.466155	0.00498839	-0.115651	0.621702	0.0127364	0.944404	-0.290747	0.0340945	-0.547883	0.0246209	-0.448355	0.0279812	-0.711441	0.000839126	0.143569	0.999867	-0.232374	0.451124	-0.3529	0.0636516
PITG_00211.r	-0.0145495	0.980861	0.0160819	0.974989	-0.538222	0.237453	0.440605	0.38724	0.357858	0.480272	0.342032	0.50535	0.017158	0.935516	-0.697853	0.00968217	0.497741	0.0785022	0.374606	0.0964986	0.48386	0.0407984	-0.634717	0.000571096	0.508591	0.024384	0.372956	0.0157038	0.530069	0.000121832	1.17659	2.93875e-06	1.01188	1.23805e-06	1.20898	4.97683e-09	-0.120773	0.999867	-0.0357887	0.936033	0.107683	0.63808
PITG_00212	0.738236	0.192063	0.74426	0.150449	-0.144681	0.80348	1.31375	0.0131729	1.08088	0.0371483	1.45891	0.00528195	-0.0148425	0.944297	-1.06367	0.000169748	0.611344	0.0167225	0.340558	0.125386	0.847416	0.00017381	-0.969951	5.07433e-08	0.655059	0.00052226	0.3701	0.00493964	0.924951	1.97478e-11	1.65913	7.70165e-10	1.3452	1.49022e-10	1.93994	3.6277e-17	-0.269493	0.999867	0.212907	0.498447	0.505328	0.00895282
PITG_00213.r	4.7764	1.2252e-05	4.94493	2.75148e-06	4.25828	3.30819e-05	5.64937	3.80804e-07	4.98968	2.06663e-06	3.15257	0.00120141	0.149782	0.677301	-0.700175	0.0644776	0.91205	0.0430676	0.242689	0.531584	-1.50195	2.75021e-06	-0.767128	0.00156777	0.791134	0.0254019	0.109224	0.749211	-1.58927	1.72855e-16	1.59233	1.9187e-06	0.88109	0.00161497	-0.776179	0.000616716	-0.667819	0.953496	-2.43715	4.38233e-14	-1.74688	1.0259e-13
PITG_00214	0.859694	0.0994627	1.95247	2.67053e-05	1.9799	3.85269e-05	1.96086	5.63483e-05	2.08923	1.10866e-05	1.73929	0.000355796	1.07456	8.86096e-06	0.937659	0.00199483	1.14086	0.000218435	1.23156	3.43799e-06	1.00418	0.000205066	-0.0543359	0.794658	0.0963782	0.738104	0.172585	0.387377	-0.00959371	0.957715	0.186078	0.494708	0.231947	0.321191	0.0913287	0.685562	0.0904785	0.999867	-0.162161	0.663971	-0.230299	0.307388
PITG_00215.r	-0.113101	0.848325	1.00609	0.024172	0.177513	0.722497	0.507624	0.289574	0.638257	0.16903	0.851629	0.0667456	1.10498	3.81584e-10	0.115598	0.670552	0.664137	0.00723511	0.753163	0.00017794	1.09158	3.17822e-07	-0.909718	2.69227e-08	-0.410572	0.0374016	-0.336759	0.0163492	0.0490672	0.735859	0.534357	0.0329762	0.578162	0.00470698	1.0048	2.47206e-06	0.0888527	0.999867	0.402591	0.142301	0.336663	0.0617052
PITG_00216	0.812733	0.196024	1.01161	0.0693706	0.0983533	0.872785	0.88922	0.126142	0.935846	0.105303	1.5387	0.00868143	0.176045	0.388386	-0.898632	0.000599509	0.110993	0.711502	0.112389	0.633584	0.850616	0.000432847	-0.993802	9.16284e-09	-0.0354242	0.900801	-0.04834	0.79198	0.73464	8.71931e-07	0.993543	2.20068e-05	0.951809	9.27655e-07	1.77559	7.35067e-18	0.00213832	0.999867	0.715246	0.00728426	0.735189	9.46691e-05
PITG_00217.r	-0.706029	0.132641	-1.65851	1.87236e-05	-0.393251	0.39195	-2.00238	8.60132e-07	-1.93602	1.14195e-06	-2.32031	3.56715e-09	-0.967387	1.13282e-07	0.13753	0.605647	-1.25345	8.49597e-07	-1.22703	1.10122e-08	-1.48728	5.05499e-10	1.18389	4.5939e-12	-0.255323	0.238699	-0.245086	0.0688681	-0.456874	0.00152794	-1.40399	7.14491e-08	-1.42408	2.33385e-11	-1.59505	2.13484e-12	0.0256495	0.999867	-0.259125	0.416726	-0.261639	0.23206
PITG_00218.r	-0.969407	0.0401927	-2.09796	8.47087e-08	-0.572321	0.219474	-2.48473	1.0292e-09	-2.38178	2.93418e-09	-2.75213	4.25751e-12	-1.14395	1.04178e-10	0.220548	0.423164	-1.47275	3.74186e-09	-1.41189	5.6284e-12	-1.65595	2.73149e-13	1.44372	1.63427e-16	-0.297901	0.153571	-0.253728	0.0761641	-0.449001	0.00166848	-1.70652	6.99079e-11	-1.69307	1.51395e-14	-1.84714	2.2457e-15	0.0597533	0.999867	-0.208763	0.532037	-0.245415	0.271831
PITG_00219.r	1.49139	0.0259556	1.82177	0.00290058	-0.409873	0.497349	3.07468	4.5922e-06	2.60699	2.55397e-05	2.56245	8.66275e-05	0.316563	0.316004	-2.06951	1.3203e-07	1.62382	8.20453e-06	1.137	0.000451571	1.19937	0.000833532	-2.31257	4.36063e-25	1.33266	5.3924e-09	0.835337	1.72225e-12	0.946827	8.81586e-07	3.67639	2.6738e-22	3.15329	7.74866e-34	3.303	2.83514e-23	-0.481764	0.910678	-0.443157	0.223539	0.0617056	0.838855
PITG_00220	-0.573866	0.284173	0.878685	0.0897528	0.26569	0.628297	1.54781	0.004292	1.0953	0.0398784	2.02883	0.00015653	1.4342	7.88688e-13	0.661506	0.0218858	2.16046	5.13905e-14	1.67516	2.4452e-12	2.72341	1.33688e-24	-0.691254	0.000826047	0.756361	0.00150077	0.256891	0.237994	1.34584	4.35171e-12	1.48448	7.85919e-08	0.951911	0.000132209	2.08749	3.18528e-16	-0.485969	0.973491	0.53899	0.166983	1.04484	7.48251e-05
PITG_00221.r	0.646704	0.242712	-0.642969	0.149546	-1.474	0.000686426	-0.293993	0.565375	-0.432737	0.367619	-0.330325	0.51341	-1.30749	4.08372e-12	-2.29891	4.33109e-19	-0.902292	0.000831685	-1.08188	5.79102e-07	-0.849936	0.000176421	-0.911926	1.99107e-07	0.433521	0.0370194	0.241321	0.103675	0.520779	6.65633e-05	1.37904	1.35832e-07	1.16036	6.33774e-08	1.47696	3.74248e-11	-0.17704	0.999867	0.0299925	0.943228	0.230564	0.228059
PITG_00222.r	-0.189569	0.75233	-0.212627	0.671817	-1.27329	0.00428808	0.525391	0.310335	0.33854	0.503202	0.654427	0.206222	-0.03719	0.847884	-1.25796	5.40228e-07	0.757389	0.00281126	0.541347	0.00793267	0.970534	8.21398e-06	-1.14143	4.76314e-12	0.823572	1.99624e-05	0.593884	6.00064e-06	1.06948	2.32784e-16	1.99879	1.39998e-14	1.74098	2.6434e-17	2.2578	2.7407e-23	-0.214576	0.999867	0.189952	0.574957	0.427025	0.0153953
PITG_00223	0.0644698	0.927195	-0.37245	0.480581	-1.57618	0.000897806	0.609296	0.284079	0.338528	0.538962	0.936402	0.0982792	-0.452034	0.0139211	-1.81543	3.31334e-13	0.585381	0.0358353	0.29147	0.184172	0.998545	1.07401e-05	-1.28437	9.00494e-15	1.06535	2.11398e-07	0.758918	8.60325e-10	1.51256	1.05287e-30	2.38204	1.06704e-18	2.04857	2.22793e-22	2.84358	8.701e-35	-0.29118	0.999867	0.391431	0.206759	0.705024	6.49037e-05
PITG_00224	0.0297329	0.963247	0.632096	0.205171	0.958315	0.0568868	0.777807	0.135354	0.973115	0.0554095	1.27291	0.0114663	0.585693	0.00394891	0.750644	0.0074414	0.78875	0.00468777	0.948738	3.33451e-05	1.36878	1.577e-08	0.245238	0.192453	0.232998	0.35547	0.378211	0.0245865	0.844366	2.71955e-08	0.0229527	0.937814	0.139468	0.548438	0.645596	0.00248556	0.160367	0.999867	0.55526	0.0551501	0.417873	0.0569687
PITG_00225.r	0.45594	0.408103	2.34915	1.83239e-06	2.42039	1.82407e-06	2.14816	2.22007e-05	2.57739	1.90432e-07	2.35162	1.80526e-06	1.87514	1.07997e-24	1.78635	6.43825e-13	1.73192	3.04757e-12	2.12654	6.31836e-24	2.02274	2.69399e-20	-0.00965931	0.959896	-0.112329	0.643495	0.26679	0.081219	0.211165	0.132253	-0.0666837	0.793454	0.283868	0.15754	0.265709	0.189173	0.394209	0.964795	0.265145	0.397013	-0.104987	0.640266
PITG_00226.r	3.40509	8.53198e-09	0.523374	0.290125	-0.802807	0.0881673	2.15544	0.000140785	1.44027	0.00502419	3.34288	4.30992e-09	-2.90685	8.32579e-32	-4.39593	3.94504e-41	-1.21937	0.00431252	-1.96971	2.0606e-10	0.0637877	0.873451	-1.40693	8.28112e-15	1.70894	2.17287e-08	0.951361	1.56755e-08	3.03848	4.24872e-75	3.14459	7.94112e-19	2.36065	4.23833e-21	4.4847	3.94098e-63	-0.74221	0.857053	1.26661	0.00292326	2.03373	7.06606e-16
PITG_00227	0.745095	0.271798	-2.0723	4.08009e-05	-1.54364	0.00379991	-2.01096	0.000128028	-1.99323	0.000126977	0.709941	0.305304	-2.84127	2.21678e-50	-2.47316	8.85459e-19	-2.72219	6.45406e-26	-2.74915	5.13073e-38	0.0886412	0.84118	0.447392	0.0186472	0.149447	0.502862	0.10796	0.488412	2.99015	1.7434e-20	-0.262933	0.351172	-0.333289	0.148185	2.59125	1.52135e-11	-0.0268941	0.999867	2.78513	1.29121e-12	2.83409	2.95239e-16
PITG_00228a.r	-2.08882	4.5561e-06	0.535246	0.332668	-0.605252	0.243759	0.100013	0.874008	0.295266	0.605958	0.64355	0.25837	2.60731	1.80628e-31	1.30778	3.00609e-06	2.22907	4.95103e-15	2.38863	4.20615e-23	2.85891	8.47639e-29	-1.22278	2.66284e-10	-0.347944	0.186789	-0.202899	0.374363	0.313339	0.117206	0.909243	0.000434099	1.02469	3.82247e-06	1.58249	5.36331e-13	0.159491	0.999867	0.604996	0.0530353	0.467866	0.0502735
PITG_00228b.r	-4.35794	2.25544e-10	-6.05672	7.61801e-23	-3.16003	1.29343e-05	-7.07493	2.27581e-31	-7.00931	3.09393e-30	-7.67697	7.21825e-39	-1.70994	2.29693e-16	1.0188	0.00492142	-2.67349	4.64909e-22	-2.6571	4.19789e-29	-3.19571	5.37371e-41	2.80167	1.9002e-34	-0.934231	9.01846e-07	-0.932851	4.44877e-11	-1.42312	3.46565e-27	-3.70513	3.91577e-35	-3.73277	2.62937e-45	-4.18052	4.09585e-55	0.0167986	0.999867	-0.546092	0.0329128	-0.540073	0.00520979
PITG_00229	1.52916	0.00750063	1.80225	0.00106773	3.20709	7.59515e-08	1.39114	0.0130579	1.49122	0.00743639	1.37378	0.0124474	0.2554	0.170784	1.49922	8.26025e-10	-0.0990487	0.724213	-0.0459101	0.854013	-0.0286196	0.912953	1.32368	5.51661e-16	-0.326077	0.111705	-0.288169	0.0887982	-0.221007	0.129501	-1.616	1.51973e-10	-1.60752	1.05403e-12	-1.49941	3.3962e-12	0.0545039	0.999867	0.047768	0.905119	0.0160787	0.955207
PITG_00230	-7.04354	5.6251e-30	-7.63434	1.88391e-38	-5.7691	2.93209e-16	-7.76105	1.3171e-38	-7.84861	5.19243e-40	-8.06445	2.62912e-43	-0.606444	0.00397549	1.09004	0.00321762	-0.680356	0.0144189	-0.80725	0.000465565	-0.898023	0.000246741	1.77755	2.60378e-10	-0.0459161	0.865573	-0.186304	0.237113	-0.228254	0.129688	-1.79136	8.00336e-08	-1.95994	1.55343e-10	-1.95887	5.33976e-10	-0.1248	0.999867	-0.240119	0.456469	-0.092191	0.70007
PITG_00231.r	-0.264272	0.647189	-1.07412	0.0125083	-1.72872	5.9583e-05	-0.415002	0.406013	-0.560444	0.217726	-0.0241495	0.965338	-0.826856	3.13906e-05	-1.64499	4.5518e-09	-0.113083	0.719047	-0.290737	0.196492	0.365817	0.127717	-0.735638	3.61359e-05	0.738781	0.00138447	0.551314	1.18391e-05	1.25523	4.38334e-20	1.50563	4.5942e-07	1.29278	7.60029e-10	2.03544	2.96902e-19	-0.17203	0.999867	0.459783	0.145791	0.654724	0.000314246
PITG_00232	-0.276584	0.658619	0.493437	0.375457	-0.111489	0.850487	0.121096	0.847512	0.245174	0.677206	0.239728	0.679759	0.752911	0.000254077	-0.0115962	0.971938	0.438075	0.129769	0.515918	0.0268675	0.644335	0.00772836	-0.683948	0.00134631	-0.28434	0.243816	-0.221589	0.203962	-0.0436429	0.798638	0.436473	0.107174	0.469011	0.0424203	0.682843	0.00294787	0.0776111	0.999867	0.181282	0.611105	0.127911	0.576121
PITG_00233	0.242217	0.661487	1.80866	5.79667e-05	1.46648	0.00145364	1.4259	0.002493	1.63443	0.000386514	1.25498	0.00659016	1.55174	8.94621e-15	1.05016	7.26029e-05	1.22605	4.0671e-06	1.39651	1.43198e-10	1.14098	8.68405e-07	-0.423468	0.0212901	-0.295756	0.212526	-0.139825	0.439265	-0.345819	0.0263181	0.162434	0.522084	0.289996	0.148833	0.121627	0.574903	0.171018	0.999867	-0.109239	0.775822	-0.255909	0.219823
PITG_00234.r	0.750422	0.210198	-0.163416	0.774183	-0.45471	0.398016	0.02543	0.969989	0.0735241	0.899425	0.460725	0.420316	-0.931514	0.00507523	-1.38468	3.73829e-05	-0.686988	0.0841736	-0.664378	0.0695381	-0.163422	0.676902	-0.372432	0.161582	0.271774	0.289387	0.282376	0.0201141	0.830888	4.43018e-05	0.677268	0.101217	0.660576	0.0352483	1.24755	0.00042057	0.0257753	0.999867	0.501986	0.0909621	0.499275	0.0390748
PITG_00235	0.472153	0.445292	-1.53318	0.000785317	-1.62045	0.000445737	-0.848949	0.108333	-1.10301	0.0262018	-0.474219	0.379496	-2.02393	3.64919e-26	-2.27213	1.73421e-18	-1.28579	5.08285e-05	-1.58151	1.80285e-12	-0.819563	0.000532084	-0.16825	0.327202	0.761889	0.00440319	0.456891	0.00209783	1.26785	3.65605e-23	0.96018	0.00161913	0.629512	0.00301583	1.48068	7.13246e-13	-0.289278	0.999867	0.448676	0.219589	0.760589	1.66975e-05
PITG_00236	1.03108	0.0417412	1.66374	0.000297656	2.09032	1.89108e-05	1.45046	0.00278509	1.34908	0.00428298	1.05489	0.0271609	0.615861	0.00190284	0.88049	0.00143689	0.461066	0.109748	0.314388	0.16814	0.150749	0.54749	0.344775	0.0630975	-0.123596	0.652065	-0.286312	0.0658936	-0.400457	0.00602486	-0.432012	0.0965425	-0.624496	0.0027027	-0.701361	0.000769285	-0.147785	0.999867	-0.33666	0.286021	-0.164349	0.447304
PITG_00237	-0.311432	0.596217	-0.161603	0.762923	-0.202781	0.703983	-0.0559077	0.927341	-0.137943	0.802183	-0.575146	0.24759	0.137872	0.518246	-0.0639666	0.834434	0.299753	0.301165	0.180217	0.436843	-0.135916	0.581222	-0.123251	0.550448	0.190158	0.461933	0.0576551	0.766664	-0.20963	0.171077	0.345854	0.185995	0.185327	0.39155	-0.0415426	0.854126	-0.117458	0.999867	-0.457942	0.115039	-0.317156	0.10169
PITG_00238.r	0.474211	0.400238	0.0174638	0.973492	-0.359365	0.471665	0.153554	0.783702	0.0641434	0.903659	-0.256803	0.616339	-0.471528	0.00880362	-1.00874	6.16531e-05	-0.28005	0.326615	-0.399808	0.0637539	-0.604038	0.00508479	-0.457703	0.00505833	0.218398	0.372197	0.0860077	0.638411	-0.069571	0.633966	0.708215	0.00681959	0.547787	0.0108255	0.433525	0.0429397	-0.116569	0.999867	-0.3448	0.272079	-0.205718	0.312142
PITG_00240	NA	NA	NA	NA	NA	NA	NA	NA	NA	NA	NA	NA	NA	NA	NA	NA	NA	NA	NA	NA	NA	NA	NA	NA	NA	NA	NA	NA	NA	NA	NA	NA	NA	NA	NA	NA	NA	NA	NA	NA	NA	NA
PITG_00241	NA	NA	NA	NA	NA	NA	NA	NA	-4.65284	3.05873e-08	-4.49076	6.73778e-08	0.129923	0.761753	NA	NA	-0.0271466	0.964217	-0.436373	0.282507	-0.136727	0.756706	NA	NA	-0.132432	0.851999	-0.55049	0.189414	-0.201594	0.624637	NA	NA	-0.68109	0.110474	-0.294952	0.530685	-0.403733	0.999867	-0.13149	0.873503	0.300919	0.482845
PITG_00244	NA	NA	NA	NA	NA	NA	NA	NA	NA	NA	NA	NA	NA	NA	NA	NA	NA	NA	NA	NA	NA	NA	NA	NA	NA	NA	NA	NA	NA	NA	NA	NA	NA	NA	NA	NA	NA	NA	NA	NA	NA	NA
PITG_00245	-0.127825	0.879214	-1.28484	0.0257053	-0.14913	0.841119	-2.0685	0.000299461	-2.01999	0.000448682	-2.68675	5.14945e-07	-1.17126	3.79421e-05	-0.202344	0.648326	-1.89637	8.77452e-08	-1.89635	5.04699e-10	-2.43454	1.1201e-16	1.04228	0.000229666	-0.69606	0.00549709	-0.709763	0.00140345	-1.1998	9.8796e-13	-1.70577	1.46784e-07	-1.7519	1.74475e-08	-2.19723	2.78592e-16	0.000192099	0.999867	-0.562094	0.0538607	-0.540094	0.0138251
PITG_00246.r	-0.49947	0.51016	-0.196707	0.788973	0.562285	0.456944	-0.559493	0.411842	-0.728375	0.265737	-1.5081	0.0110161	0.297533	0.446376	0.890015	0.0510553	-0.00840957	0.986493	-0.227817	0.534958	-0.874783	0.0106053	0.667529	0.128443	-0.27426	0.584277	-0.509748	0.174007	-1.10751	0.000339806	-0.905142	0.0360069	-1.16747	0.0011711	-1.72702	9.47197e-07	-0.220512	0.999867	-0.892235	0.0296591	-0.64428	0.0344098
PITG_00247.r	-0.18936	0.824283	0.602942	0.397384	0.237766	0.757572	0.111976	0.893022	0.182267	0.808638	-0.258631	0.720545	0.784264	0.0246535	0.258199	0.543435	0.350085	0.461953	0.378486	0.315608	0.054008	0.88944	-0.447159	0.231876	NA	NA	-0.388764	0.34555	-0.670407	0.0408491	0.0825815	0.862748	0.0637666	0.87306	-0.175616	0.629075	0.0250564	0.999867	-0.322208	0.594328	-0.328705	0.403801
PITG_00248a.r	NA	NA	NA	NA	NA	NA	NA	NA	NA	NA	NA	NA	NA	NA	NA	NA	NA	NA	NA	NA	NA	NA	NA	NA	NA	NA	NA	NA	NA	NA	NA	NA	NA	NA	NA	NA	NA	NA	NA	NA	NA	NA
PITG_00248b.r	NA	NA	NA	NA	NA	NA	NA	NA	NA	NA	NA	NA	NA	NA	NA	NA	NA	NA	NA	NA	NA	NA	NA	NA	NA	NA	NA	NA	NA	NA	NA	NA	NA	NA	NA	NA	NA	NA	NA	NA	NA	NA
PITG_00249.r	-6.92849	1.3865e-31	-1.92872	0.00402798	-1.75624	0.0140764	-3.13932	3.84646e-06	-2.32432	0.000551761	-3.8311	2.56326e-09	4.99393	1.1495e-63	5.01308	6.32796e-40	3.84106	1.09078e-26	4.59932	8.57668e-51	3.22804	3.60321e-28	0.0991815	0.772778	-1.11907	0.0014956	-0.378472	0.216749	-1.69837	1.1173e-13	-1.17426	0.00202966	-0.470681	0.145481	-1.75297	7.90475e-10	0.754077	0.832516	-0.641576	0.0939043	-1.37004	8.96924e-08
PITG_00250.r	-6.29295	1.87429e-17	-5.28341	3.96576e-13	-3.96861	4.33259e-07	-6.26907	4.18233e-18	-6.41313	4.82349e-18	-6.84139	7.13898e-21	1.01304	5.80442e-07	2.16831	7.06019e-12	0.0845349	0.782202	-0.133329	0.648831	-0.419655	0.1116	1.23075	1.91173e-07	-0.897724	9.49882e-07	-1.12768	5.31401e-10	-1.3699	1.03137e-21	-2.09402	3.47443e-12	-2.35179	2.28139e-15	-2.55337	5.79578e-19	-0.217383	0.999867	-0.529393	0.0495165	-0.288404	0.288994
PITG_00251.r	NA	NA	NA	NA	NA	NA	NA	NA	NA	NA	-2.28289	0.000814981	-0.0791803	0.854384	-0.40848	0.417865	0.0741256	0.896532	-0.0465006	0.924117	-1.39171	0.000200055	-0.240421	0.553252	0.181375	0.735815	0.0449099	0.928541	-1.2496	2.96787e-06	0.45902	0.3238	0.294833	0.476393	-0.964261	0.00278437	-0.118961	0.999867	-1.48777	0.000182688	-1.34265	1.73306e-05
PITG_00252	2.05363	0.000148557	0.406941	0.423515	-0.0570541	0.919937	0.615799	0.24423	0.501139	0.336006	0.510463	0.328328	-1.66537	1.92545e-17	-2.28877	5.03882e-17	-1.40107	5.90789e-07	-1.55714	3.95606e-12	-1.4152	6.24712e-09	-0.544885	0.00199108	0.291747	0.207621	0.122703	0.482862	0.314645	0.0418022	0.869397	0.00117337	0.672179	0.00207883	0.90292	6.9073e-05	-0.153254	0.999867	-0.0352674	0.937993	0.141286	0.536149
PITG_00253.r	-4.43328	1.1803e-08	-6.98503	1.45955e-26	-4.52911	2.65189e-09	-7.84546	1.59554e-31	-7.70198	4.83387e-30	-8.02907	4.91228e-33	-2.56217	1.96077e-30	-0.272664	0.431082	-3.3649	1.90574e-29	-3.28544	5.54253e-37	-3.4714	6.86953e-36	2.37009	9.45256e-34	-0.772156	6.38308e-05	-0.709696	1.0151e-07	-0.846841	3.35916e-09	-3.10823	3.83059e-26	-3.07646	1.59309e-34	-3.17164	5.82309e-34	0.0783083	0.999867	-0.132326	0.718601	-0.187579	0.426934
PITG_00254	1.54526	0.00569815	-0.370578	0.49256	-1.18751	0.0177101	0.322933	0.579712	0.0757795	0.894292	0.449541	0.420316	-1.93407	7.03269e-17	-2.91128	4.81738e-20	-1.18434	1.72628e-05	-1.45691	5.50915e-09	-0.969159	7.03645e-05	-0.897481	1.45623e-05	0.777921	0.000371441	0.491405	7.30068e-05	1.02775	1.01402e-11	1.70911	6.08297e-08	1.39401	2.31833e-09	1.97076	1.05593e-13	-0.270708	0.999867	0.192648	0.579214	0.486321	0.0195186
PITG_00255	0.501663	0.477863	-0.611622	0.250421	0.951543	0.13151	-0.127088	0.847443	-0.256355	0.674269	-0.922613	0.0774974	-1.13292	0.000110555	0.267631	0.526627	-0.589399	0.14556	-0.761654	0.034579	-1.3019	6.04577e-05	1.48415	1.5874e-10	0.572039	0.0269615	0.384309	0.119186	-0.108302	0.555721	-0.875104	0.00623856	-1.08936	0.000485113	-1.54586	7.5367e-10	-0.17215	0.999867	-0.73696	0.01677	-0.5402	0.040131
PITG_00256.r	-0.0253299	0.968519	-0.988798	0.0227197	0.139428	0.801742	-0.754628	0.111847	-0.795695	0.0884527	-1.37142	0.0021138	-0.979969	2.7779e-07	-0.0128522	0.968251	-0.687883	0.0122498	-0.771077	0.000359871	-1.21961	2.09248e-07	1.04503	3.54258e-08	0.322944	0.129363	0.22424	0.107299	-0.178123	0.264602	-0.687166	0.00692672	-0.815662	7.53137e-05	-1.17615	4.43336e-07	-0.0840032	0.999867	-0.557333	0.0458191	-0.450853	0.0177767
PITG_00257.r	1.30253	0.0188122	0.0783918	0.87625	-1.16769	0.0100879	0.600304	0.21883	0.480933	0.311314	0.642156	0.180644	-1.24136	2.86389e-05	-2.65451	4.57766e-12	-0.662612	0.0647439	-0.815349	0.00983269	-0.536456	0.113196	-1.32625	8.16477e-10	0.60747	0.0013861	0.441135	0.000864838	0.768774	1.42661e-07	1.9675	3.73327e-11	1.77272	6.04666e-13	2.14112	2.98803e-15	-0.151163	0.999867	0.103032	0.788654	0.277868	0.160031
PITG_00258.r	-1.09909	0.0305504	0.571301	0.272957	-0.0073382	0.989596	-0.238154	0.670663	0.273232	0.62501	-0.533622	0.309354	1.66172	2.08246e-19	0.921222	0.00108608	0.908779	0.000339295	1.37777	1.80959e-11	0.693355	0.00251108	-0.661082	0.00250674	-0.724471	0.000462121	-0.268435	0.0799157	-0.903782	5.11704e-09	-0.0308606	0.920389	0.397264	0.0911238	-0.198125	0.449275	0.470926	0.857053	-0.238082	0.491447	-0.685116	0.000281701
PITG_00259.r	-0.663302	0.351156	0.9268	0.183957	0.609395	0.412081	-0.0515453	0.948447	0.684538	0.336373	-0.229286	0.752221	1.58321	2.82491e-09	1.10058	0.00169965	0.661166	0.0463563	1.35938	2.36721e-06	0.559772	0.0513351	-0.407359	0.206778	-0.89191	0.00366602	-0.207125	0.537319	-0.963243	3.74851e-05	-0.453824	0.206124	0.202535	0.564101	-0.507336	0.0902521	0.698743	0.822282	-0.12494	0.805441	-0.803093	0.00373451
PITG_00260	-4.16933	1.56101e-10	NA	NA	NA	NA	NA	NA	NA	NA	-1.62564	0.0137784	4.95674	1.0027e-23	3.51773	8.8544e-13	2.90664	3.00372e-10	3.02251	7.92141e-13	2.6794	2.68287e-10	NA	NA	NA	NA	NA	NA	-2.2021	4.80693e-06	NA	NA	NA	NA	-0.797168	0.0766825	NA	NA	-0.246829	0.715923	-0.334262	0.485504
PITG_00261.r	0.528386	0.469099	-1.09015	0.0415625	-0.83283	0.159744	0.669736	0.350603	-0.0531983	0.937067	2.78732	0.000313918	-1.6346	1.86871e-11	-1.53866	4.51603e-06	0.177362	0.734241	-0.584553	0.0469392	2.35563	3.05641e-08	0.171734	0.467562	1.83757	3.26734e-07	1.06578	8.44493e-09	4.03619	1.79623e-50	1.68757	5.70531e-05	0.897974	0.00087615	3.92053	1.18624e-24	-0.754372	0.953496	2.18067	0.000793558	2.9273	7.80015e-17
PITG_00262	0.492827	0.36649	-0.0640093	0.903617	0.104874	0.844711	0.187195	0.731805	0.208053	0.685675	1.1167	0.0206109	-0.574632	0.00429894	-0.564657	0.0427797	-0.267048	0.328665	-0.285787	0.211198	0.750868	0.00121807	0.0880973	0.659398	0.335825	0.113586	0.304272	0.013769	1.38759	4.14019e-20	0.281153	0.322884	0.222057	0.317608	1.34675	1.3441e-08	-0.0164891	0.999867	0.995501	7.15173e-05	1.03478	1.25465e-07
PITG_00263	0.641505	0.258118	2.30862	8.6211e-06	2.1508	3.81666e-05	1.71658	0.00128543	1.97703	0.000115871	1.59255	0.00213636	1.65107	2.19355e-09	1.3351	2.38155e-05	1.11796	0.00132948	1.34312	2.51185e-05	1.07864	0.0011853	-0.238671	0.202118	-0.500299	0.0309166	-0.291459	0.0376511	-0.509521	0.000874297	-0.22445	0.463575	-0.0462288	0.849364	-0.225503	0.355302	0.222826	0.999867	-0.0667944	0.87894	-0.266184	0.249585
PITG_00264	-0.058196	0.923974	1.4691	0.00133576	0.843777	0.0724958	1.16383	0.0147683	1.24101	0.00701896	0.968878	0.0367023	1.51178	1.39591e-15	0.726942	0.00661576	1.26467	1.22445e-06	1.30317	6.07884e-09	1.15434	9.56018e-07	-0.706168	1.61682e-05	-0.215716	0.331512	-0.192511	0.222649	-0.294352	0.0338909	0.526922	0.0394997	0.520604	0.0134594	0.45688	0.0366773	0.0375697	0.999867	-0.136381	0.696114	-0.150418	0.502279
PITG_00265	-0.0827453	0.914172	0.86917	0.161894	-0.00309532	0.996267	1.05848	0.098496	0.765763	0.223983	1.0501	0.0966134	0.928623	3.04764e-05	-0.104853	0.747001	1.17568	7.00192e-05	0.837662	0.000494478	1.25762	9.2211e-07	-0.95055	9.53643e-06	0.277201	0.326551	-0.0756071	0.758022	0.390743	0.0405236	1.26508	4.09549e-06	0.881763	0.000186792	1.38667	1.89733e-09	-0.338123	0.999867	0.0566649	0.907584	0.417733	0.0734709
PITG_00266	0.54474	0.335932	0.891312	0.0727961	-0.0868823	0.873866	0.966021	0.0662669	0.957077	0.0589932	1.09122	0.0327343	0.328733	0.317973	-0.810517	0.0219742	0.459627	0.245143	0.410243	0.26424	0.673353	0.0667712	-1.06008	6.97267e-05	0.158583	0.568287	0.0973477	0.490534	0.407517	0.0308084	1.25203	0.0017345	1.16357	0.000183399	1.51088	1.9946e-05	-0.0464993	0.999867	0.191756	0.594998	0.261402	0.296526
PITG_00267.r	0.528444	0.352844	0.870335	0.0799251	-0.0961585	0.860573	0.942929	0.0728679	0.936769	0.0646707	1.06409	0.0372963	0.324055	0.326702	-0.80351	0.0232101	0.45286	0.253885	0.40621	0.27084	0.662518	0.0723197	-1.04837	8.46434e-05	0.156537	0.573574	0.098005	0.488412	0.401358	0.0342515	1.23831	0.00200861	1.15253	0.000218528	1.49303	2.61308e-05	-0.0438076	0.999867	0.187639	0.604549	0.254596	0.312984
PITG_00268	-0.38841	0.712382	-1.80642	0.0125243	-0.961727	0.235085	-1.84424	0.0138341	-2.10235	0.00466003	-2.15803	0.00257772	-1.42205	0.000250675	-0.738131	0.159516	-1.40404	0.0048219	-1.72396	8.94237e-05	-1.63608	9.58679e-05	0.751244	0.0126501	0.0499857	0.909018	-0.287308	0.355838	-0.155958	0.539913	-0.667035	0.0825537	-1.03194	0.00282934	-0.859587	0.0065855	-0.322255	0.999867	-0.259982	0.609258	0.0857057	0.823699
PITG_00269.r	-1.08949	0.01916	-2.81765	5.35243e-11	-2.90781	3.41182e-11	-2.32771	1.20581e-07	-2.59765	1.38726e-09	-2.69733	5.1041e-10	-1.74293	4.32918e-09	-1.99543	1.10257e-09	-1.19644	0.000459061	-1.5031	3.90359e-06	-1.48149	1.38013e-05	-0.170976	0.493708	0.574903	0.0116705	0.255367	0.0368637	0.324198	0.106137	0.779807	0.0308426	0.432299	0.121255	0.540814	0.094328	-0.304624	0.999867	-0.307939	0.336175	0.0198248	0.948878
PITG_00270.r	-0.0389266	0.952408	0.774649	0.120217	1.92422	0.00025464	0.319556	0.551742	0.474259	0.354107	-0.374422	0.455785	0.79368	0.000390086	1.78114	8.20356e-09	0.396793	0.194935	0.512225	0.040068	-0.210162	0.425006	1.07261	6.1123e-08	-0.366268	0.118869	-0.266465	0.120464	-0.940336	3.78449e-12	-1.40049	1.13273e-07	-1.33045	1.04429e-08	-1.96761	2.11796e-19	0.114913	0.999867	-0.632599	0.0168991	-0.72341	7.7026e-05
PITG_00271.r	-0.104485	0.880723	-3.52876	5.98861e-16	-3.98105	3.20764e-18	-2.74585	1.06095e-09	-3.15797	3.63669e-13	-1.33976	0.00760213	-3.44739	4.46522e-51	-4.06255	8.13193e-37	-2.60897	1.25926e-20	-3.05588	5.84151e-37	-1.11042	0.000206389	-0.532919	0.00654969	0.864561	0.000104377	0.406366	0.000809975	2.39831	7.82053e-27	1.42974	1.92722e-06	0.944825	1.2358e-05	2.97843	3.91495e-22	-0.442747	0.934411	1.47788	2.36773e-06	1.94306	5.56027e-14
PITG_00272	1.17834	0.0953799	1.38741	0.0327611	0.0950603	0.893961	2.84582	5.40198e-05	2.51273	0.000153646	3.55806	6.34869e-07	0.193899	0.437932	-1.25488	0.000113349	1.70741	6.2122e-09	1.35609	5.44926e-08	2.50765	3.76734e-21	-1.37306	2.06858e-13	1.5405	2.28044e-14	1.17755	7.49982e-21	2.37631	5.61741e-61	2.94554	2.59668e-22	2.55652	4.78547e-31	3.79443	5.66579e-50	-0.347631	0.999867	0.779508	0.00434989	1.1498	1.23861e-12
PITG_00273	-6.80502	9.31637e-38	-10.0182	1.71158e-68	-6.94558	2.5518e-37	-10.412	1.86042e-67	-10.3907	2.00547e-70	-9.97797	4.47309e-66	-3.22801	7.87322e-18	-0.321376	0.465663	-3.56619	2.83074e-15	-3.58627	1.2838e-16	-3.04861	1.57059e-13	2.99281	8.88907e-17	-0.310507	0.210184	-0.344765	0.0119855	0.241896	0.266564	-3.26994	5.05296e-12	-3.33258	1.62632e-16	-2.70107	2.44455e-11	-0.0178569	0.999867	0.495226	0.0917583	0.535998	0.0370084
PITG_00274	0.977054	0.0587513	1.17999	0.0132126	0.913189	0.0640159	2.09562	2.83639e-05	1.85556	0.00010745	1.5932	0.00101406	0.186733	0.311211	-0.240162	0.357639	1.15852	5.61444e-06	0.889128	1.0015e-05	0.743114	0.000563624	-0.347667	0.0483269	1.00008	5.61577e-07	0.717675	3.60154e-08	0.619594	3.73768e-06	1.38068	3.42316e-08	1.07084	1.77866e-07	1.01281	3.31585e-06	-0.267151	0.999867	-0.437758	0.122975	-0.147411	0.454518
PITG_00275.r	0.932091	0.0586561	0.841711	0.0569873	0.869015	0.061269	1.2604	0.00668229	1.24232	0.00616825	1.09242	0.0172993	-0.104332	0.595205	-0.237723	0.41715	0.371393	0.174678	0.315153	0.154504	0.287181	0.221721	-0.0545024	0.807918	0.505237	0.0106371	0.43481	0.00118468	0.453991	0.000528218	0.593543	0.0220611	0.495913	0.0274476	0.555398	0.0163684	-0.0551604	0.999867	-0.108112	0.771772	-0.0296143	0.898424
PITG_00276.r	-0.579748	0.411497	-0.274356	0.673528	0.413858	0.564039	0.174261	0.815317	0.0355982	0.96045	-0.263561	0.695844	0.291132	0.346955	0.820166	0.0335494	0.797276	0.0531661	0.615826	0.0926884	0.436912	0.209014	0.613238	0.039128	0.535199	0.135485	0.337576	0.319915	0.203561	0.446748	-0.0425529	0.923168	-0.265196	0.473322	-0.361422	0.267581	-0.178784	0.999867	-0.383612	0.45058	-0.180174	0.653985
PITG_00279.r	-0.670858	0.19887	1.10922	0.0239618	0.833629	0.0994118	0.637652	0.21996	0.794478	0.111292	0.673544	0.185573	1.76352	2.30486e-10	1.32606	3.22477e-05	1.34954	9.18668e-05	1.46437	4.0368e-06	1.47081	1.21041e-05	-0.356366	0.0668408	-0.383812	0.0840658	-0.283604	0.0221692	-0.22994	0.136756	0.00769695	0.980632	0.0787223	0.7402	0.172548	0.498074	0.115022	0.999867	0.096489	0.805441	0.0046838	0.986636
PITG_00280	0.765749	0.149802	-0.539423	0.255563	-1.49216	0.00077936	-0.170466	0.757832	-0.228332	0.65425	-0.0105757	0.985488	-1.32038	6.98795e-07	-2.43443	2.09549e-13	-0.895468	0.00494613	-0.99101	0.000719044	-0.649455	0.0314251	-1.03401	6.61653e-06	0.452261	0.0601978	0.344838	0.00303032	0.733734	1.19146e-05	1.51939	2.34852e-05	1.38479	1.70583e-07	1.81245	3.71677e-09	-0.0924043	0.999867	0.224373	0.524776	0.339857	0.136155
PITG_00281.r	0.915277	0.0840858	-1.00077	0.0195096	-1.07985	0.0139398	-0.409723	0.403295	-0.510734	0.278838	0.249695	0.636974	-1.9312	8.75869e-27	-2.17169	1.28254e-18	-1.28363	4.21469e-07	-1.43029	8.70413e-13	-0.539562	0.0275522	-0.160261	0.364668	0.675546	0.000359577	0.51592	6.39419e-05	1.45294	1.33295e-19	0.869045	0.000904811	0.681626	0.000909694	1.66032	2.38168e-12	-0.144283	0.999867	0.72187	0.00852297	0.888363	6.17364e-06
PITG_00282	0.471339	0.423913	1.26442	0.0118381	1.15016	0.0274161	1.6691	0.00170961	1.7451	0.000941095	1.97919	0.000203249	0.777399	0.0036695	0.498817	0.128611	1.24047	0.000394362	1.26984	4.20848e-05	1.63172	2.56524e-07	-0.194527	0.371586	0.49275	0.0735393	0.505981	0.0282752	0.914362	5.27143e-06	0.724093	0.0104614	0.709082	0.00613385	1.15525	1.15878e-06	0.0288557	0.999867	0.365186	0.397711	0.360082	0.239742
PITG_00283	-0.0495219	0.946754	-0.7542	0.142234	-0.72321	0.1788	-0.646249	0.2346	-0.842428	0.10016	-1.40522	0.00400135	-0.717016	0.00123965	-0.845836	0.00323722	-0.551925	0.0725211	-0.784549	0.00165201	-1.22753	7.41831e-07	-0.0492055	0.815038	0.195344	0.466819	-0.0522428	0.810227	-0.445668	0.00341705	0.280386	0.289507	0.00383721	0.987546	-0.35229	0.0942102	-0.232463	0.999867	-0.700183	0.00949892	-0.443352	0.027242
PITG_00284	0.917258	0.162719	1.89411	0.00203575	1.34614	0.0284065	2.41874	0.000172637	2.52606	4.1047e-05	2.0025	0.00136883	0.961683	5.19625e-07	0.254188	0.366992	1.54287	8.06128e-10	1.62838	4.06276e-14	1.21237	2.67538e-07	-0.62852	0.000130727	0.61033	0.00112094	0.682241	1.71076e-07	0.314351	0.0336974	1.27298	6.65649e-07	1.31701	9.16673e-11	0.98769	9.70795e-06	0.0868842	0.999867	-0.353875	0.222512	-0.417229	0.0318453
PITG_00286	-4.18124	2.94561e-16	-2.64617	4.94086e-07	-3.36275	7.05293e-11	-2.92762	4.74618e-08	-2.64736	1.1117e-06	-3.50633	6.85534e-12	1.52841	7.04989e-16	0.651635	0.0134469	1.30463	7.76094e-07	1.53567	1.02312e-12	0.802988	0.000258075	-0.79784	2.79544e-06	-0.192978	0.425686	0.022956	0.905981	-0.661893	5.89133e-07	0.641184	0.0062956	0.825751	1.94392e-05	0.180835	0.383175	0.230154	0.999867	-0.527089	0.050557	-0.734102	2.81185e-05
PITG_00287.r	-1.12151	0.0381138	0.296835	0.600371	-0.357484	0.529049	-0.0983513	0.877928	0.210328	0.727302	-0.724028	0.172501	1.40198	1.73718e-14	0.587691	0.0246794	1.06461	2.16589e-05	1.32079	1.10809e-10	0.52486	0.0219997	-0.735269	1.85959e-05	-0.30687	0.137268	-0.0658559	0.676346	-0.81388	8.62238e-10	0.464378	0.0661663	0.675195	0.00120112	-0.0340587	0.886384	0.25586	0.999867	-0.564746	0.0264938	-0.797324	5.98745e-06
PITG_00288.r	-2.65834	0.00126568	-1.09629	0.213799	-1.15244	0.197836	-1.7066	0.0457685	-1.45196	0.0975262	-1.9733	0.0193809	1.56542	3.21932e-14	1.34894	1.40742e-06	1.01349	0.000289018	1.18707	1.24507e-07	0.814279	0.000472105	-0.136983	0.514539	-0.520789	0.0306556	-0.362746	0.0478399	-0.687969	3.96871e-06	-0.346614	0.190024	-0.220194	0.332089	-0.505479	0.0142417	0.172362	0.999867	-0.224942	0.503127	-0.374382	0.058361
PITG_00289	2.64715	3.14274e-07	2.99744	2.84912e-10	2.36071	7.73376e-07	3.90747	8.92574e-14	3.80781	3.98277e-14	4.58424	5.54787e-18	0.339401	0.225907	-0.453189	0.192546	1.30732	0.000188004	1.16767	0.000140559	2.06544	3.74648e-10	-0.716043	0.000169912	0.998682	2.07779e-05	0.842724	1.34812e-06	1.78585	1.69447e-24	1.75283	6.87291e-11	1.56695	4.09899e-12	2.5485	1.07587e-27	-0.140902	0.999867	0.731433	0.0378444	0.89519	0.000298545
PITG_00290	-4.14672	3.03088e-14	-2.08385	0.000532896	-1.35143	0.0438552	-3.63364	2.74342e-11	-3.13634	3.87312e-08	-3.53701	1.02413e-10	2.05082	1.59548e-17	2.6236	2.88327e-15	0.559079	0.0656812	1.0016	6.44518e-05	0.738037	0.00437881	0.645382	0.00341595	-1.46032	5.55715e-12	-1.03394	3.19861e-11	-1.24973	2.67384e-18	-2.07126	1.06684e-14	-1.67323	3.04832e-13	-1.84956	1.86304e-16	0.441373	0.934411	0.153054	0.666074	-0.264666	0.18262
PITG_00291.r	2.32786	4.03984e-06	4.09224	1.02806e-15	2.91371	1.25536e-08	3.78028	9.67252e-12	4.16796	8.1175e-15	3.55652	4.96646e-12	1.75446	1.11955e-10	0.419073	0.239376	1.5016	6.63563e-05	1.84195	2.87892e-09	1.3581	4.06003e-06	-1.25542	4.65632e-06	-0.218894	0.607274	0.101644	0.764218	-0.332093	0.142226	1.07959	0.0029918	1.36853	1.26172e-05	0.966626	0.000419633	0.336426	0.999867	-0.173214	0.762753	-0.483463	0.109305
PITG_00292	0.361833	0.612616	2.24004	0.000457156	2.4037	0.000300929	1.75945	0.00690495	2.04729	0.00136233	1.01594	0.108072	1.86998	1.18298e-11	1.87812	8.98023e-08	1.44662	4.39365e-05	1.69967	1.02415e-08	0.782226	0.00613721	0.0894928	0.788279	-0.391918	0.290623	-0.154859	0.652171	-1.02556	5.98695e-06	-0.440895	0.2402	-0.236915	0.472789	-1.06803	0.000123254	0.251242	0.999867	-0.690902	0.0743941	-0.918962	0.000653434
PITG_00293	1.61406	0.00398191	2.44743	7.29743e-06	3.412	8.71221e-09	2.32393	4.61253e-05	2.278	4.37497e-05	2.20647	6.65158e-05	0.814662	8.24464e-05	1.61847	2.13606e-08	0.749465	0.01002	0.654261	0.00448254	0.718507	0.00267856	0.882026	1.71687e-05	-0.033658	0.919938	-0.145035	0.471894	-0.0351129	0.845756	-0.879207	0.00138629	-1.02082	1.35489e-05	-0.87027	0.000101172	-0.0967289	0.999867	-0.0574611	0.896954	0.0619694	0.806304
PITG_00294.r	1.38946	0.00772083	2.29988	3.6232e-06	3.4039	3.69707e-10	2.09553	6.03428e-05	2.07673	4.06883e-05	1.79091	0.000317729	0.892034	6.54077e-06	1.83464	1.05505e-10	0.746172	0.00814178	0.681948	0.00181613	0.52833	0.0209531	1.01997	2.06645e-07	-0.114054	0.689235	-0.194653	0.240862	-0.300826	0.0386526	-1.09845	4.32926e-05	-1.20932	2.382e-08	-1.27532	2.70435e-09	-0.0660158	0.999867	-0.244591	0.470685	-0.155143	0.457768
PITG_00295.r	0.46859	0.402869	1.58251	0.000877026	1.23284	0.0123514	1.11881	0.0227463	1.07171	0.0269978	1.06139	0.0277918	1.09901	3.30352e-07	0.591615	0.0455589	0.692353	0.0138828	0.600041	0.0104081	0.720939	0.00330482	-0.429518	0.02981	-0.376892	0.0695574	-0.48358	0.000262103	-0.315223	0.0227408	0.0880925	0.744399	-0.0476681	0.83689	0.159114	0.474556	-0.0916281	0.999867	0.00466554	0.990479	0.119441	0.55608
PITG_00296	-0.105258	0.895193	0.639562	0.31642	0.413255	0.55139	1.01872	0.124059	1.16226	0.0751928	1.29157	0.0444997	0.733384	0.00991902	0.349893	0.351363	1.16983	0.002939	1.26989	0.000104874	1.51876	5.60809e-06	-0.298799	0.336389	0.466043	0.23639	0.551715	0.0922482	0.84541	0.00475476	0.801402	0.0384081	0.857764	0.00999399	1.19166	0.00039876	0.101377	0.999867	0.325463	0.584487	0.245602	0.56559
PITG_00297	NA	NA	NA	NA	NA	NA	NA	NA	NA	NA	NA	NA	NA	NA	NA	NA	NA	NA	NA	NA	NA	NA	NA	NA	NA	NA	NA	NA	NA	NA	NA	NA	NA	NA	NA	NA	NA	NA	NA	NA	NA	NA
PITG_00298.r	0.718241	0.168076	-1.4761	0.000234001	-1.31726	0.00160628	-1.81623	1.16753e-05	-1.76259	1.37956e-05	-2.05345	3.08862e-07	-2.21147	3.39634e-34	-2.21354	9.23095e-19	-2.4943	3.51535e-23	-2.4809	1.24332e-32	-2.64514	4.53806e-31	0.0778176	0.676644	-0.253276	0.228199	-0.254795	0.0518665	-0.370717	0.0100215	-0.296476	0.274493	-0.327474	0.126525	-0.402879	0.073211	0.0138892	0.999867	-0.174921	0.609258	-0.165705	0.471381
PITG_00299.r	-0.850788	0.0706491	1.86546	8.7508e-05	1.25947	0.00825977	1.65646	0.00103825	2.03939	6.30227e-05	1.49957	0.00241528	2.70077	1.18559e-39	1.93437	1.04008e-12	2.54959	5.49785e-20	2.88953	2.37394e-31	2.47864	5.27667e-26	-0.688981	0.000950216	-0.120056	0.696631	0.204817	0.434507	-0.157535	0.396277	0.604357	0.0252043	0.901491	0.000430294	0.575967	0.0102162	0.339709	0.999867	-0.0968644	0.818032	-0.411807	0.112901
PITG_00300	-0.795667	0.0865129	0.458817	0.304151	0.216337	0.657429	0.0249259	0.964414	0.0584348	0.904906	-0.0605382	0.906461	1.23989	1.14715e-10	0.838604	0.00142196	0.863867	0.000972916	0.861018	0.000106206	0.862653	0.000284152	-0.323238	0.0540011	-0.345069	0.0846777	-0.364023	0.00828876	-0.314407	0.0214458	0.0142835	0.960319	-0.0355188	0.877869	0.0542093	0.815648	-0.00382696	0.999867	-0.026719	0.948281	0.00016403	0.999619
PITG_00301	-4.07856	7.85299e-09	-2.27183	0.00173665	-2.38745	0.000989913	-2.72115	0.00017735	-2.52963	0.000574214	-2.82923	8.73372e-05	1.8053	6.36895e-24	1.52771	3.73472e-10	1.41454	1.26224e-08	1.53138	2.91654e-14	1.3773	1.11444e-10	-0.197361	0.277481	-0.359531	0.0911113	-0.258581	0.0678547	-0.365333	0.0069425	-0.125455	0.61762	-0.0543302	0.798287	-0.122428	0.561248	0.11588	0.999867	-0.0633403	0.877425	-0.155711	0.433567
PITG_00302	1.59121	0.00515848	1.56562	0.00407433	2.02906	0.000301639	1.14453	0.0408454	1.43081	0.00884077	1.3701	0.0124174	-0.0459355	0.821892	0.258421	0.329975	-0.410336	0.114882	-0.165604	0.45659	-0.0939992	0.703162	0.382302	0.02357	-0.335515	0.0913486	-0.1049	0.510139	0.0146723	0.928866	-0.683942	0.00684868	-0.48223	0.0193737	-0.321838	0.138246	0.246027	0.999867	0.293263	0.318293	0.0701365	0.768434
PITG_00303	-7.35899	7.54005e-27	-7.71756	7.27471e-35	-4.90392	5.93659e-11	-8.1621	4.13871e-37	-8.19991	4.59179e-38	-8.38274	4.28253e-41	-0.376444	0.109085	2.2663	7.12771e-11	-0.768186	0.00794738	-0.845759	0.000560536	-0.904051	0.000348576	2.72104	6.42672e-34	-0.361154	0.0858645	-0.45487	0.00247927	-0.465716	0.000851076	-3.04885	2.32031e-27	-3.17269	3.44244e-37	-3.14078	6.53971e-36	-0.0784069	0.999867	-0.161547	0.635369	-0.0603598	0.799743
PITG_00304	-4.36402	1.80516e-11	-3.55908	4.36532e-08	-3.00533	1.67288e-05	-4.21884	4.45613e-11	-3.8282	6.81774e-09	-4.74766	2.75872e-14	0.803535	4.21234e-05	1.19559	2.86348e-05	0.200083	0.491624	0.530369	0.0171317	-0.25551	0.288762	0.468742	0.0156449	-0.573931	0.00612718	-0.257515	0.107073	-0.995193	1.28755e-13	-1.00984	6.84738e-05	-0.722213	0.000975241	-1.4193	2.32469e-11	0.331114	0.999867	-0.47921	0.0801718	-0.787097	5.5339e-06
PITG_00305.r	-3.0771	1.07964e-09	-4.32253	9.26998e-20	-2.82132	1.22602e-08	-4.79561	8.78901e-22	-4.69272	4.33545e-21	-4.88979	6.62696e-23	-1.25291	2.77618e-09	0.0869402	0.773704	-1.66819	6.66512e-09	-1.62113	3.35621e-10	-1.68533	9.19858e-10	1.41972	5.75044e-12	-0.385164	0.0871287	-0.354139	0.00634564	-0.369547	0.018007	-1.77012	3.06892e-09	-1.76905	6.96078e-13	-1.74234	4.5737e-11	0.0468354	0.999867	-0.041812	0.921657	-0.0655971	0.803017
PITG_00306	-3.15596	3.1623e-09	-5.09821	7.60754e-28	-3.31862	2.28024e-10	-5.45496	5.84208e-30	-5.39796	2.552e-29	-5.4166	2.5895e-29	-1.95467	1.59535e-23	-0.338726	0.304035	-2.25373	9.28547e-18	-2.24862	4.65533e-24	-2.13484	1.34857e-19	1.69675	1.83827e-14	-0.269249	0.198667	-0.27956	0.0372376	-0.117444	0.44295	-1.93189	8.412e-11	-1.97194	2.40091e-14	-1.76747	5.93291e-11	0.0051512	0.999867	0.094229	0.805024	0.112192	0.640364
PITG_00307	-2.1319	0.00872716	-3.19193	8.71551e-06	-1.91148	0.0174583	-3.80894	7.30981e-08	-3.78752	1.37907e-07	-4.12625	3.82006e-09	-1.05816	4.60839e-07	0.0584587	0.866132	-1.61768	5.55685e-09	-1.66571	4.2719e-13	-1.8668	8.45349e-15	1.19293	2.26511e-09	-0.52949	0.0101304	-0.592149	2.97036e-05	-0.745647	1.69073e-08	-1.68939	1.49209e-10	-1.78178	4.93204e-15	-1.89363	2.84829e-17	-0.0480642	0.999867	-0.273728	0.37367	-0.202703	0.294537
PITG_00308	-0.907607	0.0729032	-0.0196743	0.97103	-1.8247	5.56548e-05	0.925466	0.0845596	0.617902	0.22283	1.27682	0.0137693	0.868584	5.49623e-05	-1.09375	0.000445972	1.86705	8.46397e-09	1.52995	8.27623e-10	2.31349	2.91073e-17	-1.88605	8.51149e-26	1.02204	0.000185633	0.675538	1.70511e-05	1.51205	1.35154e-21	2.93749	1.50493e-17	2.56503	1.79452e-26	3.43853	7.08915e-38	-0.330508	0.999867	0.429168	0.299667	0.783794	0.000484944
PITG_00309.r	-0.212515	0.718572	-0.10948	0.831398	-0.22805	0.662109	-0.240133	0.651277	-0.260227	0.602918	-0.427867	0.3819	0.0839062	0.669978	-0.1941	0.464581	0.0108267	0.971078	-0.0483311	0.831627	-0.0880501	0.725007	-0.199227	0.250187	-0.0425483	0.869575	-0.117597	0.477203	-0.108091	0.478396	0.192523	0.45832	0.0866017	0.703508	0.135398	0.558202	-0.0597933	0.999867	-0.123896	0.730809	-0.0407836	0.868376
PITG_00310	0.0562276	0.934997	-0.553574	0.276405	-0.371264	0.489066	-0.80411	0.112308	-0.756322	0.13269	-1.40716	0.00297404	-0.63054	0.0011903	-0.608697	0.0262848	-0.823725	0.00221253	-0.811731	0.000190606	-1.33655	3.93873e-09	0.100799	0.600141	-0.163072	0.484318	-0.16602	0.288632	-0.642043	3.462e-06	-0.228996	0.34631	-0.262187	0.197717	-0.698227	0.000909515	0.0118988	0.999867	-0.537441	0.043161	-0.525894	0.00323216
PITG_00311.r	-0.604567	0.324981	0.97753	0.0977242	1.10922	0.0766583	0.55361	0.405198	0.630256	0.303944	0.179367	0.778115	1.5687	1.08805e-09	1.54334	3.49714e-06	1.204	0.00183767	1.23152	6.59592e-06	0.911602	0.00103473	0.0558637	0.854467	-0.329159	0.458372	-0.321657	0.234317	-0.594664	0.00691686	-0.340916	0.416034	-0.370049	0.208574	-0.60405	0.0233598	0.0219404	0.999867	-0.32307	0.543086	-0.321517	0.249518
PITG_00312	-0.194258	0.789977	1.72928	0.00519117	1.57283	0.0152773	1.27321	0.0445321	1.625	0.0107745	1.76701	0.00547233	1.91005	5.47563e-11	1.59851	7.89175e-06	1.51013	2.24726e-05	1.81385	6.36118e-09	2.08777	2.21831e-10	-0.229988	0.476819	-0.369468	0.324837	-0.0808657	0.830406	0.238504	0.430841	-0.10306	0.794947	0.156566	0.643064	0.515453	0.111133	0.304539	0.999867	0.553615	0.223855	0.271186	0.45693
PITG_00313	-1.95078	0.000266432	-0.671696	0.250875	-1.22783	0.0298994	-0.826887	0.166281	-0.716129	0.225354	-0.962303	0.0949182	1.2627	2.1363e-09	0.545384	0.054821	1.16395	3.10745e-05	1.24411	7.59371e-08	1.1141	3.50495e-06	-0.63764	0.00101312	-0.0693839	0.830748	-0.00304962	0.991058	-0.0869945	0.65003	0.601917	0.0209272	0.640244	0.00437506	0.596983	0.00474099	0.0815203	0.999867	-0.0733774	0.872283	-0.132219	0.606894
PITG_00314	-0.474926	0.420151	0.695661	0.190452	0.744329	0.16567	0.398912	0.482965	0.497887	0.350963	0.572479	0.297119	1.15405	5.19522e-08	1.04265	0.000169889	0.91423	0.00108059	0.987723	7.0761e-05	1.17417	5.31802e-06	-0.0318991	0.865055	-0.210269	0.327675	-0.150405	0.308697	0.0830218	0.588305	-0.143522	0.60876	-0.11199	0.613407	0.159999	0.482022	0.0744839	0.999867	0.235958	0.447379	0.184762	0.40932
PITG_00315.r	1.85896	0.000684786	0.876955	0.0774419	1.12773	0.0277096	0.230608	0.68585	0.752027	0.134861	0.677604	0.188352	-1.00105	1.35551e-07	-0.91162	0.00064866	-1.59245	6.3554e-09	-1.09658	4.29581e-07	-1.05532	2.92258e-06	0.169623	0.33787	-0.565843	0.014809	-0.0811094	0.646117	0.00878211	0.95405	-0.70438	0.0102898	-0.246779	0.263082	-0.11558	0.599456	0.50034	0.864211	0.517452	0.0829273	0.0397537	0.862798
PITG_00319.r	NA	NA	NA	NA	NA	NA	NA	NA	NA	NA	NA	NA	NA	NA	NA	NA	NA	NA	NA	NA	NA	NA	NA	NA	NA	NA	NA	NA	NA	NA	NA	NA	NA	NA	NA	NA	NA	NA	NA	NA	NA	NA
PITG_00320	1.53746	0.00246595	-0.255685	0.583398	-0.914288	0.0395225	0.794598	0.100866	0.403364	0.389501	1.24714	0.00693532	-1.81012	7.35461e-17	-2.6332	1.24109e-19	-0.704777	0.0238717	-1.12758	1.87423e-06	-0.165264	0.555615	-0.739587	1.78646e-05	1.13064	2.35666e-07	0.697322	6.21878e-08	1.70722	1.46197e-35	1.90146	9.29894e-11	1.4421	2.91227e-12	2.49162	2.8302e-28	-0.417679	0.969089	0.519978	0.0894664	0.960368	8.05676e-09
PITG_00321	-5.69442	1.69794e-12	-10.8652	2.47272e-56	-10.0084	1.94379e-49	-10.9597	4.37041e-54	-10.9848	4.41499e-55	-10.9626	2.87054e-54	-5.18367	5.15778e-12	-4.5045	5.6324e-10	-5.22118	5.85101e-11	-5.30262	1.37535e-11	-5.1479	5.45724e-11	0.774725	0.00180546	-0.00754614	0.979848	-0.103575	0.457626	0.0977236	0.699338	-0.747152	0.0580639	-0.872427	0.00419669	-0.630631	0.078609	-0.0810821	0.999867	0.0478797	0.911816	0.152153	0.614399
PITG_00322.r	0.665777	0.346198	-1.55253	0.00335536	-4.38214	1.46814e-17	-0.193162	0.776419	-0.711585	0.211675	-1.15138	0.0372977	-2.23438	3.10327e-28	-5.22551	1.16651e-47	-0.819486	0.00847109	-1.36205	5.86356e-09	-1.69161	4.33022e-12	-2.91118	2.20418e-34	1.4418	1.65636e-10	0.887472	3.40586e-12	0.603974	8.53719e-06	4.38361	8.98121e-34	3.80489	2.01692e-42	3.55982	2.62814e-34	-0.538373	0.864211	-0.892557	0.00169357	-0.331863	0.0865257
PITG_00323.r	-1.35263	0.00601034	-2.95856	2.67675e-12	-1.88013	3.45283e-05	-3.30993	5.90991e-14	-3.34911	1.60237e-14	-3.21747	1.85103e-13	-1.61738	1.60579e-16	-0.700983	0.00736429	-1.91246	2.84662e-12	-1.98728	4.21471e-15	-1.73847	2.09442e-12	0.997385	9.80688e-08	-0.267318	0.254222	-0.357214	0.0251492	-0.0581421	0.734879	-1.23168	1.42618e-05	-1.35055	3.609e-08	-1.00929	3.67967e-05	-0.0729908	0.999867	0.151783	0.687109	0.247608	0.326753
PITG_00324.r	-0.0832288	0.902618	0.950515	0.0824066	1.08753	0.0475952	-0.0623445	0.92266	0.243275	0.671202	-1.01254	0.0396279	1.02057	6.95614e-07	0.996157	0.000498297	0.0660673	0.837188	0.339293	0.145937	-0.802626	0.000392879	0.0538571	0.813222	-0.922576	8.68835e-05	-0.665716	5.26034e-05	-1.76097	2.00206e-35	-0.940532	0.000353236	-0.71485	0.00103955	-1.76874	3.60233e-17	0.271175	0.999867	-0.895465	0.000537142	-1.14389	1.3081e-11
PITG_00327	-0.713762	0.375627	-0.280548	0.717814	0.169166	0.842855	-0.290384	0.725224	-0.033581	0.967381	0.164157	0.846011	0.419447	0.170145	0.712376	0.0662186	0.46691	0.258637	0.693992	0.0425111	1.00556	0.00336355	0.375718	0.255046	0.0770738	0.869815	0.289019	0.414206	0.649697	0.0320292	-0.260113	0.527824	-0.0789763	0.837601	0.31911	0.390511	0.227111	0.999867	0.513164	0.30881	0.311334	0.442133
PITG_00328	1.11389	0.0713468	-1.37772	0.0048313	-1.43645	0.00385693	-0.338635	0.568262	-0.680206	0.188975	1.27653	0.0302926	-2.50621	1.92754e-40	-2.72523	5.76793e-26	-1.41327	4.29843e-06	-1.77567	4.63393e-17	0.287211	0.272055	-0.139407	0.460815	1.11697	7.34735e-06	0.745259	1.45594e-08	2.85293	2.64065e-75	1.2861	3.24868e-05	0.889335	3.18634e-05	3.04164	8.701e-35	-0.356058	0.999867	1.68352	4.47148e-08	2.05921	4.35113e-30
PITG_00329	2.71712	0.000147148	-0.222541	0.747695	-0.594897	0.368464	0.848135	0.226568	0.579249	0.386098	2.7133	0.000109461	-2.95809	8.7194e-54	-3.49039	1.04396e-34	-1.83443	4.45828e-09	-2.12001	1.10253e-24	0.120876	0.651286	-0.452642	0.0146882	1.14631	3.24369e-05	0.852423	2.7684e-11	3.13935	6.05307e-82	1.62823	1.1051e-06	1.30971	1.57995e-09	3.64059	1.44975e-45	-0.277987	0.999867	1.93981	1.38297e-09	2.23801	1.18705e-32
PITG_00330	1.13559	0.0421938	-0.0219069	0.969938	-0.807853	0.113423	0.81929	0.140098	0.556501	0.293587	1.26892	0.0169253	-1.16822	2.25112e-09	-2.11514	2.94543e-13	-0.273473	0.388618	-0.566906	0.0103609	0.260542	0.251475	-0.866922	2.82392e-06	0.917884	0.000608214	0.614988	8.09439e-06	1.492	1.49325e-25	1.81465	7.05389e-08	1.48642	2.18848e-11	2.40374	2.63582e-23	-0.286495	0.999867	0.516888	0.139385	0.826203	3.59034e-05
PITG_00331	NA	NA	NA	NA	NA	NA	NA	NA	NA	NA	NA	NA	NA	NA	NA	NA	NA	NA	NA	NA	NA	NA	NA	NA	NA	NA	NA	NA	NA	NA	NA	NA	NA	NA	NA	NA	NA	NA	NA	NA	NA	NA
PITG_00332.r	-5.82554	4.17957e-28	-6.86964	1.49893e-42	-5.08871	6.41512e-22	-7.47122	6.50282e-44	-7.40145	4.88892e-44	-7.62102	4.70137e-45	-1.06291	4.54021e-05	0.552057	0.10773	-1.60829	1.27813e-06	-1.58262	3.25179e-07	-1.67075	3.71919e-07	1.69899	1.22059e-11	-0.516132	0.0197361	-0.506122	0.000150789	-0.545169	0.00127225	-2.18095	1.35915e-10	-2.20049	3.56403e-14	-2.19622	1.16305e-12	0.0262271	0.999867	-0.0864275	0.835638	-0.0896737	0.750093
PITG_00333.r	-0.0556943	0.943304	1.59458	0.00920616	-0.136621	0.834433	1.61494	0.0106746	1.69853	0.00512429	1.30138	0.0380489	1.63528	4.61358e-09	-0.254098	0.472868	1.71257	3.96678e-07	1.77371	2.51283e-08	1.48406	2.67324e-05	-1.81201	2.47587e-18	0.106921	0.67356	0.154056	0.251387	-0.0878884	0.672534	1.95372	4.45348e-10	1.97218	4.33358e-17	1.76849	1.18408e-09	0.061917	0.999867	-0.252368	0.492373	-0.290999	0.256995
PITG_00334.r	0.0163557	0.983719	0.76387	0.231785	0.357108	0.595954	0.605806	0.364594	0.773255	0.22161	0.370659	0.586359	0.734245	0.00585385	0.168868	0.61948	0.633731	0.0580436	0.77854	0.0108941	0.481543	0.151879	-0.487536	0.0132605	-0.0698145	0.805095	0.0604195	0.695142	-0.189585	0.268158	0.453347	0.133889	0.55434	0.0123544	0.3426	0.18783	0.144612	0.999867	-0.177321	0.624014	-0.29859	0.203209
PITG_00335	-0.447208	0.443501	-0.868967	0.0770283	-1.14219	0.018093	-0.94139	0.0650322	-0.834844	0.0995828	-0.891103	0.0707584	-0.440024	0.0323448	-0.874869	0.00113666	-0.456331	0.120143	-0.391817	0.0981255	-0.317981	0.195973	-0.354663	0.0427922	0.0113971	0.970746	0.063722	0.724876	0.184054	0.196687	0.398495	0.122215	0.422961	0.0321846	0.584803	0.00303848	0.0672663	0.999867	0.116642	0.768394	0.0717167	0.7536
PITG_00336	0.277756	0.679907	2.05016	0.000290887	1.53745	0.00703813	2.2274	0.000160433	2.12288	0.0001705	1.69207	0.00314356	1.75368	8.31596e-21	1.07908	1.21522e-05	1.98811	1.46604e-14	1.85839	1.28386e-18	1.54093	1.7876e-11	-0.592984	0.000410501	0.264443	0.243961	0.119967	0.465682	-0.148006	0.325679	0.892867	0.000119641	0.719424	0.000139146	0.488636	0.0173471	-0.129404	0.999867	-0.471853	0.0930019	-0.318213	0.110318
PITG_00337.r	-0.416903	0.555852	1.60165	0.02586	0.836809	0.214893	1.04833	0.11419	1.4393	0.0268768	0.735023	0.244134	2.00695	8.5012e-07	1.07657	0.00363868	1.50962	0.000249112	1.85512	1.54759e-07	1.27609	0.000105521	-0.847674	0.0672763	-0.470171	0.472536	NA	NA	-0.667711	0.118204	0.414085	0.345379	0.720191	0.0567761	0.227956	0.525425	NA	NA	-0.256258	0.685941	-0.580239	0.152355
PITG_00338	-0.268455	0.646844	0.305665	0.557501	0.306833	0.562694	0.163267	0.776141	0.509514	0.330808	0.168153	0.762954	0.561388	0.00424283	0.401605	0.144901	0.475101	0.0966522	0.782978	0.000485978	0.564823	0.02063	-0.0798388	0.683229	-0.0581692	0.849343	0.236828	0.163829	0.0693008	0.685505	0.0546228	0.848573	0.323176	0.124444	0.19223	0.379945	0.310659	0.999867	0.0676686	0.878702	-0.218248	0.333607
PITG_00339.r	-1.53013	0.134362	-2.2199	0.0150486	-2.26076	0.0132254	-1.9018	0.0451177	-1.92088	0.043436	-2.94931	0.00125154	-0.681535	0.000337209	-0.886077	0.000639716	-0.306827	0.301596	-0.414056	0.0584387	-1.29081	3.25529e-09	-0.123226	0.489028	0.401369	0.0815525	0.282712	0.0340267	-0.546232	4.702e-05	0.557038	0.0333965	0.411455	0.0432261	-0.378123	0.0827324	-0.10337	0.999867	-1.00466	0.000127748	-0.878278	1.902e-07
PITG_00340	NA	NA	NA	NA	NA	NA	NA	NA	NA	NA	NA	NA	NA	NA	NA	NA	NA	NA	NA	NA	NA	NA	NA	NA	NA	NA	NA	NA	NA	NA	NA	NA	NA	NA	NA	NA	NA	NA	NA	NA	NA	NA
PITG_00341.r	-1.25849	0.0417523	1.17111	0.0858743	1.95979	0.00759425	0.83154	0.242843	1.17828	0.0953499	-0.382525	0.584337	2.42762	1.31624e-25	3.05325	2.74022e-20	2.14589	4.61261e-12	2.43686	1.15374e-20	1.00125	0.000138022	0.70137	0.0119329	-0.250072	0.484383	0.024165	0.941933	-1.36676	7.52835e-10	-0.915737	0.0099562	-0.670662	0.0294574	-2.02085	4.82343e-12	0.289283	0.999867	-1.17113	0.00041951	-1.43848	4.27371e-08
PITG_00342	1.38962	0.0539542	-4.05152	6.16795e-19	-4.98482	5.00204e-26	-3.44797	7.01364e-11	-3.56115	1.76495e-13	-0.2572	0.715077	-5.45658	5.46303e-111	-6.5497	2.74438e-82	-4.80267	7.77943e-28	-4.95019	2.34e-68	-1.52432	0.00010354	-1.0146	4.88049e-09	0.675066	0.0509234	0.520733	0.000268203	3.98231	6.86994e-100	1.71756	5.5794e-06	1.53981	3.86516e-12	5.05217	1.03616e-57	-0.138366	0.999867	3.26681	1.76559e-14	3.41699	5.89688e-48
PITG_00343	4.75538	1.95264e-08	3.84424	6.4871e-07	3.93241	6.979e-07	4.80042	1.3476e-08	4.83748	1.04417e-08	5.23935	8.86914e-10	-0.91014	0.00219233	-0.980554	0.00617304	0.104253	0.828314	0.0720073	0.850179	0.616873	0.0902584	0.00998983	0.9723	1.0457	0.00258919	0.998447	0.000326243	1.59068	4.13589e-09	1.07518	0.0026146	0.993656	0.000926873	1.62516	4.20744e-08	-0.035376	0.999867	0.484396	0.373961	0.542944	0.138977
PITG_00347	-0.859306	0.132201	-0.744177	0.157253	0.0870711	0.893961	-0.0553057	0.934914	-0.268098	0.650288	-0.12709	0.842687	0.0978481	0.6705	0.768002	0.0126009	0.842904	0.00444813	0.599818	0.0145173	0.856707	0.00128685	0.745725	0.000388667	0.774529	0.000926968	0.517775	0.00305721	0.817129	1.70715e-06	0.0598878	0.855637	-0.224406	0.399287	0.120351	0.657126	-0.241799	0.999867	-0.00950068	0.984669	0.252844	0.318354
PITG_00348	-0.625934	0.287364	-2.80187	1.58676e-08	-2.90062	1.33646e-08	-1.25388	0.01933	-1.9413	9.01476e-05	0.335161	0.562357	-2.18311	2.7888e-14	-2.4419	1.47713e-12	-0.58193	0.102884	-1.30598	7.50027e-06	1.08861	7.59566e-06	-0.179064	0.515942	1.6235	4.27542e-08	0.89189	1.48753e-15	3.33451	4.10414e-77	1.83206	7.23835e-06	1.07647	0.000114621	3.56097	1.08381e-28	-0.715861	0.70809	1.6544	1.9184e-07	2.39303	2.20478e-33
PITG_00349	-0.281268	0.596122	0.26692	0.561727	0.515656	0.275699	0.399387	0.409765	0.447866	0.332243	0.397322	0.416706	0.533286	0.00345584	0.620538	0.01586	0.723059	0.00432122	0.733476	0.00029949	0.805655	0.00021352	0.167452	0.35217	0.219552	0.318714	0.215543	0.117183	0.336531	0.0125496	0.0868584	0.730807	0.0537003	0.801444	0.213322	0.310316	0.0109002	0.999867	0.0582014	0.886553	0.0711854	0.742348
PITG_00350.r	0.247464	0.668155	2.60909	1.12922e-07	3.43424	1.44953e-10	1.68894	0.000742365	2.14155	1.00494e-05	1.51878	0.00151383	2.34358	1.32023e-30	3.0082	4.26108e-24	1.48217	7.74944e-08	1.8944	2.16e-18	1.39838	3.10089e-10	0.740355	0.000593046	-0.828659	0.000638349	-0.433597	0.0111792	-0.882851	2.02159e-09	-1.53331	4.08501e-08	-1.16978	5.90147e-07	-1.57704	1.06138e-12	0.409288	0.999867	-0.111321	0.781427	-0.497935	0.00746134
PITG_00351.r	-2.794	1.95897e-06	-3.59753	1.80601e-11	-2.04386	0.00119594	-4.27873	4.24936e-16	-4.21557	5.31126e-16	-4.84529	3.30448e-21	-0.823628	8.36244e-05	0.564464	0.0706592	-1.44682	1.29294e-07	-1.42821	1.53547e-10	-1.92471	3.45114e-16	1.46552	2.67407e-12	-0.592599	0.00316773	-0.589554	2.1144e-05	-1.03727	1.1363e-13	-2.0242	2.72704e-14	-2.05168	3.51676e-19	-2.45857	1.0359e-24	0.0177704	0.999867	-0.503383	0.0647419	-0.49767	0.00668859
PITG_00352	1.71707	0.00606328	1.01601	0.0792475	0.765632	0.195285	2.1732	0.000531061	2.35587	0.000198578	1.98779	0.00168146	-0.720975	0.000757456	-1.13281	6.52695e-05	0.493424	0.119904	0.625135	0.0167706	0.401435	0.205727	-0.330488	0.0813082	1.24339	1.08451e-07	1.36163	8.36742e-15	1.19142	9.41519e-09	1.60833	7.79103e-10	1.69781	7.12573e-15	1.56294	9.26437e-10	0.133134	0.999867	-0.115011	0.829877	-0.222959	0.506345
PITG_00353	0.560025	0.376212	1.81787	0.00122615	1.76087	0.00276394	1.23039	0.0351225	1.56544	0.00704621	0.624204	0.273594	1.24217	2.98927e-06	1.0227	0.00192439	0.711241	0.0432257	1.00158	0.000451036	0.19207	0.525745	-0.139486	0.633098	-0.502264	0.142473	-0.224728	0.458167	-0.98437	9.00183e-06	-0.330953	0.355052	-0.0798488	0.802291	-0.800959	0.00227034	0.292725	0.999867	-0.541422	0.164493	-0.809527	0.00186363
PITG_00354	NA	NA	NA	NA	NA	NA	NA	NA	NA	NA	NA	NA	NA	NA	NA	NA	NA	NA	NA	NA	NA	NA	NA	NA	NA	NA	NA	NA	NA	NA	NA	NA	NA	NA	NA	NA	NA	NA	NA	NA	NA	NA
PITG_00357	NA	NA	NA	NA	NA	NA	NA	NA	NA	NA	NA	NA	NA	NA	NA	NA	NA	NA	NA	NA	NA	NA	NA	NA	NA	NA	NA	NA	NA	NA	NA	NA	NA	NA	NA	NA	NA	NA	NA	NA	NA	NA
PITG_00358.r	-1.95429	2.94434e-05	0.187981	0.743234	-0.220303	0.704163	0.0882843	0.888703	0.435095	0.442708	-0.420842	0.439977	2.13142	3.17596e-26	1.5622	8.23141e-09	2.08917	2.36414e-14	2.39748	1.246e-25	1.65954	6.94982e-13	-0.486944	0.0154644	-0.0120252	0.970746	0.282017	0.157758	-0.410772	0.00900302	0.511879	0.0558984	0.774158	0.000946071	0.122834	0.587087	0.307889	0.999867	-0.454656	0.12094	-0.740628	0.000264989
PITG_00359	NA	NA	NA	NA	NA	NA	NA	NA	NA	NA	NA	NA	NA	NA	NA	NA	NA	NA	NA	NA	NA	NA	NA	NA	NA	NA	NA	NA	NA	NA	NA	NA	NA	NA	NA	NA	NA	NA	NA	NA	NA	NA
PITG_00360.r	-1.44903	0.00105547	-1.70553	2.25352e-05	-1.12569	0.00874104	-1.67037	6.60956e-05	-1.60805	0.000101012	-2.17482	8.86838e-08	-0.27344	0.135449	0.144751	0.581152	-0.181644	0.49255	-0.159335	0.450433	-0.599393	0.00634433	0.498973	0.00270559	0.120359	0.602968	0.129327	0.386607	-0.263156	0.065524	-0.344586	0.176564	-0.363762	0.0785728	-0.716844	0.000821959	0.024149	0.999867	-0.440669	0.103854	-0.441725	0.0225076
PITG_00361	0.263703	0.644413	0.715838	0.117613	0.63578	0.182084	0.630981	0.188885	0.589325	0.205985	0.165708	0.751994	0.43598	0.0255671	0.196383	0.508312	0.408109	0.140515	0.328904	0.150481	0.0294085	0.910703	-0.159518	0.424983	0.0018999	0.993957	-0.0918104	0.579966	-0.342884	0.0118726	0.197087	0.453745	0.075	0.737456	-0.139063	0.52516	-0.0783869	0.999867	-0.402735	0.155308	-0.300544	0.111996
PITG_00362	-3.94257	8.70626e-11	-3.78684	8.21951e-11	-2.70879	4.09378e-05	-4.51373	1.9203e-15	-4.48722	1.91011e-15	-4.93076	1.03337e-18	0.146781	0.489141	1.06144	0.000370939	-0.522929	0.0595518	-0.537281	0.0199213	-0.862218	0.000225088	0.992705	6.15355e-07	-0.639105	0.00128838	-0.669271	6.56514e-06	-0.94496	7.2126e-12	-1.59764	4.31447e-10	-1.65946	3.49802e-13	-1.89367	7.28422e-17	-0.0154254	0.999867	-0.36483	0.21485	-0.326159	0.099589
PITG_00363.r	-4.97129	8.15329e-16	-5.9158	2.87568e-26	-4.98231	1.07828e-15	-6.60732	1.85262e-32	-6.40208	1.93506e-29	-6.69538	3.56798e-33	-0.957636	1.66516e-06	-0.187358	0.570575	-1.59323	8.87686e-10	-1.42403	2.81896e-10	-1.59995	3.87228e-12	0.850487	8.66579e-05	-0.606117	0.00162816	-0.452773	0.00476702	-0.579046	4.18867e-05	-1.42286	2.10865e-07	-1.30009	3.07299e-07	-1.38377	5.3384e-08	0.169296	0.999867	-0.0309113	0.93999	-0.177238	0.45212
PITG_00364.r	-3.68924	3.5465e-05	-3.94038	2.42032e-06	-2.35122	0.0109044	-3.97935	4.79967e-06	-3.78429	1.55026e-05	-4.2111	9.3644e-07	-0.247322	0.386945	1.18331	0.00121636	-0.226049	0.594061	-0.113067	0.754824	-0.392991	0.287456	1.50186	1.70242e-14	0.0573404	0.887557	0.150853	0.540148	-0.0853227	0.74774	-1.40717	2.15915e-05	-1.34391	1.61189e-06	-1.54158	5.76678e-07	0.107507	0.999867	-0.198293	0.721123	-0.282614	0.431679
PITG_00366	6.80276	5.76215e-09	5.18331	1.14241e-06	6.91875	1.50891e-08	4.10514	2.66288e-05	7.94512	1.21933e-09	7.06186	3.18299e-09	NA	NA	NA	NA	NA	NA	NA	NA	NA	NA	NA	NA	NA	NA	NA	NA	NA	NA	NA	NA	NA	NA	NA	NA	NA	NA	NA	NA	NA	NA
PITG_00368.r	-2.01549	9.93958e-06	-0.30664	0.533496	-1.19288	0.0092617	-0.498165	0.319866	-0.362194	0.477366	-0.584831	0.242192	1.69956	2.76092e-20	0.652176	0.0178271	1.56534	3.53551e-10	1.64949	4.79995e-15	1.55816	6.06617e-12	-0.967549	1.107e-07	-0.104693	0.660415	-0.0346675	0.838328	-0.0786573	0.585293	0.897846	0.00055866	0.939124	1.34809e-05	0.933354	3.75145e-05	0.0850209	0.999867	-0.0311076	0.939945	-0.0929618	0.65082
PITG_00369	0.894391	0.0788001	-1.16867	0.00388096	0.364164	0.450279	-1.50777	0.000275343	-1.49044	0.000227098	-1.35907	0.000859378	-2.07855	2.75597e-30	-0.705634	0.009436	-2.36072	2.78661e-21	-2.3812	6.75535e-28	-2.12614	5.16389e-22	1.45148	1.35938e-18	-0.252724	0.229183	-0.288866	0.0546638	0.0153891	0.924742	-1.66997	3.96289e-11	-1.736	2.37141e-15	-1.39057	1.48406e-10	-0.0200714	0.999867	0.210844	0.512777	0.253828	0.261465
PITG_00370.r	0.0698735	0.916984	-0.406282	0.418055	-1.06758	0.0209841	-0.189817	0.741788	-0.135702	0.811338	0.0496474	0.934888	-0.494125	0.0112245	-1.31674	5.63028e-07	-0.221373	0.452654	-0.211103	0.361348	0.105821	0.682828	-0.741797	1.7788e-05	0.30084	0.17642	0.298527	0.0368859	0.661618	6.55077e-07	1.07609	1.42268e-05	1.04495	4.10125e-07	1.44923	3.76978e-12	0.0125979	0.999867	0.305104	0.339293	0.314667	0.109282
PITG_00372.r	0.353284	0.702569	-0.211251	0.78775	-2.01288	0.00355771	0.241245	0.779982	0.104996	0.898152	0.130804	0.878768	-0.584161	0.111373	-2.54343	5.96983e-09	-0.0740504	0.891635	-0.229828	0.607697	-0.11531	0.801109	-1.87745	1.56329e-07	0.538824	0.236621	0.370895	0.375925	0.525185	0.141195	2.45393	1.19591e-08	2.24894	3.84484e-08	2.4562	6.85139e-10	-0.156693	0.999867	-0.0643983	0.937037	0.110805	0.837433
PITG_00373.r	-0.170794	0.833533	-0.434528	0.50455	-1.90424	0.000709281	0.186583	0.803625	0.363926	0.596639	0.0271084	0.970743	-0.278203	0.332297	-1.90803	8.04578e-10	0.399064	0.330145	0.550673	0.107066	0.326075	0.33073	-1.55188	7.73628e-14	0.707628	0.027665	0.84621	0.00233068	0.667414	0.00546794	2.29278	9.60597e-15	2.40071	1.19818e-18	2.26447	7.16231e-21	0.151524	0.999867	-0.0973385	0.875849	-0.227374	0.540985
PITG_00375.r	2.7899	7.03926e-07	-0.163511	0.750267	-1.66547	0.000178351	1.45837	0.00662236	1.11625	0.0314073	2.42105	9.84599e-06	-2.97147	1.8269e-42	-4.63393	3.57589e-49	-1.29505	0.000111856	-1.67733	1.30563e-11	-0.238525	0.445584	-1.58342	1.75506e-14	1.70305	5.90529e-13	1.3098	3.92621e-24	2.80136	1.49664e-72	3.31659	3.68255e-23	2.89821	1.39569e-30	4.42257	3.8899e-52	-0.377663	0.999867	1.03654	0.00175899	1.44041	2.01904e-12
PITG_00377	0.507095	0.476874	2.05076	0.0018143	1.8842	0.00848411	2.36813	0.000679907	1.75635	0.00942802	-0.00215808	0.997415	1.53256	2.58031e-05	1.21716	0.00639665	1.90668	5.48835e-05	1.24421	0.00184758	-0.385715	0.242711	NA	NA	NA	NA	NA	NA	-1.85773	5.24327e-09	NA	NA	NA	NA	-1.57931	1.81265e-05	NA	NA	-2.3154	2.4374e-07	-1.63005	4.41286e-06
PITG_00380	-0.877343	0.15016	2.93462	7.98012e-07	2.19102	0.000169772	1.85688	0.00174574	2.1862	0.000105282	1.45281	0.010767	3.79401	1.62497e-24	2.8824	2.15757e-13	2.77583	7.45461e-11	3.07662	6.22327e-15	2.45429	9.98909e-10	-0.824033	1.14673e-06	-0.984368	1.13645e-05	-0.7015	4.78811e-07	-1.2767	1.86751e-18	-0.121735	0.686035	0.129375	0.562958	-0.408111	0.0747849	0.297167	0.999867	-0.350651	0.282945	-0.624076	0.00194603
PITG_00381.r	-2.63574	1.76851e-10	-0.0108727	0.984705	0.502403	0.330735	-0.489722	0.337343	-0.335259	0.51232	-1.25417	0.00487054	2.61221	6.05797e-45	2.96484	3.47856e-30	2.19208	6.12819e-17	2.30283	1.01902e-28	1.50855	5.1288e-12	0.432603	0.017049	-0.387894	0.0989229	-0.293964	0.0454584	-1.04121	3.58766e-15	-0.782755	0.00200357	-0.720604	0.000327795	-1.42786	8.87756e-13	0.108387	0.999867	-0.710814	0.00812774	-0.796051	1.72593e-06
PITG_00382.r	NA	NA	NA	NA	NA	NA	NA	NA	NA	NA	NA	NA	NA	NA	NA	NA	NA	NA	NA	NA	NA	NA	NA	NA	NA	NA	NA	NA	NA	NA	NA	NA	NA	NA	NA	NA	NA	NA	NA	NA	NA	NA
PITG_00383	0.603608	0.314405	3.41702	4.58643e-09	4.05765	1.1348e-10	2.56987	1.06421e-05	2.81245	9.88943e-07	1.17732	0.0310299	2.79791	3.14198e-33	3.28429	7.71314e-23	2.00895	5.78215e-11	2.22086	4.67125e-16	0.701845	0.00290454	0.569057	0.0468092	-0.756411	0.0101396	-0.560083	0.0510819	-2.03103	3.45847e-33	-1.28276	0.000150792	-1.11518	0.00104228	-2.5559	3.9871e-24	0.210161	0.999867	-1.33453	1.62293e-06	-1.51946	1.15835e-10
PITG_00384.r	0.524144	0.358609	2.3648	3.67147e-06	2.34038	8.22238e-06	1.56137	0.00329453	1.70056	0.000680811	0.220522	0.683644	1.82932	7.44806e-20	1.64673	1.87333e-09	1.08549	0.000215788	1.189	7.37293e-08	-0.175694	0.471477	-0.103739	0.604827	-0.709576	0.00417214	-0.624712	1.76711e-05	-1.94162	3.49949e-45	-0.565897	0.0404753	-0.513025	0.0127421	-1.7927	2.27053e-16	0.0996367	0.999867	-1.29045	1.81512e-06	-1.36601	7.10718e-14
PITG_00385.r	-2.81635	1.10866e-09	-0.788389	0.0777132	-0.847698	0.0639494	-1.89176	2.58813e-05	-1.70426	0.000112307	-2.76509	1.19807e-09	2.01978	5.64751e-14	1.80174	1.35298e-08	0.97467	0.00426156	1.11703	0.000371426	0.179144	0.630292	-0.140461	0.448073	-1.0139	7.58197e-07	-0.887663	8.70177e-15	-1.77758	1.51924e-28	-0.837612	0.00313567	-0.741631	0.000561436	-1.59128	2.61205e-10	0.141305	0.999867	-0.821221	0.00200106	-0.939309	6.56977e-06
PITG_00386	-0.679061	0.367864	-0.834805	0.194568	-1.51504	0.0156948	-0.577987	0.416236	-0.888154	0.175451	-0.307087	0.673193	-0.16571	0.659031	-1.005	0.0088984	0.147874	0.768232	-0.212845	0.595221	0.506597	0.215107	-0.758249	0.0150894	0.343528	0.484279	-0.0320285	0.945297	0.736889	0.0422406	1.13802	0.00288034	0.732901	0.0231651	1.53934	8.32517e-06	-0.360192	0.999867	0.332944	0.608466	0.719706	0.0795987
PITG_00388.r	-0.325613	0.548237	2.2965	6.16424e-06	2.01004	7.74409e-05	2.27401	1.82269e-05	2.48421	2.81432e-06	1.65781	0.000992995	2.60667	8.99135e-35	2.16147	7.08122e-14	2.64172	3.48401e-19	2.80874	3.23314e-29	2.11282	9.1135e-18	-0.363318	0.120174	0.0658146	0.856842	0.216956	0.415126	-0.427528	0.0311587	0.467902	0.118478	0.590417	0.0325777	-0.0209247	0.936282	0.166638	0.999867	-0.55499	0.108682	-0.695967	0.00702535
PITG_00389.r	-0.257067	0.682346	-1.43086	0.00260126	-1.50423	0.00171531	-1.0542	0.0387858	-1.22925	0.0102122	-1.24519	0.0121468	-1.1852	0.000110862	-1.41737	1.79966e-05	-0.753044	0.0400589	-0.960199	0.0044928	-0.860525	0.0145094	-0.154343	0.539699	0.458847	0.0629978	0.240124	0.0514829	0.387656	0.0528865	0.645849	0.0851959	0.400189	0.153923	0.587149	0.0683499	-0.203439	0.999867	-0.128271	0.752151	0.0982	0.728343
PITG_00390	-0.351584	0.573086	-1.60195	0.000996686	-1.6654	0.000728777	-1.21636	0.0185999	-1.39849	0.00412027	-1.40578	0.00521344	-1.26189	3.28089e-05	-1.4842	7.114e-06	-0.820911	0.0240922	-1.03321	0.00199805	-0.926659	0.00791156	-0.144377	0.566492	0.467555	0.0588117	0.243783	0.0470906	0.398205	0.0457952	0.64451	0.0855174	0.393874	0.159765	0.587745	0.0665173	-0.208469	0.999867	-0.126421	0.756937	0.105075	0.707164
PITG_00391.r	-3.19939	8.22634e-05	0.824378	0.358687	-0.0846403	0.929941	0.240769	0.808764	0.402213	0.662112	-3.45048	2.40666e-05	4.01066	4.60608e-35	2.94264	3.63336e-18	3.48619	1.7763e-18	3.63028	2.25096e-22	-0.125117	0.800265	-0.989321	5.56283e-09	-0.490914	0.0264789	-0.363341	0.0248366	-4.07292	3.57663e-38	0.536291	0.058165	0.633241	0.00464388	-3.03783	9.4647e-15	0.141038	0.999867	-3.63997	1.51861e-22	-3.75746	3.92198e-27
PITG_00392.r	-2.54527	0.00220422	-4.28917	2.66802e-09	NA	NA	-4.7169	1.12956e-10	-4.54888	3.04835e-10	-6.0663	7.15916e-19	-1.76163	3.72857e-09	-0.457029	0.293349	-2.13396	1.17218e-08	-1.995	2.73604e-10	-3.40362	1.45973e-29	1.37932	7.62292e-07	-0.343791	0.223304	-0.218559	0.366421	-1.57841	8.39586e-23	-1.69062	3.09753e-07	-1.59259	9.43278e-08	-2.913	8.43881e-29	0.140363	0.999867	-1.29266	4.71178e-07	-1.40914	5.52621e-13
PITG_00393.r	-4.4374	4.49066e-07	-7.44107	6.25744e-25	NA	NA	-8.76836	3.52209e-37	-8.54841	8.12406e-37	-9.84164	1.62186e-51	-3.03123	6.54797e-27	0.535923	0.266144	-4.30877	4.33054e-32	-4.12652	8.72489e-43	-5.30147	3.1492e-64	3.64718	3.89825e-50	-1.24788	4.12657e-10	-1.08095	2.34473e-15	-2.20748	1.5177e-49	-4.85755	1.84053e-52	-4.72344	6.55437e-67	-5.80984	3.88791e-84	0.181636	0.999867	-1.01794	4.43113e-05	-1.17634	1.01566e-09
PITG_00394	0.205135	0.841903	1.86734	0.019309	3.34941	0.000203113	1.04522	0.202753	1.54568	0.0554361	-0.531079	0.482277	1.64209	0.000566949	2.95613	4.30347e-07	0.87995	0.113111	1.35647	0.00861105	-0.614851	0.171127	1.40319	0.000365009	-0.730525	0.0719687	-0.27405	0.507456	-2.19552	2.27143e-25	-2.0925	6.33602e-06	-1.66744	0.000122648	-3.55217	4.51543e-29	0.471692	0.999867	-1.52135	5.98852e-06	-1.96717	5.1594e-13
PITG_00395.r	-4.53239	7.9099e-17	-0.646838	0.241723	-0.150262	0.814092	-1.84846	0.000743364	-1.4415	0.00708697	-1.94588	0.000217863	3.86732	7.21232e-23	4.20652	1.19797e-22	2.7259	3.36108e-09	3.07875	7.66106e-13	2.71404	1.0713e-10	0.416333	0.108945	-1.10689	8.67669e-06	-0.771778	1.82985e-09	-1.09027	1.48885e-12	-1.48504	3.54428e-05	-1.18148	3.19132e-05	-1.45827	1.58063e-06	0.348822	0.999867	-0.041163	0.931314	-0.366445	0.119979
PITG_00396	-1.25832	0.0108859	1.01872	0.0385296	2.36673	8.86729e-06	-0.0489366	0.935712	0.199846	0.714337	0.149417	0.789783	2.26165	2.25168e-24	3.44842	1.85317e-28	1.25354	3.91047e-05	1.45125	1.2561e-08	1.53481	3.54659e-08	1.26486	1.96313e-10	-0.974838	2.53477e-06	-0.795072	2.01384e-10	-0.664685	1.61104e-05	-2.20352	5.82777e-14	-2.05483	1.63325e-18	-1.88291	2.05658e-13	0.194483	0.999867	0.252981	0.472283	0.0816027	0.745757
PITG_00397	1.42692	0.0133236	1.1603	0.0341808	1.22196	0.0287672	0.641855	0.266848	0.946313	0.0888374	1.97891	0.000500202	-0.287017	0.202658	-0.387015	0.186531	-0.747331	0.0126067	-0.487763	0.0617344	0.678479	0.0114558	-0.0195894	0.926926	-0.429298	0.0534577	-0.18601	0.165845	1.02769	4.35639e-09	-0.373749	0.206762	-0.160962	0.492684	1.09244	1.59874e-05	0.258593	0.999867	1.4001	2.18777e-07	1.16444	1.10503e-07
PITG_00398.r	1.05152	0.0512329	-0.0686203	0.894955	0.586872	0.243465	0.0892611	0.875494	0.272576	0.602068	-0.804732	0.0827151	-1.13679	3.50845e-08	-0.642609	0.0234007	-0.922345	0.00110294	-0.779235	0.000835474	-1.72978	3.25647e-13	0.575171	0.00106367	0.242537	0.303805	0.372843	0.00895437	-0.528767	0.000138508	-0.298983	0.250569	-0.196379	0.351073	-1.0597	2.50769e-07	0.145568	0.999867	-0.829639	0.00154281	-0.951404	5.10818e-08
PITG_00399.r	2.78469	1.57883e-05	2.75765	4.70345e-06	3.46699	5.19043e-08	2.72862	8.30833e-06	2.6513	1.02395e-05	1.40405	0.0172993	-0.0386222	0.882946	0.505267	0.11394	-0.0103303	0.97723	-0.123833	0.670667	-1.25552	2.75021e-06	0.627139	0.000413384	0.0575264	0.82296	-0.0698327	0.691652	-1.15381	4.74075e-17	-0.535693	0.0269653	-0.689749	0.000638603	-1.736	2.18303e-15	-0.112226	0.999867	-1.26907	9.38655e-08	-1.13321	1.44196e-09
PITG_00400	3.38433	3.58756e-06	3.04885	4.76048e-06	4.26415	2.92043e-09	3.01558	9.75285e-06	2.82818	2.01931e-05	1.47062	0.0235419	-0.346427	0.239698	0.701867	0.0507615	-0.321819	0.383473	-0.544991	0.0869502	-1.7894	2.46404e-09	1.1313	1.66179e-09	0.0543159	0.842986	-0.183354	0.306322	-1.3794	2.05456e-23	-1.043	3.94544e-05	-1.30747	8.13222e-09	-2.46648	1.30593e-27	-0.222651	0.999867	-1.49207	3.30785e-10	-1.24531	3.80283e-11
PITG_00401	0.498932	0.357586	1.68188	0.000315399	2.26868	4.93574e-06	1.39517	0.00393519	1.49737	0.00175769	0.903563	0.057097	1.17234	3.95923e-11	1.59758	2.87531e-10	0.943888	0.00013987	0.998176	3.58113e-07	0.531728	0.0139251	0.504449	0.00404737	-0.197347	0.384355	-0.158785	0.264073	-0.578082	8.11606e-06	-0.66624	0.00511937	-0.657336	0.000799342	-1.03667	6.81964e-07	0.0533864	0.999867	-0.438066	0.11184	-0.468192	0.00686595
PITG_00402	-0.0295782	0.963684	0.39586	0.447029	1.28184	0.0158836	-0.433705	0.400873	-0.120853	0.827142	-0.909587	0.0507391	0.412998	0.0491329	1.13652	8.39829e-05	-0.359211	0.21567	-0.0873322	0.724378	-0.752897	0.00158906	0.802191	5.03756e-05	-0.742594	0.000484267	-0.484782	0.00206967	-1.10129	2.45354e-14	-1.51119	5.32997e-09	-1.28266	1.18057e-08	-1.8599	4.78463e-17	0.272442	0.999867	-0.417736	0.141271	-0.666443	0.000308863
PITG_00403.r	0.885094	0.139198	2.09251	0.00013555	1.1528	0.035983	2.4717	1.90622e-05	2.55804	7.03588e-06	2.74261	8.74878e-06	1.19622	8.37715e-09	0.097464	0.755578	1.6324	9.46623e-09	1.68686	2.88295e-11	1.97898	4.11069e-12	-1.01874	1.71249e-07	0.466338	0.0530441	0.505401	0.0120045	0.839768	0.000146461	1.52134	7.2153e-09	1.53387	9.08344e-11	1.90874	9.20861e-13	0.0552867	0.999867	0.322421	0.46367	0.289136	0.403902
PITG_00404	-1.60143	0.0757904	-2.75369	0.00060799	-1.10121	0.224276	-3.26193	5.00932e-05	-3.10737	0.000102164	-3.34867	3.25694e-05	-1.16084	3.63267e-10	0.330374	0.361424	-1.61277	1.69243e-10	-1.49198	3.32991e-13	-1.61924	3.04565e-13	1.5686	2.38463e-09	-0.423088	0.0316188	-0.316228	0.0256228	-0.39474	0.00611592	-1.95906	7.6014e-10	-1.88031	3.84811e-11	-1.91672	1.25231e-10	0.122202	0.999867	-0.0294982	0.943006	-0.128468	0.570497
PITG_00405	-1.24205	0.17643	-1.95003	0.0149754	-0.672052	0.470503	-2.60479	0.000836396	-2.20187	0.0058002	-2.55373	0.00109092	-0.714858	0.00327009	0.400225	0.26434	-1.31293	1.71587e-05	-0.946783	0.000756289	-1.18239	1.09199e-05	1.19114	1.8791e-07	-0.56788	0.0141956	-0.216211	0.369254	-0.402034	0.0179276	-1.72537	1.28428e-09	-1.40651	1.06679e-06	-1.5498	2.41111e-10	0.365755	0.999867	0.10629	0.791185	-0.23707	0.359704
PITG_00406.r	-2.13857	8.02154e-05	-2.0579	6.61495e-05	-1.92584	0.000224905	-1.95603	0.000250077	-1.88506	0.000236063	-2.1524	3.55686e-05	0.0640922	0.790181	0.0333845	0.914089	0.224273	0.475498	0.270918	0.30831	0.112034	0.703352	0.0515095	0.787056	0.192096	0.414087	0.22332	0.122375	0.110484	0.472287	0.177248	0.535004	0.178655	0.422093	0.104503	0.661815	0.0452636	0.999867	-0.139097	0.705096	-0.160929	0.50629
PITG_00407	-0.621543	0.20129	-0.661866	0.120293	-1.08301	0.00928599	-0.633397	0.160097	-0.49498	0.26781	-0.358901	0.447251	-0.0565432	0.768772	-0.638189	0.0100642	0.0298294	0.916227	0.130363	0.553228	0.389143	0.0911381	-0.502022	0.00231126	0.117243	0.605113	0.202802	0.166407	0.507625	0.000999677	0.655187	0.0110941	0.711507	0.000514461	1.0561	3.61844e-06	0.100119	0.999867	0.333796	0.26844	0.256704	0.250252
PITG_00408.r	-2.45673	4.06377e-06	-4.52108	3.35138e-24	-1.95362	0.000387217	-5.22298	5.54658e-30	-5.2134	6.80791e-31	-5.06399	8.40383e-28	-2.07605	1.00038e-27	0.329046	0.294137	-2.71944	3.16031e-25	-2.75327	2.29596e-37	-2.48159	5.75437e-28	2.48334	3.11169e-37	-0.611992	0.00201054	-0.662712	3.19596e-07	-0.343083	0.0175557	-3.06105	8.77276e-27	-3.14226	2.38873e-38	-2.78096	4.88105e-29	-0.0354494	0.999867	0.21153	0.52439	0.270072	0.213507
PITG_00409.r	-0.186821	0.743364	0.677104	0.136375	1.25851	0.00678105	0.275405	0.585936	0.332707	0.495538	0.15483	0.761924	0.850397	7.58529e-06	1.26897	3.35108e-07	0.506365	0.0510612	0.517237	0.0159072	0.468071	0.042132	0.500236	0.00298084	-0.314047	0.126332	-0.318725	0.0356687	-0.319475	0.025392	-0.779097	0.00114035	-0.813949	8.07226e-05	-0.774378	0.000253693	0.010818	0.999867	-0.0629473	0.870949	-0.0507328	0.835178
PITG_00410	2.10276	0.000393021	-1.17091	0.0090129	0.612376	0.264896	-1.98108	1.29418e-05	-1.71995	0.000126977	-0.418957	0.41775	-3.28921	5.15409e-28	-1.65981	7.33582e-05	-4.04077	2.50935e-26	-3.82261	4.27618e-31	-2.39149	8.0006e-12	1.70148	4.64164e-12	-0.718123	0.000698837	-0.519348	0.000115166	0.959888	3.75119e-08	-2.38327	7.13531e-13	-2.21682	9.03207e-15	-0.692559	0.0232996	0.214519	0.999867	1.62151	4.06252e-09	1.42967	1.14496e-10
PITG_00411	0.245234	0.698425	1.47514	0.00518108	0.580794	0.274468	1.25705	0.0228398	1.19655	0.0297809	1.08682	0.0419334	1.21662	1.62291e-07	0.163501	0.607045	1.05671	0.000744188	0.946605	0.000242318	0.966883	0.000411062	-0.974714	2.07043e-07	-0.128156	0.692824	-0.254972	0.259801	-0.19161	0.362876	0.884588	0.00092348	0.727774	0.00144725	0.831833	0.000240797	-0.11193	0.999867	-0.116932	0.808607	0.0168665	0.960234
PITG_00412	0.785347	0.148527	1.03728	0.0367058	0.426401	0.400055	1.74403	0.0010988	1.38064	0.00743058	1.40075	0.00607681	0.237696	0.279332	-0.534293	0.0608081	1.00259	0.000991617	0.599949	0.0178697	0.744715	0.00500375	-0.690989	0.000152896	0.795562	0.00139155	0.37699	0.0528794	0.574311	0.00149987	1.52406	5.97721e-09	1.07592	6.75931e-07	1.30761	2.05323e-09	-0.403475	0.999867	-0.284446	0.487981	0.145229	0.612109
PITG_00413	1.58767	0.00284175	-1.65763	0.000457759	-1.91727	6.16579e-05	-0.510786	0.342482	-1.02746	0.03107	0.274006	0.62018	-3.26518	7.42867e-35	-3.68564	2.38651e-28	-2.06429	1.24227e-11	-2.60655	7.23028e-23	-1.18754	9.49754e-08	-0.339839	0.140363	1.22509	3.13207e-06	0.673513	3.10051e-09	2.14044	2.03508e-40	1.59575	5.81559e-06	1.01891	2.87835e-05	2.5267	3.91455e-20	-0.535999	0.880045	0.858533	0.00450472	1.41742	2.09422e-13
PITG_00414.r	-4.75043	3.06196e-13	-3.59132	1.31066e-08	-3.12646	2.79247e-06	-4.27478	5.61884e-11	-4.18775	6.45609e-11	-4.05555	6.22129e-11	1.1442	6.76163e-06	1.44976	1.67012e-05	0.515141	0.131985	0.563271	0.0454678	0.81974	0.0039136	0.386662	0.151276	-0.597416	0.0397008	-0.564403	0.0201283	-0.263917	0.236577	-0.944009	0.00313913	-0.945909	0.00129578	-0.602924	0.0263538	0.0455586	0.999867	0.277769	0.515086	0.253019	0.377419
PITG_00415.r	-3.08116	6.12739e-07	-2.86071	2.86958e-06	-2.16115	0.000753618	-3.39568	3.48373e-08	-3.09893	3.73056e-07	-3.22302	1.15081e-07	0.204836	0.277472	0.743146	0.00550082	-0.273766	0.301569	0.0047947	0.983587	-0.0157778	0.949493	0.617636	0.00043157	-0.449549	0.0236907	-0.185157	0.220384	-0.158331	0.242953	-1.03368	1.38987e-05	-0.798921	0.000101798	-0.729867	0.000414014	0.279505	0.999867	0.234568	0.456302	-0.0224073	0.923696
PITG_00416.r	3.40294	0.00513802	4.87362	0.000100979	4.7524	0.000153214	4.63449	0.000228496	4.58527	0.000183953	3.8488	0.00137857	1.45246	6.83866e-10	1.16954	0.000130777	1.27065	3.14666e-05	1.21895	2.27004e-06	0.569298	0.0350169	-0.197948	0.359521	-0.151639	0.599283	-0.217579	0.30031	-0.82413	4.86257e-07	0.0840907	0.77673	-0.0139869	0.959563	-0.577683	0.00986278	-0.0521859	0.999867	-0.727216	0.00968255	-0.653535	0.00181323
PITG_00417.r	0.750686	0.17198	0.231103	0.647171	-0.416179	0.391001	1.16343	0.0237115	1.10207	0.0275756	2.34535	1.3134e-05	-0.534845	0.00617372	-1.34212	6.17515e-07	0.45403	0.113907	0.361107	0.131297	1.717	2.42039e-10	-0.728548	2.65729e-05	1.01822	1.07996e-06	0.910927	8.83155e-11	2.30749	2.71034e-45	1.78034	1.3721e-13	1.64643	1.03086e-16	3.08706	2.36593e-39	-0.0913561	0.999867	1.23913	2.34222e-05	1.35117	2.83845e-09
PITG_00418	1.10467	0.126923	0.276055	0.678996	-0.254109	0.708876	1.10622	0.105913	0.704839	0.298681	2.08001	0.00322223	-0.845202	0.00333801	-1.53518	6.6585e-06	0.0410909	0.927611	-0.406089	0.243786	1.09566	0.00329898	-0.614454	0.00614217	0.916969	0.00180392	0.453464	0.0774791	1.99787	1.23183e-14	1.56419	2.12628e-07	1.07525	7.14336e-05	2.65989	1.95806e-19	-0.44668	0.999867	1.02927	0.0188178	1.49775	5.68959e-06
PITG_00419.r	0.786483	0.194611	-2.08636	3.17988e-06	-1.66207	0.000402352	-1.97119	2.7488e-05	-2.03419	8.71078e-06	-1.60128	0.000860171	-2.89642	3.30693e-49	-2.63387	8.81243e-23	-2.72497	1.80469e-24	-2.8257	2.30287e-38	-2.26274	8.98519e-21	0.343254	0.0498804	0.198596	0.386369	0.0865268	0.587192	0.695362	6.61456e-06	-0.111943	0.704082	-0.250414	0.251822	0.398879	0.0938297	-0.0972415	0.999867	0.440637	0.13469	0.560739	0.00768573
PITG_00420	1.0033	0.194412	1.114	0.108589	0.754019	0.298287	0.591419	0.414015	1.15585	0.11365	-0.121923	0.875801	0.108256	0.711621	-0.410113	0.248795	-0.356806	0.32583	0.151212	0.655568	-0.993227	0.00247898	-0.435262	0.10844	-0.435245	0.154799	0.0591879	0.87027	-1.03491	9.91081e-05	0.0369985	0.917179	0.499145	0.122766	-0.555101	0.0714262	0.508106	0.999867	-0.659822	0.0870104	-1.144	0.000295377
PITG_00421.r	0.739231	0.154553	-1.58445	0.000146041	-0.329947	0.488921	-1.59703	0.000203737	-1.59507	0.000115866	-1.57642	0.000178381	-2.34009	2.54883e-34	-1.24701	3.25949e-07	-2.29646	5.35419e-19	-2.32534	9.19853e-25	-2.18941	1.48433e-20	1.17359	1.77696e-12	0.0713919	0.794441	0.0284725	0.872649	0.213576	0.163692	-1.06894	5.46678e-05	-1.14049	9.83183e-08	-0.914502	3.59471e-05	-0.0267825	0.999867	0.0848778	0.833321	0.134587	0.581684
PITG_00422.r	1.30562	0.00705773	1.24123	0.00449964	1.9863	2.3133e-05	0.652137	0.168666	0.748165	0.0978856	0.0773322	0.87955	-0.0781892	0.698869	0.505694	0.0733079	-0.608352	0.025007	-0.555797	0.00676793	-1.10121	3.51925e-07	0.662494	0.000317034	-0.497793	0.0213576	-0.46245	0.000338062	-0.959669	1.26064e-12	-1.12399	7.8951e-06	-1.1201	2.99207e-08	-1.57706	7.40108e-13	0.0500303	0.999867	-0.520224	0.0600083	-0.546796	0.00285876
PITG_00423.r	0.278833	0.628175	0.210416	0.666408	0.0959166	0.85344	-0.00215076	0.9969	0.0247875	0.962076	-0.161993	0.756885	-0.0854058	0.662839	-0.360694	0.166059	-0.241298	0.378017	-0.256282	0.226548	-0.313571	0.178009	-0.195773	0.256381	-0.127106	0.592908	-0.155821	0.298506	-0.163835	0.273083	0.102373	0.694622	0.04453	0.843488	0.0759777	0.743521	-0.0135805	0.999867	-0.0953093	0.805001	-0.0581842	0.801044
PITG_00424	1.30014	0.0162275	0.80687	0.113741	1.26704	0.0155226	0.516893	0.346618	0.69791	0.185074	1.29832	0.0112755	-0.508224	0.0326094	-0.207442	0.53346	-0.740045	0.0223336	-0.600533	0.0243603	0.124953	0.689026	0.378547	0.0618487	-0.199703	0.488347	-0.0771227	0.728828	0.693542	6.59694e-05	-0.541078	0.0512131	-0.448803	0.0586767	0.36205	0.119695	0.137384	0.999867	0.837704	0.00534308	0.722889	0.00105754
PITG_00425a.r	-2.6004	1.8485e-05	-1.55172	0.014146	-2.36963	8.60366e-05	-1.33089	0.046816	-1.07473	0.123173	-1.35355	0.0416335	1.04428	1.59591e-07	0.0647416	0.833764	1.32185	2.77073e-06	1.51754	8.66406e-10	1.37488	8.49454e-09	-0.901392	1.77339e-06	0.306598	0.2316	0.489175	0.01507	0.393474	0.0114636	1.24025	2.07474e-06	1.39247	4.01035e-09	1.34071	5.52308e-10	0.196873	0.999867	0.0300728	0.948735	-0.144846	0.59678
PITG_00425b.r	0.81648	0.128502	0.751228	0.121134	1.09298	0.0265821	0.429621	0.412654	0.626571	0.209509	0.32185	0.535523	-0.0821199	0.707693	0.0988564	0.74555	-0.344746	0.270268	-0.185713	0.451214	-0.367775	0.129552	0.260442	0.168522	-0.230119	0.406296	-0.0884551	0.647701	-0.222143	0.135821	-0.452962	0.0965643	-0.342051	0.113947	-0.437604	0.034282	0.156552	0.999867	-0.05075	0.909482	-0.183114	0.398145
PITG_00426.r	1.23008	0.0150029	-0.507101	0.259712	-0.772698	0.0860405	-0.0622871	0.912214	-0.174013	0.729202	-0.0153438	0.977531	-1.75266	8.91941e-21	-2.17782	2.03718e-16	-1.25229	1.56542e-06	-1.40485	2.47988e-11	-1.11777	4.15765e-07	-0.346721	0.0471516	0.527445	0.0114482	0.361801	0.0144421	0.698202	4.36177e-07	0.906798	0.00104936	0.7132	0.00114895	1.08937	7.05295e-07	-0.149526	0.999867	0.113531	0.765526	0.285916	0.183541
PITG_00427.r	0.737198	0.245051	1.86951	0.00153801	2.70878	1.94725e-05	1.30193	0.0339241	1.45736	0.0159577	1.12316	0.0529116	1.11913	4.10257e-06	1.79797	5.05843e-08	0.610492	0.0805567	0.708337	0.0110321	0.514807	0.0583008	0.756991	0.00440024	-0.475336	0.154317	-0.395385	0.131261	-0.539759	0.00749776	-1.19374	0.000525323	-1.14404	0.00014186	-1.25196	1.52458e-06	0.0949787	0.999867	-0.124392	0.805894	-0.193783	0.511351
PITG_00430.r	1.34388	0.0216951	1.17694	0.0297421	1.37212	0.0153106	1.2219	0.03119	1.32574	0.0202623	1.90454	0.000979057	-0.183308	0.407819	-0.147388	0.662836	-0.0803394	0.806737	-0.0268623	0.920754	0.683783	0.0145276	0.118257	0.636197	0.133664	0.635454	0.172316	0.378195	0.923933	2.82179e-07	0.0541868	0.869918	0.0597056	0.837522	0.85665	0.00169306	0.0524193	0.999867	0.737924	0.0179898	0.705916	0.00258192
PITG_00431	3.62447	8.82369e-11	-1.30746	0.00384434	-2.27999	1.97096e-07	-0.652001	0.220802	-0.408563	0.410729	2.22271	2.06649e-05	-4.94467	2.45247e-52	-6.07482	2.19106e-49	-4.23752	1.69566e-22	-4.02397	5.69901e-38	-1.27368	1.14739e-06	-1.05318	1.12707e-05	0.727394	0.0421791	0.933751	5.83151e-12	3.7333	7.30785e-70	1.80857	7.35261e-05	1.99159	1.0691e-11	4.83352	1.52721e-37	0.223382	0.999867	2.9505	2.19656e-14	2.74895	1.40463e-30
PITG_00432	NA	NA	NA	NA	NA	NA	NA	NA	NA	NA	NA	NA	NA	NA	NA	NA	NA	NA	NA	NA	NA	NA	NA	NA	NA	NA	NA	NA	NA	NA	NA	NA	NA	NA	NA	NA	NA	NA	NA	NA	NA	NA
PITG_00433	NA	NA	NA	NA	NA	NA	NA	NA	NA	NA	NA	NA	NA	NA	NA	NA	NA	NA	NA	NA	NA	NA	NA	NA	NA	NA	NA	NA	NA	NA	NA	NA	NA	NA	NA	NA	NA	NA	NA	NA	NA	NA
PITG_00436	1.20668	0.239357	-3.83497	8.09809e-10	-2.91838	1.1767e-05	-2.94807	9.08759e-06	-3.35395	1.40287e-07	-1.73115	0.0181056	-5.07495	1.49342e-59	-4.3188	5.1366e-25	-4.12647	2.41485e-22	-4.55036	1.3875e-36	-2.82445	2.36099e-09	0.837804	1.8898e-06	0.973185	4.57735e-07	0.537399	8.97261e-05	2.29608	3.07569e-39	0.170851	0.509316	-0.292422	0.163629	1.50967	1.16123e-09	-0.420348	0.954762	1.27265	1.15112e-05	1.71366	4.64602e-14
PITG_00437.r	2.29512	3.49178e-05	-0.357124	0.484861	-0.169009	0.760352	0.382495	0.487894	0.106912	0.844858	1.14085	0.0299481	-2.6689	9.75783e-46	-2.64131	1.18455e-25	-1.87349	2.91172e-12	-2.17571	7.14286e-25	-1.02861	3.88197e-05	0.107529	0.55641	0.822757	3.62975e-05	0.509021	0.000207053	1.70139	1.45401e-24	0.748068	0.00467483	0.408095	0.0497983	1.64081	1.82501e-12	-0.298739	0.999867	0.823508	0.00316229	1.1444	8.50413e-09
PITG_00438.r	4.65303	1.26512e-08	1.40373	0.0243389	3.27404	1.43969e-05	1.93262	0.00395542	1.87784	0.00441879	1.46335	0.0241633	-3.25633	5.81611e-15	NA	NA	-2.66745	5.90305e-07	-2.76975	1.71982e-09	-3.06608	6.9111e-12	1.80722	4.70586e-07	0.61657	0.0884384	0.500783	0.100023	0.248642	0.369261	-1.14808	0.012437	-1.29939	0.000957106	-1.50825	0.000117487	-0.101788	0.999867	-0.421314	0.405621	-0.29956	0.401132
PITG_00439	-0.0219669	0.981882	-6.29322	5.23832e-21	-4.43559	1.55716e-12	-6.61955	8.00973e-22	-6.68688	1.05071e-22	-5.6637	4.32111e-17	-6.27952	4.22573e-82	-4.5839	1.82422e-43	-6.54731	1.3995e-55	-6.65656	5.33774e-64	-5.51452	3.56571e-40	1.77713	3.55191e-13	-0.236835	0.355809	-0.362028	0.00196635	0.827437	0.00256167	-1.97801	1.27017e-08	-2.13339	1.34517e-14	-0.901994	0.00942049	-0.110255	0.999867	1.00679	0.00458847	1.14028	0.00023775
PITG_00440	0.475829	0.3751	0.179433	0.70904	-0.0734375	0.885789	0.479961	0.322467	0.487522	0.295078	0.358677	0.458693	-0.309941	0.0869387	-0.724109	0.00328406	0.0476847	0.863172	0.0192037	0.930187	0.00955762	0.96977	-0.333757	0.0539122	0.38705	0.0461427	0.344176	0.012421	0.382141	0.0056871	0.755599	0.00280573	0.683369	0.00103685	0.760975	0.000493303	-0.0277257	0.999867	-0.0620236	0.874654	-0.0113119	0.963533
PITG_00441.r	0.690994	0.216205	1.00041	0.0407563	1.27379	0.0113776	0.300829	0.578542	0.689406	0.173049	0.629043	0.214172	0.291434	0.146642	0.406218	0.140978	-0.350495	0.193795	-0.0042852	0.986298	0.0658008	0.795166	0.193051	0.285794	-0.611273	0.00158088	-0.280891	0.0552746	-0.161887	0.240356	-0.768211	0.00141863	-0.469126	0.0254868	-0.310296	0.136411	0.345469	0.999867	0.391221	0.160751	0.0688987	0.753168
PITG_00442	1.33817	0.0231758	2.50658	7.75565e-06	3.1905	1.02489e-07	0.788977	0.165577	1.41905	0.0105073	1.7286	0.00191882	1.14859	9.73589e-06	1.67609	6.37119e-07	-0.510165	0.12649	0.0789148	0.793997	0.518999	0.071799	0.602584	0.00397331	-1.62565	1.96958e-12	-1.05438	1.15071e-09	-0.565843	0.000213749	-2.19064	4.31877e-16	-1.65309	1.60435e-12	-1.12312	2.20359e-07	0.585669	0.738777	1.00149	0.000182757	0.438512	0.0315124
PITG_00443	1.17142	0.0255035	1.3795	0.00416531	0.436388	0.385489	1.3477	0.00866808	1.41897	0.00398037	1.6362	0.00113864	0.19069	0.602535	-0.913608	0.0123278	0.215798	0.625902	0.247905	0.541751	0.591657	0.127729	-1.02501	0.000298801	0.0541154	0.856707	0.0727489	0.610382	0.46385	0.0249648	1.11345	0.0101263	1.10371	0.00137326	1.53207	9.76266e-05	0.0335133	0.999867	0.352442	0.255118	0.342092	0.181134
PITG_00444.r	-0.294729	0.619262	-0.0751353	0.891795	0.249821	0.646361	0.0384494	0.950259	-0.0629924	0.906596	-1.87718	8.46124e-05	0.201556	0.310512	0.366494	0.163824	0.371417	0.155525	0.243849	0.278273	-1.45613	7.39074e-07	0.244283	0.15505	0.198313	0.367365	0.0578895	0.719157	-1.59464	2.16451e-21	-0.0123111	0.9673	-0.180357	0.403139	-1.79359	4.58299e-13	-0.125471	0.999867	-1.85019	7.82728e-13	-1.70157	4.53444e-16
PITG_00445	-5.41818	6.38733e-12	-9.26482	2.37688e-48	-7.21653	9.35252e-22	-9.29747	1.73358e-46	-9.42874	3.43508e-48	-8.57452	2.41282e-37	-3.85773	2.34028e-69	-1.97746	2.90325e-10	-3.84227	2.96503e-38	-4.01315	8.06898e-61	-3.03428	1.60541e-25	1.95675	1.45746e-26	0.0462973	0.854598	-0.139572	0.348718	0.88539	2.52811e-07	-1.87644	1.0329e-13	-2.09087	3.24288e-21	-1.02456	3.67967e-05	-0.171139	0.999867	0.783207	0.00473558	0.976983	4.79353e-06
PITG_00446.r	-6.11286	2.05655e-16	-10.6624	2.47714e-69	-8.19239	6.39164e-33	-10.9528	5.51596e-65	-11.0501	7.78821e-69	-10.3079	9.28447e-60	-4.5623	1.58919e-90	-2.25931	7.75036e-12	-4.80111	9.70753e-51	-4.94167	1.72039e-65	-4.07162	4.10589e-44	2.3822	7.00112e-22	-0.20725	0.415864	-0.363561	0.00287174	0.55331	0.00624526	-2.55377	1.6099e-14	-2.73989	3.93516e-22	-1.7808	1.73118e-08	-0.141797	0.999867	0.703285	0.026155	0.868302	0.000458941
PITG_00447.r	-4.35946	4.37887e-12	-6.67663	3.79022e-35	-3.08745	1.73935e-05	-7.79098	1.21541e-42	-7.73061	8.08789e-43	-7.80462	4.24562e-44	-2.3276	2.05054e-31	1.09955	0.00898213	-3.3833	8.54486e-30	-3.37658	5.52703e-40	-3.32157	7.34874e-36	3.50603	4.63784e-26	-1.02412	3.48281e-07	-1.03516	9.81521e-17	-0.931702	3.48503e-11	-4.49597	1.70192e-25	-4.53756	1.83221e-32	-4.3897	8.15515e-29	0.0046066	0.999867	0.0349329	0.936817	0.0534025	0.838106
PITG_00448.r	0.808921	0.184149	-0.548293	0.305716	0.213882	0.724649	-1.02816	0.0502369	-0.804835	0.131025	0.987637	0.0832287	-1.37971	1.63316e-14	-0.777362	0.00465463	-1.80275	3.17249e-13	-1.62161	2.74716e-14	0.304399	0.226563	0.680857	0.00038333	-0.394003	0.0518523	-0.228353	0.16728	1.74513	2.54202e-28	-1.0412	0.000162828	-0.9051	0.000135532	1.11283	5.74445e-06	0.181914	0.999867	2.08376	1.11437e-17	1.92425	3.24408e-20
PITG_00449.r	-1.726	0.00024286	-1.19879	0.00995612	-0.793033	0.114114	-3.24922	4.55926e-14	-2.59552	1.10016e-09	-1.6371	0.000324549	0.517329	0.0141487	0.764433	0.0114104	-1.47372	2.62652e-07	-0.862086	8.8532e-05	0.21699	0.393746	0.322727	0.114261	-1.95705	6.66122e-20	-1.36489	3.22054e-23	-0.238129	0.084727	-2.2432	1.10419e-14	-1.68361	1.76908e-13	-0.513872	0.0217975	0.607308	0.654638	1.66201	7.05305e-11	1.07743	8.28756e-10
PITG_00450.r	0.0643905	0.921658	2.02255	5.82422e-05	1.76158	0.000712966	2.07539	8.72827e-05	2.34018	5.18293e-06	2.05058	7.92328e-05	1.94249	5.80675e-24	1.5221	1.9751e-08	2.05261	1.09848e-14	2.28805	1.58088e-25	2.11423	9.31498e-20	-0.343237	0.075635	0.140598	0.600349	0.361214	0.0297302	0.236366	0.120891	0.518567	0.0431133	0.709279	0.000976529	0.623896	0.00360424	0.235013	0.999867	0.0366392	0.93226	-0.174639	0.441003
PITG_00451	0.774093	0.270736	0.482349	0.459616	0.508217	0.444517	-0.103941	0.888102	0.0157215	0.981805	0.601239	0.363169	-0.30539	0.12582	-0.440102	0.103598	-0.834574	0.00276419	-0.734283	0.00228302	-0.0461979	0.865576	-0.0546534	0.774291	-0.499307	0.0155571	-0.41408	0.000646942	0.322403	0.0368464	-0.409608	0.140082	-0.353909	0.0960518	0.421942	0.0648997	0.10055	0.999867	0.76398	0.0032403	0.686661	0.000642607
PITG_00452	0.753505	0.13605	3.59289	2.54583e-13	2.68046	5.53312e-08	3.71811	2.14557e-12	3.82738	5.01357e-14	4.95968	5.82634e-20	2.8254	4.99414e-37	1.75538	1.82885e-09	3.00904	5.24288e-22	3.08262	2.12244e-34	4.3317	6.98647e-51	-0.9908	1.60154e-06	0.215502	0.485124	0.273522	0.217536	1.56624	7.9472e-15	1.24632	1.31195e-05	1.26885	2.30763e-07	2.60393	1.98628e-24	0.0703584	0.999867	1.29509	0.000259456	1.24557	1.62114e-06
PITG_00453	0.451849	0.414538	-0.373491	0.443412	-0.960818	0.0415676	-0.424642	0.400596	-0.482838	0.317344	-0.0919284	0.866122	-0.842192	2.42459e-05	-1.5892	3.31011e-08	-0.83565	0.00191067	-0.932374	5.45098e-05	-0.416607	0.0835076	-0.668505	0.000351023	0.0370661	0.891294	-0.0752632	0.607861	0.488756	0.000645326	0.741128	0.00939034	0.598771	0.00651355	1.20157	4.54392e-07	-0.0971207	0.999867	0.394037	0.169078	0.514372	0.0101756
PITG_00454.r	-0.878388	0.0661329	-0.238027	0.606909	-0.484605	0.289578	-0.478282	0.301107	-0.39021	0.394669	-0.58999	0.189384	0.628646	0.00738425	0.224899	0.487345	0.44686	0.154147	0.490983	0.0695758	0.416827	0.143505	-0.327678	0.0577482	-0.150081	0.526545	-0.12191	0.411182	-0.148758	0.314206	0.214266	0.444748	0.212221	0.326809	0.223809	0.325543	0.042737	0.999867	-0.0562362	0.890557	-0.0756307	0.759564
PITG_00455	-0.432963	0.594614	1.59034	0.0269816	2.36507	0.00171019	0.93652	0.210128	1.1936	0.104726	0.569722	0.447616	2.01436	3.05443e-16	2.62752	1.71239e-16	1.42094	2.16989e-05	1.60759	1.68307e-08	1.13014	0.000205066	0.692625	0.000377141	-0.559199	0.0175959	-0.391069	0.00159312	-0.821223	5.64292e-09	-1.21412	5.20701e-05	-1.07774	2.52279e-06	-1.46733	1.91732e-09	0.182604	0.999867	-0.319999	0.353768	-0.479093	0.0190328
PITG_00456	-0.625288	0.334243	0.083838	0.900473	0.257379	0.703636	-0.356622	0.581856	-0.132288	0.842704	-0.264396	0.682878	0.690328	0.000889002	0.704221	0.0160397	0.30656	0.297784	0.481632	0.0379156	0.488026	0.0419239	0.0955062	0.669705	-0.354812	0.152246	-0.193329	0.306179	-0.138677	0.401525	-0.414868	0.129968	-0.281883	0.222516	-0.18946	0.400879	0.17679	0.999867	0.158376	0.666167	0.00528075	0.984582
PITG_00457	0.898372	0.100852	1.88878	0.000236451	2.52331	3.15661e-06	1.3092	0.0128697	1.45069	0.00484058	1.37109	0.00793298	0.972773	2.27456e-07	1.44726	1.8774e-08	0.450387	0.0982318	0.548472	0.0151263	0.599728	0.012862	0.553033	0.00196688	-0.492871	0.0097693	-0.409449	0.00233771	-0.309819	0.0351242	-1.01175	8.45819e-05	-0.957375	7.19597e-06	-0.817188	0.000307745	0.098753	0.999867	0.125466	0.722925	0.0498789	0.838757
PITG_00458	1.95184	0.00026795	1.41586	0.00540204	2.17027	4.95048e-05	1.19223	0.0241178	1.37506	0.0065528	1.69245	0.0010949	-0.556454	0.00175644	0.0372905	0.903034	-0.724356	0.00389242	-0.571453	0.0045722	-0.132842	0.572911	0.672937	0.000659219	-0.140624	0.559588	0.000702673	0.997133	0.48713	0.000424008	-0.781756	0.00572394	-0.666269	0.00418285	-0.140068	0.58479	0.156419	0.999867	0.570047	0.0357276	0.437124	0.0228542
PITG_00459	0.0880446	0.889412	0.867213	0.0694296	0.995454	0.04135	0.758692	0.130092	0.92086	0.0599129	0.773587	0.115953	0.761328	2.40672e-05	0.729076	0.00370498	0.710026	0.00398105	0.826807	7.10135e-05	0.812631	0.000164809	0.0476842	0.807135	-0.0216829	0.937329	0.0813321	0.645596	0.114907	0.432378	-0.0342752	0.897167	0.0412875	0.854501	0.111791	0.603454	0.117949	0.999867	0.0785508	0.83918	-0.0154838	0.950302
PITG_00460.r	2.28108	7.67048e-06	0.822313	0.0839738	0.581788	0.238526	1.13031	0.0231891	1.23448	0.00913861	1.06082	0.0278678	-1.4751	3.98695e-16	-1.87525	5.14959e-14	-1.10911	1.56396e-05	-1.03697	3.66518e-07	-1.09307	5.00842e-07	-0.321265	0.0542376	0.39737	0.0411644	0.452977	0.000593955	0.445054	0.00128284	0.754989	0.0034174	0.779281	0.00014186	0.811637	0.000194171	0.0706221	0.999867	-0.0100074	0.979486	-0.0575117	0.806304
PITG_00461	3.454	1.11845e-09	4.08313	4.66204e-13	3.58549	2.07238e-10	4.17367	1.29925e-12	4.1592	2.56829e-13	3.63192	8.91057e-11	0.610271	0.000732783	-0.0496344	0.863146	0.758693	0.00257039	0.707036	0.00080038	0.304037	0.183092	-0.578225	0.00217624	0.179074	0.426859	0.112676	0.50201	-0.243036	0.0818469	0.793672	0.00234748	0.698439	0.00207448	0.378921	0.109174	-0.051816	0.999867	-0.48016	0.0739817	-0.404626	0.0366857
PITG_00462.r	3.18695	9.95885e-09	3.66393	2.40733e-11	3.42704	4.92793e-10	3.63085	1.98496e-10	3.67979	2.72261e-11	3.14901	8.01556e-09	0.458212	0.014014	0.0591918	0.838358	0.482932	0.0617929	0.494951	0.0216323	0.0881838	0.732657	-0.317645	0.0802039	0.055298	0.820258	0.0523993	0.750915	-0.307119	0.0303889	0.409004	0.13169	0.376646	0.0863967	0.0548591	0.821729	0.0117882	0.999867	-0.420075	0.120362	-0.408499	0.041004
PITG_00463.r	1.36526	0.103036	1.1062	0.149322	0.670425	0.397348	1.46179	0.0682825	1.28075	0.0987424	1.14402	0.145568	-0.269599	0.407202	-0.865993	0.0165896	0.143474	0.760152	-0.0638599	0.868805	-0.0990734	0.795015	-0.517008	0.0616882	0.442338	0.275161	0.222224	0.532022	0.230907	0.434782	0.992323	0.00594515	0.743914	0.0145441	0.794421	0.00661293	-0.206052	0.999867	-0.265031	0.649985	-0.0388333	0.928707
PITG_00464	0.147093	0.815171	0.345609	0.506605	0.899899	0.0843644	-0.0376884	0.951225	0.018415	0.973902	-0.154411	0.775394	0.181004	0.418188	0.572913	0.049665	-0.145135	0.63712	-0.124089	0.623343	-0.17529	0.494587	0.471313	0.0164483	-0.296839	0.224115	-0.289683	0.104622	-0.292659	0.05313	-0.734674	0.00471396	-0.757134	0.000667856	-0.71924	0.000690725	0.0218094	0.999867	-0.053936	0.896257	-0.052719	0.827714
PITG_00465.r	1.41486	0.017494	0.924118	0.100276	0.278668	0.64296	1.39163	0.0194987	1.19519	0.0385075	1.28763	0.024919	-0.51063	0.0340694	-1.31562	7.22149e-06	0.0122364	0.977083	-0.22346	0.448123	-0.00026212	0.999346	-0.723704	0.000329503	0.550588	0.069561	0.303442	0.189792	0.573498	0.00204975	1.30698	2.1427e-05	1.03159	3.47356e-05	1.34233	3.42975e-09	-0.232414	0.999867	-0.0330116	0.955945	0.221007	0.436162
PITG_00466.r	0.478374	0.354072	0.579596	0.189161	-0.281989	0.54494	0.992427	0.0335106	0.890869	0.0496852	0.956398	0.0394591	0.0861152	0.663473	-0.936988	0.000152715	0.555243	0.0429054	0.415002	0.0540314	0.605208	0.00932595	-0.942725	7.60001e-09	0.49727	0.0174059	0.344248	0.00991892	0.583744	2.15259e-05	1.47276	3.16852e-09	1.29224	1.34364e-10	1.57025	2.87634e-13	-0.137818	0.999867	0.0277359	0.95014	0.189502	0.349967
PITG_00467	0.0120514	0.988025	-0.0495012	0.943518	-0.845198	0.160958	0.97978	0.148295	0.703966	0.284867	0.92248	0.174129	-0.0819041	0.739168	-1.039	0.000739738	1.00417	0.00250418	0.706366	0.0111112	1.03925	0.000401756	-0.873799	3.59449e-05	1.11501	6.62645e-06	0.802679	2.15855e-05	1.18944	1.00581e-10	2.02295	5.0822e-12	1.68465	9.15278e-12	2.10297	7.37411e-17	-0.29574	0.999867	0.0120954	0.983158	0.334336	0.239338
PITG_00468.r	3.47181	6.69688e-09	4.35481	8.04789e-13	4.62615	3.13071e-13	3.26773	1.41798e-07	4.11322	2.59096e-11	2.22472	7.42444e-05	0.867053	0.00313066	0.978229	0.00780038	-0.159899	0.730219	0.633599	0.0437026	-1.11848	8.54862e-05	0.190881	0.583074	-0.991993	0.0145263	-0.2177	0.534555	-1.91958	4.3677e-18	-1.14214	0.00636285	-0.402275	0.234708	-2.06613	8.88803e-14	0.788081	0.902459	-0.988686	0.00978052	-1.75178	3.42516e-12
PITG_00469	2.45641	1.05518e-05	1.77702	0.000538365	1.98056	0.000196739	0.793549	0.155251	1.34591	0.00836199	1.28595	0.013659	-0.697974	0.00080597	-0.654376	0.0204184	-1.62077	1.34804e-06	-1.09948	4.56196e-06	-1.04362	9.24685e-06	0.12314	0.526203	-0.886584	0.00164173	-0.385886	0.0195354	-0.282306	0.0465975	-0.96946	0.00131135	-0.501152	0.0167918	-0.360294	0.076333	0.515634	0.961749	0.545587	0.123602	0.0546394	0.826248
PITG_00470.r	-5.74376	3.17271e-22	-6.33209	2.31788e-31	-4.18099	8.54656e-09	-7.9006	9.7933e-47	-7.5906	2.32462e-45	-7.32816	8.11154e-42	-0.602917	0.00158928	1.38476	0.0028731	-2.11338	2.04653e-13	-1.84689	1.05706e-19	-1.45855	3.25122e-11	2.06544	3.04776e-07	-1.47552	1.09787e-10	-1.22824	2.95032e-22	-0.792191	5.74091e-09	-3.50314	3.45694e-13	-3.28758	1.10827e-14	-2.80804	5.16903e-11	0.261726	0.999867	0.624848	0.0379908	0.386834	0.0556724
PITG_00471	3.9602	0.000221393	0.727617	0.443878	1.13912	0.233173	0.0003065	0.999887	0.0810594	0.934679	3.18896	0.00157679	-3.27092	1.16543e-39	-3.02395	6.9589e-24	-3.93958	2.29658e-31	-3.89007	6.00888e-38	-0.649488	0.0354902	0.331149	0.058458	-0.637942	0.00250701	-0.605842	6.00064e-06	2.68061	4.76228e-54	-0.932836	0.000680342	-0.932	2.1706e-05	2.39667	3.02203e-22	0.0481266	0.999867	3.26333	5.54911e-34	3.23765	1.66429e-44
PITG_00472	0.207438	0.744112	-0.0131189	0.981697	0.811198	0.121728	-0.146881	0.79679	-0.175523	0.746062	-0.0389617	0.949406	-0.236784	0.231143	0.426976	0.145012	-0.313027	0.26167	-0.389139	0.0703835	-0.118737	0.635109	0.741252	9.40532e-05	-0.0460422	0.862425	-0.137093	0.359264	0.182273	0.196443	-0.753002	0.00207299	-0.873565	2.37923e-05	-0.514243	0.0188331	-0.0761707	0.999867	0.169645	0.620291	0.269484	0.150781
PITG_00473	2.50988	1.17509e-05	1.93764	0.0002313	2.90069	2.19311e-07	0.865742	0.11673	1.29321	0.0157078	0.704168	0.186992	-0.584207	0.0213251	0.219123	0.533292	-1.59609	3.20125e-06	-1.22003	1.45925e-06	-1.67675	6.07466e-11	0.880351	9.99424e-05	-0.976192	0.000946682	-0.620314	0.000451167	-1.02894	2.008e-11	-1.81787	8.20158e-09	-1.49517	1.5323e-10	-1.86394	2.52666e-17	0.370257	0.999867	-0.111261	0.811878	-0.457796	0.01582
PITG_00474	2.38932	2.49601e-05	-0.176798	0.737787	0.703484	0.182165	0.963882	0.09916	0.532022	0.313216	2.05532	0.000182921	-2.58863	4.26493e-35	-1.86954	8.5683e-11	-1.39551	0.000421294	-1.85915	2.10486e-14	-0.208908	0.467104	0.798317	5.86982e-06	1.21303	0.000448859	0.74446	1.23163e-07	2.44136	5.40664e-62	0.440797	0.259804	-0.0506365	0.829131	1.68929	2.95128e-15	-0.453555	0.999867	1.17342	0.00453422	1.64792	3.74486e-17
PITG_00475.r	-0.0825153	0.903914	0.058784	0.920251	0.230155	0.694079	-0.0401652	0.950822	0.0152133	0.980235	0.0184555	0.976216	0.124114	0.587989	0.135542	0.663465	0.0822374	0.800702	0.0971497	0.720166	0.22842	0.397319	0.0920399	0.666673	-0.0119343	0.970796	-0.0119778	0.960932	0.16841	0.3387	-0.0680583	0.815962	-0.0961694	0.70509	0.121223	0.601621	0.0155611	0.999867	0.121885	0.764084	0.130572	0.612467
PITG_00476	-0.848819	0.0746772	-2.39451	8.81717e-10	-0.221521	0.679752	-2.81603	4.44532e-12	-2.77283	3.2952e-12	-2.7628	3.74345e-12	-1.55875	3.76406e-16	0.454495	0.192927	-1.9225	1.15975e-12	-1.91687	6.93377e-16	-1.78698	3.44946e-13	2.09234	1.37341e-13	-0.333161	0.132082	-0.344169	0.0107117	-0.165153	0.30055	-2.39052	1.18195e-11	-2.4319	1.07427e-14	-2.20909	1.03146e-11	0.0048675	0.999867	0.110387	0.775189	0.1286	0.605948
PITG_00477.r	0.0183025	0.976944	0.192708	0.710593	-0.606813	0.203407	0.363135	0.503072	0.3417	0.507604	0.4686	0.366139	0.15666	0.681715	-0.804061	0.0256112	0.383322	0.387571	0.322845	0.438613	0.577085	0.15172	-0.88125	0.00198339	0.254455	0.322007	0.182006	0.179349	0.483315	0.028079	1.16917	0.0082377	1.06939	0.0022394	1.40811	0.000481812	-0.0577088	0.999867	0.171661	0.640731	0.252517	0.357769
PITG_00478.r	-4.45692	4.53645e-16	-5.49457	2.7134e-27	-3.57527	7.4336e-10	-6.00392	6.85771e-31	-5.76533	4.93006e-28	-5.75558	9.45539e-28	-1.0454	4.28409e-09	0.71176	0.0147407	-1.49781	1.39282e-09	-1.30958	1.47293e-09	-1.17253	7.19191e-08	1.83658	6.07112e-21	-0.423305	0.0289459	-0.251004	0.137358	-0.0644888	0.67468	-2.2269	8.42805e-16	-2.08454	1.16306e-16	-1.85505	3.38594e-14	0.188695	0.999867	0.301598	0.302523	0.135728	0.578513
PITG_00479.r	-0.485347	0.46135	-2.23615	4.08486e-05	-1.93823	0.000483829	-1.85312	0.000892005	-2.16117	4.67724e-05	-1.90416	0.000576105	-1.76972	3.49485e-12	-1.63306	1.7314e-07	-1.33082	1.17632e-05	-1.65524	7.73888e-09	-1.29256	1.88199e-05	0.218133	0.354217	0.466662	0.0465124	0.128855	0.352219	0.539773	0.00462589	0.28193	0.402075	-0.083993	0.755376	0.368739	0.206231	-0.322058	0.999867	0.0160655	0.972628	0.361064	0.151157
PITG_00480.r	-0.364371	0.526055	-0.271661	0.597105	-1.12451	0.0179872	0.168944	0.766751	0.025662	0.962013	-0.0625648	0.91317	0.0746147	0.722254	-0.937347	0.000916686	0.572146	0.025953	0.401484	0.0700608	0.428761	0.0722556	-0.933373	8.97577e-08	0.527114	0.00559831	0.342366	0.0083032	0.416972	0.00291484	1.49515	1.33566e-08	1.28178	5.3867e-10	1.39618	8.4883e-10	-0.16983	0.999867	-0.167348	0.611136	0.0256574	0.920042
PITG_00481	0.212418	0.731593	0.137395	0.79884	-0.839673	0.0856016	0.493193	0.354175	0.409678	0.423362	0.282311	0.598461	-0.0929693	0.642292	-1.22873	6.0863e-06	0.319593	0.218599	0.208998	0.33973	0.197055	0.40452	-1.05764	1.34058e-10	0.442013	0.0198384	0.317122	0.0172717	0.352942	0.0114083	1.53409	3.21035e-09	1.38022	1.04902e-11	1.45633	3.23519e-11	-0.109759	0.999867	-0.146264	0.664636	-0.0134345	0.957464
PITG_00482	0.773384	0.157898	1.24084	0.0123478	0.313378	0.561648	1.06335	0.0397648	1.24588	0.0135612	1.10412	0.0303969	0.448646	0.015528	-0.638603	0.016927	0.328923	0.209282	0.468543	0.0238803	0.458012	0.0696223	-1.00848	1.46833e-09	-0.0891003	0.701699	0.0350388	0.839898	0.0732844	0.709896	0.955187	0.000213329	1.04908	3.60251e-07	1.12558	4.99109e-06	0.139113	0.999867	0.10391	0.800247	-0.0115897	0.969634
PITG_00483.r	-2.94792	4.87148e-08	-2.03387	0.000106846	-2.79208	1.29178e-07	-3.16129	8.63596e-09	-2.85081	2.38132e-08	-3.40256	8.58607e-11	0.896046	0.00019987	-0.0189522	0.956298	-0.171057	0.664042	0.116769	0.713506	-0.327229	0.308592	-0.838618	7.80554e-07	-1.03127	6.91128e-05	-0.762315	1.9483e-08	-1.1601	2.25429e-15	-0.153314	0.655887	0.0831699	0.731629	-0.276121	0.256227	0.282511	0.999867	-0.186842	0.665143	-0.445672	0.0476865
PITG_00484_PITG_00485	0.911256	0.26789	-0.372541	0.603606	0.5425	0.486853	-1.21329	0.071914	-0.590112	0.409255	-0.169623	0.831191	-1.3123	1.31686e-07	-0.55769	0.102954	-2.09223	4.40657e-09	-1.51807	1.42991e-07	-0.96051	0.00265884	0.835667	7.13216e-05	-0.74633	0.00973055	-0.191228	0.397659	0.407348	0.0472335	-1.54151	6.96456e-07	-1.01743	0.000109144	-0.377969	0.172116	0.570503	0.953496	1.10224	0.00122049	0.553392	0.0440438
PITG_00486	NA	NA	NA	NA	NA	NA	NA	NA	NA	NA	NA	NA	NA	NA	NA	NA	NA	NA	NA	NA	NA	NA	NA	NA	NA	NA	NA	NA	NA	NA	NA	NA	NA	NA	NA	NA	NA	NA	NA	NA	NA	NA
PITG_00488	3.46135	2.79567e-07	3.43824	1.60481e-07	0.659273	0.288613	4.71654	1.00679e-10	4.37133	1.82542e-10	5.02557	4.46707e-12	-0.044876	0.821975	-2.98379	1.41208e-17	1.28756	5.77515e-06	0.920553	1.83954e-05	1.6927	2.75068e-11	-2.86042	2.48572e-31	1.35732	1.95638e-08	0.979345	9.54456e-11	1.80301	2.0942e-23	4.24775	6.87789e-27	3.84329	5.26531e-39	4.70288	7.13552e-42	-0.361819	0.999867	0.386142	0.336175	0.771987	0.000852778
PITG_00489.r	3.14252	1.98247e-06	3.03387	2.0672e-06	0.646552	0.296146	3.43484	3.067e-07	3.50227	7.49844e-08	3.28519	5.26585e-07	-0.130458	0.506251	-2.67801	5.49855e-15	0.326406	0.217302	0.369779	0.0880636	0.269387	0.252383	-2.46876	1.13456e-24	0.484767	0.0156068	0.514128	0.000482994	0.46329	0.00152399	2.98665	3.88365e-18	2.98718	5.41916e-27	2.97443	1.03503e-23	0.0454385	0.999867	-0.0790406	0.841765	-0.10154	0.682811
PITG_00490.r	-0.344213	0.521392	0.266633	0.586555	0.858526	0.071609	0.0446475	0.937542	0.165224	0.746688	0.112721	0.831786	0.592417	0.000887369	1.02369	2.92616e-05	0.427364	0.0918762	0.50814	0.0122549	0.583812	0.0107522	0.510521	0.00243051	-0.13587	0.54279	-0.069271	0.667907	0.0550833	0.744825	-0.612447	0.0143447	-0.574658	0.00585843	-0.410651	0.0746991	0.0818351	0.999867	0.132907	0.710178	0.0744295	0.762222
PITG_00491.r	-1.8618	0.0210186	-3.08364	9.19376e-06	-0.403363	0.66583	-3.23853	4.51019e-06	-3.16719	8.61646e-06	-3.37698	1.371e-06	-1.23023	2.14484e-07	1.28165	0.000244582	-1.32564	2.54198e-05	-1.32761	3.1755e-07	-1.38975	5.54283e-07	2.5903	3.52323e-35	-0.0645311	0.809433	-0.0823142	0.599098	-0.0951526	0.540184	-2.62061	4.5467e-21	-2.66748	2.77125e-31	-2.64244	7.26115e-27	-0.0030953	0.999867	-0.0903436	0.822081	-0.0628504	0.781487
PITG_00492	-1.48252	0.00561328	2.22222	8.89879e-05	2.15505	0.000175302	1.43498	0.0158299	1.74344	0.00269781	1.18435	0.0357702	3.69093	8.90626e-25	3.45815	5.26257e-21	2.96498	3.60873e-11	3.21423	2.94543e-15	2.79267	2.163e-12	-0.14856	0.40055	-0.689823	0.00971734	-0.458679	0.00677689	-0.835627	1.82152e-09	-0.501462	0.111789	-0.302535	0.20235	-0.641911	0.00400759	0.243869	0.999867	-0.203811	0.631393	-0.423848	0.0817505
PITG_00493.r	-6.14048	4.0672e-26	-9.0643	1.86639e-54	-7.23407	1.81394e-40	-8.20687	2.33299e-49	-8.56736	9.06362e-52	-7.59055	3.89047e-44	-2.9343	2.83215e-22	-1.27071	3.03143e-05	-2.02201	4.74491e-10	-2.43095	3.07768e-15	-1.32544	2.49858e-06	1.74805	3.05305e-17	0.939478	3.46264e-05	0.518697	7.03518e-06	1.67124	1.79745e-23	-0.775699	0.0100099	-1.22357	5.3304e-08	-0.0300028	0.910734	-0.405684	0.962266	0.67484	0.0163998	1.10351	5.75567e-08
PITG_00494	0.284507	0.62365	-1.23918	0.00563801	0.455893	0.374397	-0.575017	0.239661	-0.873983	0.0562084	-0.159699	0.766707	-1.5395	2.9738e-09	-0.00559662	0.986332	-0.819013	0.0071949	-1.15973	4.12215e-05	-0.317395	0.275814	1.61443	2.74398e-14	0.748363	0.000874849	0.395096	0.000681204	1.28474	2.26101e-14	-0.832696	0.00567405	-1.21356	1.45228e-07	-0.282695	0.286711	-0.338188	0.999867	0.479351	0.107096	0.840572	5.69625e-05
PITG_00495	-0.509012	0.305507	1.14729	0.00867129	1.92445	3.21899e-05	0.46741	0.334548	0.7398	0.102526	0.252076	0.602833	1.64226	1.80358e-18	2.25974	2.39119e-18	1.02133	0.000130186	1.2497	1.79761e-09	0.888476	0.00012983	0.695036	5.6742e-05	-0.588287	0.00577622	-0.377089	0.00467409	-0.691514	4.53109e-07	-1.24674	5.86147e-07	-1.06635	7.73441e-08	-1.34043	4.46885e-10	0.225866	0.999867	-0.160322	0.655264	-0.36304	0.0608421
PITG_00496.r	-3.05056	1.05037e-09	-2.61224	2.08238e-07	-1.88396	0.000668965	-2.99164	1.61144e-09	-2.82235	1.11161e-08	-2.94205	2.99933e-09	0.426677	0.0288346	0.992777	0.000302351	0.104473	0.724213	0.236264	0.293565	0.23532	0.322855	0.644898	0.000503966	-0.292228	0.159786	-0.174978	0.25238	-0.128051	0.37354	-0.903052	0.000217675	-0.815951	8.61926e-05	-0.727853	0.000541724	0.131799	0.999867	0.106244	0.774701	-0.00246372	0.992016
PITG_00501	-2.53543	3.90232e-07	0.664103	0.202635	-0.323768	0.548208	0.856193	0.113322	0.930849	0.0719624	0.209886	0.714632	3.18031	9.51606e-28	2.02706	7.6209e-10	3.42866	3.01625e-22	3.47925	3.53335e-26	2.87011	1.37356e-16	-1.06844	3.35015e-11	0.277056	0.199143	0.314236	0.0273749	-0.245787	0.136416	1.37918	2.68592e-08	1.38672	2.951e-11	0.866631	0.000193785	0.0522358	0.999867	-0.581169	0.0409754	-0.609995	0.00233678
PITG_00502	-1.11432	0.0322642	0.479836	0.381711	-0.097269	0.866446	0.438406	0.452652	0.712552	0.200854	0.334538	0.574229	1.57655	8.20908e-18	0.839263	0.00087413	1.59129	4.78755e-10	1.83874	8.30097e-18	1.57738	1.00882e-11	-0.657775	0.000108544	0.0434253	0.882675	0.277768	0.103852	0.0667348	0.7155	0.7347	0.0022414	0.939274	3.13497e-06	0.767325	0.000365163	0.248896	0.999867	-0.0367737	0.937316	-0.261825	0.276566
PITG_00503	0.373872	0.500266	2.78696	1.94384e-08	2.11715	2.24269e-05	2.75037	1.19818e-07	3.04157	2.11245e-09	2.37152	2.69016e-06	2.39414	4.25963e-36	1.56488	2.7498e-09	2.4146	2.64039e-20	2.67247	9.7496e-35	2.1268	1.27343e-18	-0.748785	0.000103862	0.050439	0.867486	0.294035	0.101285	-0.200954	0.296113	0.835314	0.00109877	1.0486	1.76774e-06	0.589872	0.0132226	0.258099	0.999867	-0.312338	0.375582	-0.54571	0.019633
PITG_00504.r	0.0621892	0.922945	0.908693	0.068415	1.22926	0.01823	0.565434	0.282607	0.930218	0.0715142	0.666419	0.191394	0.832251	8.66724e-05	0.989356	0.00109261	0.545819	0.0570222	0.873085	0.000274695	0.732325	0.00333343	0.23479	0.328423	-0.257352	0.318664	0.0567256	0.816438	-0.0338569	0.860961	-0.460776	0.116826	-0.176625	0.535177	-0.226467	0.389409	0.328354	0.999867	0.16336	0.672006	-0.141444	0.594976
PITG_00505	-0.346247	0.552102	1.33027	0.0096798	0.798348	0.124325	0.955362	0.0743616	1.11606	0.031609	0.915719	0.0819942	1.65656	5.12196e-08	0.962924	0.00312912	1.339	0.000273312	1.46082	2.53841e-05	1.38797	0.000108464	-0.612676	0.00239406	-0.287709	0.227775	-0.179425	0.190186	-0.205728	0.235542	0.359923	0.265166	0.439647	0.0629775	0.452556	0.0932293	0.122566	0.999867	0.0245753	0.955131	-0.0746921	0.785654
PITG_00506	1.08131	0.195083	0.270927	0.736841	1.06784	0.172501	0.639973	0.4252	0.366514	0.640516	1.714	0.0297526	-0.827159	0.000131138	-0.190064	0.501298	-0.401751	0.152732	-0.687107	0.00510998	0.759142	0.00112022	0.716642	4.53175e-05	0.454335	0.0335734	0.155594	0.248316	1.6486	5.48773e-29	-0.228071	0.414429	-0.555054	0.00712443	0.977979	1.10623e-05	-0.283845	0.999867	1.13757	3.82225e-06	1.4444	1.03806e-13
PITG_00507.r	-1.32286	0.0550049	-5.35114	4.27554e-25	-2.51053	8.52601e-05	-4.96314	4.98955e-21	-5.29079	9.73295e-25	-3.64323	2.59702e-11	-4.04537	1.20255e-85	-1.36449	0.00111424	-3.60073	7.81082e-41	-3.95063	3.53657e-66	-2.19583	7.64276e-19	2.76028	7.52278e-16	0.472919	0.0173101	0.110199	0.440548	1.91096	2.44555e-37	-2.25418	1.1477e-08	-2.64431	4.8136e-13	-0.798083	0.0302045	-0.347813	0.999867	1.38195	6.6722e-09	1.75256	8.15257e-20
PITG_00508.r	0.0494454	0.936549	-3.29777	1.13278e-15	-1.33536	0.00154651	-2.75281	2.21397e-11	-3.04282	6.63835e-14	-1.68525	5.13373e-05	-3.36301	3.25268e-42	-1.56315	4.45728e-10	-2.76053	1.07762e-22	-3.08882	1.97495e-30	-1.60867	1.75962e-11	1.88148	1.24508e-23	0.632412	0.00352244	0.290289	0.0229574	1.81667	6.55627e-27	-1.21407	5.81247e-06	-1.58487	2.13478e-13	-0.0185217	0.942468	-0.327724	0.999867	1.12731	1.2529e-05	1.47818	3.06973e-12
PITG_00509.r	0.0283033	0.963809	-3.31839	6.11742e-16	-1.33998	0.00152164	-2.81736	8.69304e-12	-3.0872	2.75446e-14	-1.80583	1.25196e-05	-3.36257	4.92203e-43	-1.54668	1.02168e-09	-2.80391	3.22162e-23	-3.11227	3.37331e-31	-1.70814	5.86351e-13	1.89748	1.74831e-23	0.588784	0.00711784	0.266438	0.0396889	1.71678	1.28677e-25	-1.27362	2.13207e-06	-1.62472	9.77426e-14	-0.134209	0.589782	-0.307984	0.999867	1.07101	2.92569e-05	1.40217	1.78798e-11
PITG_00510.r	NA	NA	NA	NA	NA	NA	NA	NA	NA	NA	NA	NA	NA	NA	NA	NA	NA	NA	NA	NA	NA	NA	NA	NA	NA	NA	NA	NA	NA	NA	NA	NA	NA	NA	NA	NA	NA	NA	NA	NA	NA	NA
PITG_00513	5.12114	2.84525e-05	5.77459	2.43205e-06	6.7534	2.24195e-07	5.41146	8.89353e-06	4.84362	3.13589e-05	3.43014	0.00175185	NA	NA	NA	NA	NA	NA	-0.249246	0.604405	-1.57259	2.16077e-05	NA	NA	NA	NA	NA	NA	-2.13772	2.51062e-12	NA	NA	NA	NA	-2.99087	1.59558e-13	NA	NA	-1.91805	2.71714e-06	-1.32016	3.50801e-05
PITG_00514.r	-2.44324	8.14654e-06	0.0330771	0.959965	0.857892	0.174479	-0.832461	0.176642	-0.116613	0.861416	1.8248	0.00600478	2.46943	1.25547e-17	3.12703	8.73901e-19	1.66607	2.7765e-05	2.31974	2.2184e-13	4.39417	8.78005e-36	0.746042	0.000149604	-0.766237	0.0208306	-0.134556	0.548465	1.98841	1.31351e-27	-1.46904	1.66099e-05	-0.870718	0.000466864	1.28713	1.79702e-07	0.646938	0.934411	2.69473	8.67379e-14	2.07347	9.27982e-17
PITG_00515.r	-0.380308	0.529279	0.717453	0.18625	0.589131	0.284284	1.08369	0.0557423	0.998486	0.0680778	0.695936	0.204684	1.08102	1.32119e-06	0.789236	0.00644176	1.50525	7.89147e-07	1.38548	5.31983e-08	1.2017	3.72344e-06	-0.208431	0.268109	0.454557	0.0590344	0.319175	0.082528	0.183634	0.241255	0.6998	0.00636458	0.535163	0.0135307	0.437267	0.0328409	-0.120233	0.999867	-0.329144	0.316629	-0.184845	0.437637
PITG_00516	-0.598034	0.297215	0.475231	0.386287	0.346406	0.548778	0.772001	0.177605	0.707934	0.203992	0.701588	0.215031	1.05301	0.000108358	0.758619	0.0227325	1.40723	3.87846e-05	1.30547	1.41401e-05	1.42327	4.51096e-06	-0.21218	0.334383	0.383816	0.158877	0.267848	0.236342	0.430775	0.0249809	0.629855	0.026565	0.484974	0.053742	0.689181	0.00331171	-0.101288	0.999867	-0.00899357	0.986346	0.114754	0.694916
PITG_00517.r	-0.157775	0.860939	-2.20715	0.000116544	-1.78758	0.00376355	-1.85984	0.00288854	-1.74556	0.00348152	-1.62399	0.00572947	-2.05624	3.03594e-11	-1.79409	3.39825e-06	-1.65674	0.000307506	-1.58148	4.53712e-06	-1.33593	0.000135494	0.342653	0.160507	0.427338	0.250728	0.489854	0.0352724	0.781913	0.000216243	0.117303	0.77476	0.155081	0.599376	0.485621	0.0681966	0.0795047	0.999867	0.301237	0.584645	0.243686	0.426847
PITG_00518	1.5351	0.00584605	2.47517	4.47969e-06	2.60045	3.1818e-06	1.73864	0.00145429	2.01309	0.000196784	1.9505	0.000298208	0.926391	5.00319e-05	0.893626	0.00375452	0.246854	0.447165	0.473911	0.0821295	0.543452	0.0582491	0.0440855	0.837826	-0.650488	0.000719374	-0.437784	0.000450888	-0.319513	0.0295888	-0.65988	0.0175547	-0.476373	0.0375589	-0.319822	0.186938	0.228175	0.999867	0.273435	0.383244	0.0683739	0.785785
PITG_00522	NA	NA	NA	NA	NA	NA	NA	NA	NA	NA	NA	NA	NA	NA	NA	NA	NA	NA	NA	NA	0.410094	0.389952	NA	NA	NA	NA	NA	NA	NA	NA	NA	NA	NA	NA	NA	NA	NA	NA	NA	NA	NA	NA
PITG_00523	1.11169	0.0771574	1.83997	0.00151725	1.81465	0.0021316	1.42489	0.0172345	1.6345	0.00618455	1.81962	0.00217425	0.709223	0.000473235	0.524655	0.0580238	0.351956	0.214616	0.510984	0.0224829	0.834532	0.000453452	-0.106455	0.578959	-0.3266	0.125737	-0.18286	0.256235	0.186147	0.22429	-0.184341	0.455489	-0.0717137	0.736674	0.339785	0.10064	0.158305	0.999867	0.457224	0.101601	0.320926	0.108561
PITG_00524	-0.844199	0.104388	-1.59828	0.000326885	-1.66371	0.000286296	-1.23278	0.00984912	-1.37205	0.00244612	-0.82611	0.0947525	-0.772346	1.88718e-05	-0.997727	0.0001258	-0.35115	0.180201	-0.515887	0.0170008	0.144796	0.533092	-0.145927	0.448883	0.448615	0.0315147	0.273209	0.071427	0.980435	1.854e-12	0.62716	0.0264719	0.426052	0.0636035	1.17221	4.45915e-07	-0.161042	0.999867	0.47433	0.0862421	0.658839	0.00134011
PITG_00525.r	-0.497109	0.468453	2.11726	0.00126911	-0.568071	0.339912	1.45697	0.0272667	1.62207	0.012074	1.0701	0.0947717	2.60141	5.77762e-22	-0.240286	0.453991	1.99811	3.08444e-10	2.13874	9.64701e-14	1.69682	1.25545e-09	-2.76514	3.41182e-38	-0.572687	0.0338495	-0.446934	0.082393	-0.838857	1.13051e-05	2.22861	4.62827e-18	2.32587	1.17832e-24	1.96921	9.61253e-20	0.140487	0.999867	-0.3255	0.332509	-0.441038	0.0781526
PITG_00526.r	-2.31604	6.75288e-07	-2.9709	2.28827e-11	-2.27186	6.11108e-06	-1.97502	4.57627e-05	-2.46333	4.81052e-08	-1.3784	0.0065373	-0.671166	0.000245288	-0.132887	0.728368	0.381375	0.172794	-0.142739	0.566394	1.06207	1.44768e-05	0.617609	0.0311558	1.08179	1.24427e-08	0.544285	0.000220646	1.79195	3.39315e-35	0.497454	0.149667	-0.0649282	0.850055	1.228	0.000135071	-0.52227	0.822282	0.65694	0.0194692	1.20189	9.92774e-09
PITG_00527	-1.1223	0.0599238	1.89946	0.00205216	2.55775	5.48478e-05	1.77536	0.00556266	2.16238	0.000919733	1.00526	0.106145	2.99815	7.05818e-13	3.49392	1.20319e-20	2.93134	1.91944e-09	3.26896	1.50183e-10	2.25317	9.12956e-07	0.577424	0.00869695	-0.0373211	0.903311	0.290772	0.192934	-0.682232	0.000906066	-0.580054	0.0923051	-0.278787	0.360507	-1.21386	0.000145553	0.339752	0.999867	-0.702231	0.00984362	-1.01838	0.000508489
PITG_00528.r	2.62779	3.97277e-07	1.92662	4.0872e-05	4.14769	9.19189e-13	0.838869	0.0822478	0.987294	0.0364536	0.196013	0.702524	-0.716696	0.00152421	1.33893	0.000351887	-1.74634	6.86348e-10	-1.64219	1.28821e-12	-2.30486	5.00638e-21	2.12799	1.25568e-16	-0.999038	3.05655e-06	-0.910057	3.98827e-10	-1.52408	3.44806e-27	-3.09492	8.12216e-23	-3.03443	6.66929e-29	-3.60828	4.43662e-41	0.10354	0.999867	-0.583826	0.0284292	-0.66366	0.000143412
PITG_00529.r	0.928028	0.0585692	1.82029	5.28889e-05	0.496357	0.283097	1.66157	0.000446644	1.80455	8.11727e-05	1.47913	0.00135337	0.877417	4.3482e-06	-0.607016	0.0199983	0.776744	0.00438568	0.880166	7.07949e-05	0.677574	0.00278949	-1.40439	5.89771e-16	-0.0695905	0.804499	0.0178714	0.929553	-0.138449	0.353418	1.37169	8.47297e-09	1.42989	1.46021e-12	1.31232	2.20709e-10	0.10261	0.999867	-0.125119	0.740966	-0.204534	0.338892
PITG_00530.r	4.62567	1.21801e-09	-2.62705	5.83362e-07	-3.75555	4.99423e-12	-2.48217	4.73075e-06	-2.55025	7.79765e-07	-2.11057	5.81391e-05	-7.28164	1.50327e-61	-8.57661	2.56229e-54	-7.0808	1.06018e-42	-7.16943	6.56058e-52	-6.61641	4.14076e-49	-1.20884	8.93861e-08	0.22458	0.446146	0.125724	0.365077	0.727327	1.04506e-05	1.46503	0.000101064	1.3398	6.51144e-07	1.98179	1.20997e-10	-0.082862	0.999867	0.445811	0.176708	0.551537	0.0113845
PITG_00531	3.38255	1.00644e-08	-2.21787	3.15811e-06	-3.33879	1.43026e-11	-2.06377	3.30612e-05	-2.13109	5.77198e-06	-1.69615	0.000453951	-5.62311	3.2538e-74	-6.90678	1.15406e-62	-5.41398	5.80067e-46	-5.50615	5.55147e-59	-4.95407	3.79639e-54	-1.2014	1.14192e-07	0.234066	0.419781	0.130989	0.341978	0.731624	1.01551e-05	1.46716	9.52021e-05	1.33764	6.94112e-07	1.97865	1.70405e-10	-0.087101	0.999867	0.440617	0.180317	0.550587	0.0118066
PITG_00532.r	NA	NA	NA	NA	NA	NA	NA	NA	NA	NA	NA	NA	NA	NA	NA	NA	NA	NA	NA	NA	NA	NA	NA	NA	NA	NA	NA	NA	NA	NA	NA	NA	NA	NA	NA	NA	NA	NA	NA	NA	NA	NA
PITG_00533.r	-1.90928	7.64136e-05	-1.75243	0.000125027	-0.136808	0.80513	-1.82727	0.000106739	-1.70292	0.000301749	-1.99873	1.72115e-05	0.150037	0.533465	1.6042	2.83262e-09	0.132195	0.684521	0.206123	0.467234	0.0380916	0.906055	1.53422	4.57573e-20	0.01097	0.970746	0.0696075	0.687728	-0.0490974	0.768503	-1.48898	1.58658e-08	-1.45986	1.65884e-11	-1.53804	6.00549e-12	0.0749303	0.999867	-0.117318	0.756616	-0.169349	0.487251
PITG_00535	NA	NA	NA	NA	NA	NA	NA	NA	NA	NA	NA	NA	NA	NA	NA	NA	NA	NA	NA	NA	NA	NA	NA	NA	NA	NA	NA	NA	NA	NA	NA	NA	NA	NA	NA	NA	NA	NA	NA	NA	NA	NA
PITG_00536.r	0.066926	0.918485	-0.167179	0.75129	0.41137	0.443134	-0.694362	0.157169	-0.499605	0.321164	-1.00432	0.0278134	-0.248496	0.253545	0.167016	0.594235	-0.718315	0.0111446	-0.565755	0.0216332	-0.945421	8.43e-05	0.494795	0.00955282	-0.440697	0.0358522	-0.302148	0.0730196	-0.634701	1.62291e-06	-0.902399	0.000294211	-0.794382	0.000440513	-1.08374	2.92093e-07	0.153292	0.999867	-0.250825	0.427431	-0.381794	0.0486554
PITG_00537.r	-0.422457	0.499092	-0.17524	0.759921	-1.23245	0.016072	-0.0163	0.98073	0.00470037	0.99389	-0.244338	0.679646	0.236313	0.217155	-0.980367	0.000412617	0.451733	0.0801898	0.441167	0.0373844	0.305967	0.218837	-1.13822	6.85938e-11	0.244214	0.238105	0.219739	0.121555	0.133463	0.451571	1.41651	1.10516e-07	1.36321	1.49022e-10	1.31526	4.58014e-08	-0.00911369	0.999867	-0.168676	0.63956	-0.136262	0.583842
PITG_00538	-0.511187	0.459929	-0.16602	0.803491	-0.228012	0.74152	-0.292376	0.669638	-0.229046	0.742135	0.358795	0.618186	0.329822	0.165705	0.105641	0.751752	0.261218	0.442465	0.268417	0.403205	0.988979	0.00322836	-0.14751	0.535045	-0.0377481	0.914347	-0.0446925	0.895372	0.715243	0.00727616	0.144677	0.645077	0.109959	0.736261	0.911749	0.00392384	0.00686174	0.999867	0.701453	0.095087	0.717855	0.0561666
PITG_00539	3.09548	4.42429e-06	-5.89128	2.45003e-35	-4.97701	2.16812e-27	-5.34924	1.94728e-29	-5.59702	5.01296e-33	-4.16664	1.60999e-20	-9.00825	1.21894e-97	-8.25729	8.60997e-76	-8.40963	2.31089e-66	-8.70227	2.13098e-80	-7.13998	1.79787e-56	0.833373	0.000175962	0.622077	0.0168108	0.320148	0.00701681	1.92997	8.50624e-13	-0.179686	0.629887	-0.507533	0.0427326	1.14294	0.000475861	-0.286533	0.999867	1.25107	0.00056755	1.56049	1.41487e-07
PITG_00540	-2.49078	0.00131149	-4.86088	2.79497e-13	-3.94407	4.94489e-08	-5.56482	2.95721e-17	-5.51189	4.65714e-18	-4.94829	3.83785e-13	-2.38914	4.45487e-18	-1.63531	4.42316e-06	-3.03429	3.28653e-17	-3.01362	1.0492e-26	-2.33978	3.82297e-12	0.8325	7.61472e-05	-0.613128	0.0208829	-0.609548	0.000171912	0.106797	0.6346	-1.40893	1.00329e-06	-1.43814	1.92927e-10	-0.678168	0.011212	0.0178924	0.999867	0.665425	0.0519467	0.66829	0.00403749
PITG_00542.r	0.923167	0.146116	0.665755	0.24995	0.65495	0.267489	0.473019	0.437261	0.603096	0.314388	0.128708	0.841682	-0.281346	0.200815	-0.454752	0.1149	-0.417804	0.167032	-0.332986	0.169839	-0.669173	0.00609507	-0.0905944	0.649046	-0.109135	0.689217	-0.0365284	0.840937	-0.324324	0.021063	0.0148849	0.960259	0.0608067	0.779694	-0.189285	0.368727	0.0881945	0.999867	-0.272853	0.410533	-0.337337	0.0716893
PITG_00543.r	1.45433	0.0431443	0.578376	0.391408	0.830947	0.219474	0.572011	0.414869	0.609173	0.375125	0.275233	0.699079	-0.906465	7.86308e-06	-0.817169	0.00257612	-0.856246	0.00177408	-0.860434	0.000135482	-1.0545	1.01821e-05	0.172226	0.328754	0.0781053	0.755393	0.0610058	0.716365	-0.0846231	0.586589	-0.0603352	0.826974	-0.105635	0.632683	-0.212529	0.349897	-0.00180568	0.999867	-0.220585	0.506197	-0.195464	0.352725
PITG_00544	0.16136	0.860595	0.0419988	0.958103	-0.126328	0.875975	0.904103	0.251976	1.14889	0.133676	-0.372266	0.623722	-0.137864	0.715504	-0.463551	0.252315	0.782069	0.0962208	0.972971	0.0127631	-0.399477	0.320293	-0.243197	0.520021	0.951208	0.0423925	1.1265	0.00426132	-0.197225	0.615944	1.23229	0.00365739	1.37307	0.00014822	0.0906121	0.819369	NA	NA	-1.2112	0.0199794	-1.37074	0.00075064
PITG_00545	2.23057	2.77091e-05	-0.532789	0.263863	-2.22372	2.5781e-06	0.408877	0.446051	0.00148256	0.998084	0.311584	0.553039	-2.77926	2.31645e-47	-4.63087	2.13823e-39	-1.78369	1.99859e-09	-2.23394	9.42418e-28	-1.79133	3.87177e-14	-1.77279	5.13572e-16	1.01966	4.66237e-05	0.560464	3.2478e-06	1.05177	7.00709e-11	2.82259	4.78406e-15	2.33885	8.11112e-22	2.86699	6.7303e-24	-0.443664	0.98026	-0.0255903	0.961087	0.441472	0.0423674
PITG_00546.r	1.26596	0.0153048	-0.332628	0.502936	-0.924405	0.0508209	0.578849	0.264068	0.359524	0.472104	1.09514	0.0269929	-1.61463	6.47362e-19	-2.3666	2.9144e-18	-0.648117	0.0140847	-0.893236	8.66086e-06	-0.0438895	0.85613	-0.672422	0.000122503	0.992705	3.33212e-06	0.735807	1.03551e-08	1.63387	6.5242e-32	1.69696	2.7968e-09	1.41304	2.09725e-11	2.35148	5.49586e-25	-0.241093	0.999867	0.584	0.0402493	0.847998	3.82725e-06
PITG_00547	-4.25066	1.08407e-07	-4.30321	1.48029e-08	-4.66965	2.16152e-09	-4.17769	8.98268e-08	-3.95395	4.69208e-07	-4.43084	4.13551e-09	-0.0659175	0.838988	-0.591986	0.106285	0.112197	0.796906	0.306913	0.435288	-0.0587046	0.873776	-0.44511	0.109105	0.209387	0.596507	0.389093	0.285758	0.0672369	0.808592	0.693161	0.0380012	0.845694	0.0139456	0.558809	0.041616	0.193839	0.999867	-0.19718	0.709235	-0.366405	0.333342
PITG_00550	0.0620302	0.922873	1.27745	0.0117614	1.55127	0.00267968	0.931783	0.0754827	1.23426	0.017614	1.86652	0.000369148	1.19807	4.57609e-09	1.31105	4.28168e-06	0.909833	0.00121405	1.17194	4.53169e-07	1.92711	9.61776e-14	0.19144	0.361142	-0.257865	0.313026	-0.0109869	0.964183	0.786538	3.30079e-05	-0.414314	0.122087	-0.195964	0.428084	0.644004	0.00874101	0.262081	0.999867	0.991952	0.000750806	0.751163	0.00171897
PITG_00551	NA	NA	NA	NA	NA	NA	-5.66486	1.89672e-12	-5.58402	8.33789e-13	-5.04936	1.79038e-09	NA	NA	NA	NA	-3.9216	6.73112e-13	-3.87657	1.85136e-16	-3.23521	1.33867e-08	NA	NA	-1.01274	0.00630123	-0.981682	0.00118169	-0.295994	0.487615	-1.23763	0.00160363	-1.23939	0.000191051	-0.50854	0.271712	0.046198	0.999867	0.663899	0.239671	0.635762	0.127088
PITG_00552.r	0.716176	0.220353	1.09979	0.0361006	1.3399	0.0122446	0.64385	0.242357	0.662394	0.202909	0.734331	0.171667	0.369045	0.132699	0.451615	0.141206	-0.0293762	0.933358	-0.0397532	0.897753	0.145913	0.648542	0.159518	0.399263	-0.367958	0.0912798	-0.393316	0.00102785	-0.160218	0.301519	-0.492171	0.0807939	-0.54693	0.0114569	-0.273683	0.259116	-0.0105136	0.999867	0.150416	0.676137	0.184126	0.427097
PITG_00553	1.5092	0.0113867	1.0162	0.0702219	1.24905	0.0306972	0.678804	0.248975	0.865336	0.12687	1.47829	0.00947736	-0.514341	0.00644519	-0.440235	0.107154	-0.795344	0.00166867	-0.646466	0.00213013	0.0957903	0.706986	0.151577	0.410265	-0.25233	0.225807	-0.116351	0.457288	0.671807	2.45213e-06	-0.370622	0.159594	-0.261822	0.228603	0.567466	0.0114326	0.150917	0.999867	0.86841	0.000559613	0.740136	6.57805e-05
PITG_00554	0.135243	0.86277	-1.2791	0.0112189	1.40458	0.0380926	-1.94967	8.90253e-05	-1.93635	7.65125e-05	-2.31508	9.9231e-07	-1.42704	1.92914e-09	1.09005	0.00458477	-2.03892	4.43112e-11	-2.07095	6.036e-16	-2.32256	3.21177e-19	2.59106	9.80757e-24	-0.580115	0.016861	-0.628541	0.000190574	-0.830715	3.56722e-08	-3.1366	5.07681e-22	-3.2174	1.13758e-28	-3.37841	7.78603e-36	-0.0344229	0.999867	-0.310459	0.349564	-0.252534	0.235068
PITG_00555.r	-2.7995	0.000399705	-4.52013	6.21755e-11	-2.58	0.00198986	-5.38512	8.27374e-15	-5.40021	2.40128e-14	-5.71141	2.87542e-16	-1.72168	2.8548e-18	0.0561249	0.90859	-2.52911	1.71462e-21	-2.61518	1.17156e-31	-2.78423	4.44302e-34	1.85581	7.46681e-07	-0.776945	4.34528e-05	-0.879541	2.73927e-09	-0.999124	7.02458e-13	-2.59787	3.58611e-10	-2.73165	5.55419e-12	-2.80593	3.12795e-12	-0.0868639	0.999867	-0.280153	0.346238	-0.170238	0.468891
PITG_00556.r	0.232867	0.682166	1.44866	0.00176791	0.518251	0.279746	1.55301	0.00169214	1.76361	0.000320126	1.47138	0.0027371	1.20113	1.6221e-09	0.109337	0.709922	1.36237	8.5823e-07	1.53005	2.30357e-11	1.36469	8.82956e-09	-1.01061	1.7193e-08	0.19051	0.482965	0.344128	0.0618905	0.225314	0.163405	1.23577	4.57154e-07	1.36155	2.83495e-11	1.28192	2.98856e-10	0.169166	0.999867	-0.0213006	0.962854	-0.167244	0.488912
PITG_00557	-0.305058	0.650044	-0.851245	0.0966588	-0.941376	0.0745852	-0.728741	0.179124	-0.779105	0.137595	-0.81663	0.122978	-0.559989	0.0212088	-0.810188	0.00573286	-0.380871	0.24028	-0.468348	0.0738582	-0.381647	0.179256	-0.17208	0.428743	0.208848	0.469454	0.107065	0.648419	0.244687	0.220973	0.415075	0.114254	0.285353	0.217472	0.460374	0.0427283	-0.0866024	0.999867	-0.0242001	0.960352	0.087669	0.752874
PITG_00558.r	0.660952	0.267219	0.494458	0.368781	0.954426	0.0832556	0.232149	0.698683	0.296007	0.606037	0.822282	0.136963	-0.184055	0.427851	0.116221	0.714229	-0.389341	0.185071	-0.369754	0.130917	0.285928	0.318727	0.37877	0.05344	-0.175226	0.514757	-0.170296	0.366495	0.528033	0.00375385	-0.519037	0.0434804	-0.542753	0.0134886	0.198049	0.420875	0.0200147	0.999867	0.650316	0.0283623	0.651402	0.00308426
PITG_00559.r	0.826565	0.178898	-2.26567	4.46374e-06	-2.25134	1.1794e-05	-0.822828	0.124224	-1.52447	0.00194447	-0.448895	0.427087	-3.1036	4.10789e-24	-3.24412	5.39152e-17	-1.60575	3.45409e-07	-2.33166	2.09446e-14	-1.14635	0.000243733	-0.0653657	0.816243	1.52391	7.97001e-11	0.788121	2.18647e-11	2.02004	4.30869e-20	1.62136	2.67384e-06	0.85994	0.00125032	2.1336	7.01436e-11	-0.721187	0.347695	0.439505	0.239307	1.1836	2.91361e-06
PITG_00560.r	-0.10413	0.861561	0.400042	0.381052	1.75727	0.000224905	-0.353434	0.457681	-0.118241	0.80738	-0.672147	0.120787	0.48776	0.006743	1.68372	3.5554e-10	-0.207236	0.441969	-0.0128073	0.954116	-0.441152	0.0448592	1.27402	1.7054e-11	-0.663136	0.00089473	-0.485357	0.000304662	-0.865882	1.61099e-10	-1.90188	4.10064e-13	-1.7545	4.51985e-16	-2.09449	3.82815e-19	0.192606	0.999867	-0.260579	0.402813	-0.429868	0.02778
PITG_00561	0.48952	0.35002	1.24927	0.00593598	2.31747	1.25978e-06	0.883623	0.0636937	0.980115	0.0324343	0.808352	0.08175	0.742825	2.66424e-05	1.64993	1.62745e-11	0.434597	0.0853095	0.491839	0.0155341	0.445514	0.0447535	0.986788	1.78071e-09	-0.278239	0.170875	-0.235544	0.0992338	-0.234286	0.094386	-1.23023	2.19112e-07	-1.21652	1.16779e-09	-1.17581	2.22295e-08	0.0575976	0.999867	-0.0136236	0.972628	-0.0479206	0.838757
PITG_00562.r	-1.64467	0.000591424	0.632044	0.24942	-0.824184	0.0955243	1.0387	0.0655579	1.13766	0.045083	0.148226	0.803726	2.26728	1.08995e-31	0.650206	0.0166929	2.73106	2.92288e-23	2.77789	4.20943e-35	1.92105	9.55174e-18	-1.53669	7.99402e-14	0.493437	0.0407291	0.526148	0.00330014	-0.281964	0.068258	2.06505	9.78954e-15	2.06888	6.68506e-20	1.29757	3.87988e-09	0.0477498	0.999867	-0.833884	0.00192475	-0.857766	1.5187e-05
PITG_00563.r	-2.64363	0.000112038	-3.68679	7.6718e-09	-2.93596	7.67978e-06	-3.86813	2.62155e-09	-3.85797	1.15313e-09	-4.0932	2.95235e-10	-1.05759	2.83494e-09	-0.467724	0.0719317	-1.18248	1.39732e-06	-1.19078	5.21892e-09	-1.3232	1.99193e-09	0.669899	0.000241059	-0.0959512	0.686969	-0.118818	0.443142	-0.202593	0.17432	-0.732096	0.00672482	-0.784006	0.000384504	-0.826517	0.000427585	-0.00723003	0.999867	-0.164123	0.633341	-0.133845	0.574087
PITG_00564	1.8673	0.0119624	0.27662	0.6951	0.188709	0.805088	0.620461	0.387888	0.712682	0.306496	-0.701122	0.288649	-1.60884	6.13431e-15	-1.85799	4.66185e-07	-1.20923	5.25196e-05	-1.1401	2.2463e-05	-2.4433	8.73243e-25	-0.168195	0.596236	0.426162	0.0605271	0.484647	0.00477949	-0.771608	4.66556e-09	0.625346	0.0816744	0.662015	0.0461702	-0.554935	0.0887761	0.0739307	0.999867	-1.25473	9.69834e-07	-1.30445	4.46487e-11
PITG_00565.r	-0.329112	0.556748	0.384303	0.441439	-0.239722	0.65167	0.381001	0.461561	0.394481	0.43178	0.404594	0.425397	0.696215	0.00147222	-0.0891297	0.790253	0.749799	0.00889573	0.721949	0.00460539	0.860477	0.00118264	-0.705507	0.000504409	0.0825454	0.740697	0.041295	0.796129	0.227068	0.128337	0.82243	0.00476608	0.753025	0.00114021	0.976405	8.09427e-05	-0.0263442	0.999867	0.08732	0.818042	0.136829	0.559314
PITG_00566	0.975834	0.0880631	2.13157	7.60462e-05	1.12236	0.0395351	2.29949	3.99822e-05	2.23013	4.55108e-05	2.38862	1.25962e-05	1.13393	1.28964e-10	-0.0360832	0.901398	1.35927	2.36616e-08	1.24842	4.08277e-10	1.53991	2.90069e-12	-1.09002	3.72379e-09	0.255428	0.232194	0.129965	0.383208	0.47064	0.000524756	1.38103	9.12492e-08	1.22697	2.36285e-08	1.60293	7.21609e-12	-0.11047	0.999867	0.155958	0.657693	0.290684	0.131693
PITG_00567	-2.18659	5.86881e-05	-0.432529	0.492968	0.878146	0.207891	-1.15631	0.0502088	-1.24695	0.0282591	-1.77142	0.00115881	1.74554	1.81858e-14	2.89876	1.19443e-18	1.08002	0.000398671	0.953808	8.32157e-05	0.543569	0.031352	1.23048	1.91473e-08	-0.633267	0.0109842	-0.776388	1.55739e-06	-1.13915	2.10756e-15	-1.82561	2.75588e-10	-2.00006	1.39461e-16	-2.32361	2.18612e-24	-0.128471	0.999867	-0.563499	0.0518479	-0.411565	0.0323089
PITG_00568	-0.190189	0.749556	3.06971	3.6166e-10	4.02949	1.69022e-13	1.92551	0.000138514	2.49827	3.11811e-07	1.83777	0.000140781	3.24826	8.17093e-32	4.05185	1.2282e-28	2.164	4.63897e-10	2.69683	1.93664e-19	2.1561	1.25953e-12	0.874555	0.000101733	-1.04963	0.000188875	-0.535996	0.0110804	-1.03284	2.44247e-08	-1.88756	2.15034e-09	-1.40355	2.70014e-07	-1.86026	5.92802e-13	0.528535	0.962266	-0.0377157	0.943639	-0.54321	0.0309257
PITG_00569.r	-4.66017	4.53645e-16	-6.48096	3.56518e-33	-3.56988	7.32167e-08	-7.39478	2.12222e-36	-7.29431	3.19733e-37	-7.41261	1.50904e-37	-1.83182	1.95151e-20	0.91868	0.0378633	-2.68806	8.1998e-19	-2.62667	8.19704e-23	-2.62585	3.30169e-20	2.83078	1.88347e-12	-0.825329	0.000122762	-0.780874	2.45883e-10	-0.731177	1.7101e-06	-3.6207	4.17144e-14	-3.60683	2.61157e-16	-3.51129	7.2905e-15	0.0603018	0.999867	0.036646	0.9321	-0.000579076	0.998367
PITG_00570	1.05555	0.0447038	0.452425	0.333392	0.440612	0.3685	0.730707	0.137036	0.682992	0.162509	-0.316956	0.52347	-0.615961	0.0054875	-0.78579	0.0109391	-0.279924	0.387846	-0.371719	0.171095	-1.24358	1.42044e-06	-0.094156	0.654036	0.3673	0.0913182	0.259628	0.108608	-0.562407	9.81251e-05	0.49703	0.054897	0.361483	0.106867	-0.424058	0.0689268	-0.092605	0.999867	-0.989302	0.000142276	-0.872199	7.29332e-06
PITG_00571	0.90534	0.12818	1.22484	0.0268137	1.81752	0.00145364	0.629733	0.275683	0.994997	0.0747738	1.50492	0.00782868	0.298967	0.135596	0.730418	0.00497019	-0.238316	0.420647	0.0810568	0.748601	0.725911	0.00298315	0.511509	0.00214231	-0.506827	0.0102883	-0.203324	0.134901	0.489048	0.00227661	-0.983074	0.000145773	-0.709818	0.00067556	0.0239116	0.924235	0.3189	0.999867	0.939147	0.000333175	0.643095	0.00225303
PITG_00572	-0.292339	0.675081	-0.698025	0.199914	-0.633645	0.273753	-0.376163	0.539572	-0.507571	0.378169	0.185064	0.778716	-0.422038	0.0946193	-0.518385	0.0942463	-0.0430484	0.908821	-0.213409	0.454323	0.600627	0.0471217	-0.0158351	0.948883	0.408529	0.145708	0.2239	0.35416	1.08258	4.33584e-07	0.459478	0.104132	0.246471	0.330973	1.14467	1.86314e-06	-0.169389	0.999867	0.61945	0.0918617	0.810598	0.00126158
PITG_00573	0.141196	0.828474	0.855621	0.102628	1.98611	0.000313943	0.769785	0.157851	0.771933	0.156198	0.503184	0.346813	0.699315	0.000559695	1.66646	2.48347e-08	0.670591	0.0164365	0.624014	0.00995422	0.488407	0.0407752	1.04389	8.99207e-07	0.000769601	0.997726	-0.0601301	0.797951	-0.148864	0.350447	-1.01118	0.000336161	-1.09753	2.48717e-05	-1.14698	9.79438e-07	-0.0449444	0.999867	-0.206038	0.553409	-0.13699	0.58367
PITG_00574	0.498739	0.350917	-0.302867	0.497651	-0.411797	0.364369	-0.326203	0.496263	-0.355203	0.439975	-0.214813	0.660244	-0.815676	6.83324e-06	-1.08483	2.02698e-05	-0.783225	0.00256677	-0.851042	3.64342e-05	-0.586482	0.00941246	-0.190146	0.272045	0.0598804	0.826897	-0.0207363	0.912473	0.291495	0.0346955	0.282495	0.292035	0.17396	0.430145	0.527825	0.0137424	-0.0650103	0.999867	0.175411	0.621906	0.262804	0.171618
PITG_00575	-0.203983	0.742999	0.0373004	0.94562	1.19327	0.0213817	-0.39716	0.44476	-0.311669	0.551304	-1.57686	0.000441769	0.226875	0.240092	1.21976	1.00187e-05	-0.148574	0.612039	-0.116578	0.621468	-1.2465	4.55537e-08	1.07274	3.37971e-09	-0.343519	0.117958	-0.327429	0.0275651	-1.41023	7.33622e-22	-1.38032	2.54664e-08	-1.39349	4.25515e-11	-2.4382	1.75142e-24	0.0304644	0.999867	-1.125	6.74566e-06	-1.13176	1.74441e-08
PITG_00576.r	-0.46088	0.400465	0.257322	0.610632	0.776898	0.125921	-0.114357	0.841664	0.00451031	0.993623	-1.13591	0.012015	0.702544	0.00011578	1.05949	1.85667e-05	0.390019	0.153481	0.456902	0.0408537	-0.548706	0.0238239	0.437658	0.00999364	-0.280053	0.223422	-0.229063	0.166598	-1.18811	7.56888e-16	-0.680976	0.00724337	-0.659851	0.00227931	-1.58068	6.65524e-12	0.0649405	0.999867	-0.966286	0.000175429	-1.00753	1.20215e-06
PITG_00577.r	-2.09001	7.733e-06	-0.149942	0.791652	-0.906279	0.0610864	-0.0462453	0.943998	0.0135682	0.982211	-0.249341	0.656417	1.9201	1.86664e-19	0.9998	0.000134148	2.08275	9.3356e-13	2.09682	1.20445e-18	1.96729	8.57384e-15	-0.837614	1.07027e-06	0.194812	0.481998	0.191679	0.268435	0.113195	0.511424	1.06983	1.58259e-05	1.03677	9.92335e-08	0.993724	2.61777e-06	0.0119623	0.999867	-0.143148	0.729888	-0.129662	0.605094
PITG_00578	-0.888982	0.0860265	1.30634	0.0100447	1.14962	0.0282496	1.14696	0.0311549	1.23872	0.0148454	0.611659	0.253147	2.17805	1.53568e-31	1.86112	1.41191e-13	2.0764	1.93783e-16	2.13858	1.32185e-24	1.62783	9.57211e-14	-0.235934	0.228867	-0.070691	0.800475	-0.0241211	0.90449	-0.485741	0.000758549	0.202373	0.436813	0.219823	0.310711	-0.206152	0.340108	0.0617086	0.999867	-0.474444	0.0926654	-0.511636	0.00815396
PITG_00579	NA	NA	NA	NA	NA	NA	NA	NA	NA	NA	-5.15238	4.31342e-11	NA	NA	NA	NA	NA	NA	NA	NA	-5.19802	6.22923e-17	NA	NA	NA	NA	NA	NA	-1.98445	9.63951e-08	NA	NA	NA	NA	-2.89698	3.83563e-09	NA	NA	-0.768004	0.123987	-0.987426	0.00702535
PITG_00580	NA	NA	NA	NA	NA	NA	NA	NA	NA	NA	NA	NA	NA	NA	NA	NA	NA	NA	NA	NA	NA	NA	NA	NA	NA	NA	NA	NA	NA	NA	NA	NA	NA	NA	NA	NA	NA	NA	NA	NA	NA	NA
PITG_00581.r	-1.26703	0.0497695	-0.980393	0.102174	-2.39695	9.6686e-06	-0.888706	0.161221	-0.790803	0.210225	-1.78083	0.00188647	0.278657	0.273916	-1.2956	1.83366e-05	0.427589	0.186977	0.488016	0.0807007	-0.384446	0.161967	-1.49706	1.067e-16	0.179798	0.516414	0.224352	0.270282	-0.599055	4.36988e-05	1.71331	1.59089e-12	1.72897	1.94738e-17	0.942525	1.91059e-06	0.0598008	0.999867	-0.837215	0.00147693	-0.872657	7.30781e-06
PITG_00582	-2.92902	0.00168834	-3.78287	1.47134e-05	-3.60366	4.31781e-05	-3.77463	2.02625e-05	-3.54713	4.92e-05	-4.24158	1.04692e-06	-0.873197	3.56974e-05	-0.855877	0.00235578	-0.809875	0.00649049	-0.579348	0.018205	-1.18848	9.18082e-07	0.0993573	0.600141	0.0902468	0.743748	0.309256	0.0337973	-0.251948	0.0694116	0.0235002	0.937688	0.214838	0.293086	-0.306588	0.128743	0.234025	0.999867	-0.39964	0.19182	-0.610584	0.000471325
PITG_00584	-0.000487303	0.999432	-1.9444	8.84611e-06	-3.133	1.36433e-09	-2.58793	2.06554e-07	-1.92706	1.47581e-05	-2.50504	7.07483e-08	-1.96011	1.23616e-15	-3.31227	8.33264e-13	-2.55195	9.38156e-10	-1.91599	6.21548e-12	-2.38029	4.23963e-12	-1.26719	0.000337732	-0.572715	0.129998	0.0570809	0.76633	-0.357619	0.12075	0.721962	0.157467	1.3285	0.000424248	0.959449	0.0223381	0.646769	0.953496	0.158348	0.807242	-0.46578	0.113989
PITG_00585.r	2.57238	6.39034e-06	2.86577	3.42577e-07	2.80615	9.35669e-07	2.32059	3.70695e-05	2.57373	4.6615e-06	2.32998	2.69311e-05	0.277153	0.138685	0.0571653	0.837844	-0.210934	0.425116	-0.00580276	0.979336	-0.115393	0.629854	-0.140575	0.422493	-0.458804	0.0195591	-0.268285	0.0744865	-0.330134	0.0162268	-0.283627	0.256891	-0.122806	0.578624	-0.143714	0.5171	0.205889	0.999867	0.0719599	0.85347	-0.111245	0.608379
PITG_00586	NA	NA	NA	NA	NA	NA	NA	NA	NA	NA	NA	NA	NA	NA	NA	NA	NA	NA	NA	NA	NA	NA	NA	NA	NA	NA	NA	NA	NA	NA	NA	NA	NA	NA	NA	NA	NA	NA	NA	NA	NA	NA
PITG_00587	0.704197	0.181474	1.5752	0.000618683	2.43949	8.64012e-07	1.34628	0.00522832	1.41945	0.00375939	1.12884	0.0158613	0.856001	2.59933e-05	1.55812	2.64305e-08	0.685325	0.0140921	0.720194	0.0107955	0.550478	0.0198405	0.784782	3.05352e-05	-0.139674	0.587426	-0.117112	0.681736	-0.243414	0.0982049	-0.887291	0.000295531	-0.892191	0.000963478	-0.982306	1.32658e-06	0.034839	0.999867	-0.160907	0.647127	-0.171737	0.569861
PITG_00588.r	0.155395	0.800311	1.97625	4.77101e-05	1.76249	0.000359088	1.43151	0.00422665	1.90472	7.90762e-05	1.33282	0.00641698	1.80725	8.24108e-18	1.43492	3.18845e-07	1.3216	6.07265e-06	1.75602	1.64412e-13	1.30513	3.72724e-07	-0.294369	0.0906178	-0.452735	0.0365541	-0.0357255	0.837751	-0.439805	0.00188137	-0.120366	0.675033	0.265173	0.216227	-0.0998244	0.674667	0.431626	0.953116	-0.0442439	0.917119	-0.452674	0.0208405
PITG_00589	0.60917	0.305302	0.758412	0.152225	0.503225	0.369494	0.860037	0.119504	0.551618	0.313982	1.04711	0.054212	0.132438	0.58171	-0.28313	0.348333	0.290837	0.371605	-0.0577462	0.838898	0.566308	0.0393903	-0.337239	0.0879191	0.188298	0.505794	-0.174008	0.434351	0.49867	0.00586114	0.559376	0.0365445	0.16633	0.510068	0.880141	6.67847e-05	-0.348163	0.999867	0.251585	0.52332	0.622761	0.00784935
PITG_00590.r	-0.168216	0.771048	-0.160896	0.744527	-0.338267	0.486329	0.0247547	0.965648	0.0245195	0.961535	0.575332	0.222064	-0.00871271	0.969454	-0.346317	0.231744	0.233727	0.415848	0.197513	0.426483	0.87048	0.000189988	-0.258273	0.15501	0.27141	0.205779	0.22187	0.0907837	0.94189	1.33019e-11	0.563969	0.0357794	0.486356	0.0195175	1.24556	1.59898e-08	-0.0346852	0.999867	0.613406	0.0166244	0.671236	0.000503828
PITG_00591	1.0106	0.205671	-7.14069	8.50173e-37	-6.14468	4.36976e-30	-6.63696	3.55743e-33	-6.9617	4.35341e-37	-5.89049	3.45564e-29	-8.16959	1.28581e-107	-7.33502	1.67368e-73	-7.60874	2.79052e-77	-7.963	8.71307e-87	-6.77799	1.33304e-75	0.915709	6.65917e-05	0.58829	0.00908294	0.221585	0.0714246	1.45403	4.4307e-12	-0.293543	0.388229	-0.688142	0.00618261	0.585573	0.0477223	-0.351849	0.999867	0.808639	0.0075714	1.18358	1.48348e-06
PITG_00592.r	1.51437	0.00423152	1.09379	0.0247088	0.810362	0.107582	1.0858	0.032491	1.01229	0.0437495	1.24819	0.0121297	-0.437298	0.0339726	-0.884426	0.0010647	-0.388595	0.165971	-0.510313	0.0222503	-0.140643	0.58406	-0.364267	0.0504994	0.076666	0.770745	-0.0580259	0.74362	0.358627	0.0102286	0.474795	0.0708264	0.312004	0.158359	0.768073	0.000499592	-0.119374	0.999867	0.225503	0.488365	0.36748	0.0375632
PITG_00593	0.569471	0.326038	1.91863	0.00017911	1.88834	0.000313834	1.43442	0.00636953	1.74569	0.000961872	1.94528	0.000258176	1.33107	2.56824e-08	1.13657	0.000124086	0.904873	0.00225178	1.16495	5.63603e-06	1.50036	9.69728e-09	-0.110245	0.613798	-0.39579	0.108522	-0.150625	0.484662	0.229967	0.19109	-0.249158	0.344162	-0.0329098	0.89289	0.386406	0.0680323	0.259993	0.999867	0.569773	0.0404877	0.332976	0.13361
PITG_00594	-1.03989	0.0441124	1.47561	0.00168563	1.48463	0.00209541	1.02795	0.0405691	1.182	0.0132036	1.8453	0.000140767	2.49437	9.90127e-16	2.33504	7.73418e-11	2.10626	1.7889e-08	2.21866	1.19047e-11	3.00925	5.94126e-18	-0.0709545	0.721362	-0.355016	0.139717	-0.260356	0.0571152	0.57566	1.9677e-05	-0.245168	0.369436	-0.183946	0.39197	0.692577	0.000726906	0.109115	0.999867	0.874019	0.00152904	0.787408	3.23951e-06
PITG_00595.r	-1.80177	5.45582e-05	-3.35716	1.37012e-15	-2.57084	9.94897e-10	-3.55323	2.99668e-16	-3.50834	1.79855e-16	-3.59493	3.84439e-17	-1.57445	1.42482e-10	-0.952112	0.000785788	-1.71325	3.31117e-08	-1.70861	1.17971e-09	-1.66773	1.84765e-08	0.705403	0.000129369	-0.109268	0.682927	-0.119775	0.397957	-0.0306228	0.863865	-0.779933	0.00609137	-0.819912	0.000140121	-0.690377	0.00366381	0.00512311	0.999867	0.021286	0.961087	0.039226	0.883949
PITG_00596	-3.77147	8.31882e-14	-5.31653	2.50293e-28	-4.35336	1.46948e-19	-5.44476	3.19774e-28	-5.44422	2.19846e-29	-5.55316	4.60506e-29	-1.55741	3.05982e-10	-0.758738	0.00819439	-1.62876	1.4454e-07	-1.66076	4.12278e-09	-1.65635	2.5259e-08	0.882232	9.1717e-07	-0.0423629	0.886121	-0.089173	0.550935	-0.0362668	0.837856	-0.890277	0.00151397	-0.966299	8.76225e-06	-0.872906	0.000197472	-0.031018	0.999867	-0.0512628	0.902941	0.00278518	0.992181
PITG_00597	1.3177	0.0251204	-0.428034	0.418245	-0.666167	0.196229	-1.11973	0.0266503	-0.832128	0.103151	-0.582802	0.288647	-1.76394	1.36555e-16	-2.16157	1.79371e-14	-2.39706	7.95966e-16	-2.1542	3.05281e-20	-1.7739	1.47668e-09	-0.319377	0.063023	-0.600354	0.00509377	-0.374799	0.00473441	0.0512032	0.823074	-0.2438	0.343864	-0.0487956	0.821687	0.417774	0.106347	0.240359	0.999867	0.595724	0.0769946	0.377571	0.132045
PITG_00598.r	-1.8025	0.000499974	1.32531	0.0286084	1.41675	0.025911	1.41813	0.026038	1.66136	0.00873202	0.105218	0.87638	3.11793	4.26708e-38	3.04689	1.38654e-22	3.2679	1.38867e-24	3.47212	5.43533e-36	2.03596	2.61702e-15	0.0117754	0.96713	0.179953	0.625273	0.370023	0.18796	-1.01615	6.40331e-07	0.203606	0.560267	0.364145	0.219591	-0.983877	8.33928e-05	0.204528	0.999867	-1.25627	9.27611e-05	-1.43627	1.01037e-08
PITG_00601.r	-0.621986	0.226812	2.35486	3.77413e-06	1.95069	0.000132441	2.72324	7.29751e-07	2.60114	1.0888e-06	1.60805	0.00188647	2.96055	2.39131e-45	2.39401	1.33946e-18	3.38667	1.21247e-29	3.23127	5.31407e-42	2.35775	1.44396e-23	-0.486263	0.0178386	0.457028	0.108728	0.28603	0.221171	-0.537561	0.0025124	0.979474	0.000450581	0.7786	0.00126552	-0.00761013	0.97471	-0.156424	0.999867	-1.05527	0.000350899	-0.873803	8.56774e-05
PITG_00603	-0.391565	0.51999	-0.116385	0.840244	1.37889	0.0194931	-0.703176	0.176295	-0.489544	0.368228	-0.955704	0.0505512	0.264585	0.276584	1.60387	1.16926e-06	-0.264211	0.412529	-0.0915839	0.773633	-0.435485	0.094309	1.41998	6.20156e-10	-0.496913	0.046082	-0.342839	0.193094	-0.63699	2.26999e-05	-1.87745	5.60361e-11	-1.75737	1.83182e-08	-2.01132	4.45603e-18	0.169633	0.999867	-0.197744	0.577046	-0.345891	0.187821
PITG_00605	NA	NA	NA	NA	NA	NA	NA	NA	NA	NA	NA	NA	NA	NA	NA	NA	NA	NA	NA	NA	NA	NA	NA	NA	NA	NA	NA	NA	NA	NA	NA	NA	NA	NA	NA	NA	NA	NA	NA	NA	NA	NA
PITG_00607	-3.86983	3.32187e-14	-3.92711	1.3544e-15	-4.17215	4.19548e-17	-3.91464	7.55503e-15	-3.95929	4.71586e-15	-3.27974	4.37658e-10	-0.0642453	0.757822	-0.468919	0.0827232	0.00418506	0.989632	-0.0877196	0.708984	0.717162	0.00410676	-0.326738	0.0526277	0.0966224	0.706039	-0.00824599	0.964012	0.841545	2.29207e-08	0.456509	0.0703725	0.323465	0.117092	1.21611	2.14256e-08	-0.0896759	0.999867	0.690884	0.0134801	0.801808	1.58894e-05
PITG_00608	-3.25569	3.04359e-11	-2.46426	3.71897e-07	-0.336999	0.595572	-2.93746	8.56837e-10	-2.80446	5.92074e-09	-2.1459	1.9399e-05	0.783641	9.38988e-05	2.75394	1.47201e-20	0.368295	0.179762	0.462399	0.0552856	1.23735	8.75895e-07	2.0489	2.41447e-28	-0.384208	0.0622808	-0.307776	0.084432	0.514279	0.000898025	-2.39579	2.59668e-22	-2.35163	1.25106e-23	-1.48671	1.32976e-10	0.0924417	0.999867	0.843211	0.00139959	0.772945	0.000254361
PITG_00611.r	-0.770985	0.232432	1.29737	0.0430894	2.42151	0.000455458	0.691831	0.305839	0.608334	0.338951	-0.698761	0.239679	2.05439	8.62605e-14	3.0165	6.7182e-17	1.50844	2.45492e-05	1.39602	1.50579e-06	0.197882	0.521466	1.04873	0.000130064	-0.51288	0.125812	-0.642377	0.00632179	-1.79069	9.81007e-23	-1.51948	2.2831e-05	-1.6862	2.13309e-08	-2.79532	1.24575e-25	-0.116769	0.999867	-1.33889	1.18286e-05	-1.19924	3.71452e-08
PITG_00612.r	-4.27737	4.45764e-07	-6.36417	6.93483e-18	-5.30509	1.35816e-10	-6.55294	3.70264e-18	-6.57911	4.48532e-19	-6.63026	1.99827e-19	-2.10462	2.90112e-17	-1.21362	0.000527624	-2.23756	1.90596e-11	-2.29825	1.14924e-17	-2.233	4.74627e-15	0.969134	4.46715e-06	-0.101796	0.731637	-0.178849	0.27932	-0.0690166	0.685927	-1.03529	0.000307102	-1.14213	6.8813e-07	-0.990278	3.46437e-05	-0.0623007	0.999867	-0.0226809	0.961542	0.0619333	0.799015
PITG_00613	0.827329	0.134466	1.95769	0.000119444	2.9236	1.0545e-07	1.3322	0.0102505	1.44888	0.00509156	1.37212	0.0069829	1.11227	4.95876e-10	1.91609	2.07146e-12	0.544569	0.0299719	0.613771	0.00195907	0.6715	0.0019652	0.882229	4.03101e-06	-0.537338	0.00585255	-0.483295	0.000155631	-0.377541	0.00328736	-1.38534	1.55851e-08	-1.36103	8.01041e-11	-1.21438	2.0865e-08	0.0688827	0.999867	0.101911	0.781118	0.0562663	0.792887
PITG_00614.r	-3.95901	5.872e-07	-6.10157	5.46473e-18	-5.54615	7.82899e-13	-6.52799	1.31282e-20	-6.48884	1.96084e-20	-7.16044	1.6957e-26	-2.15129	1.90226e-21	-1.7593	5.95952e-08	-2.52341	8.21623e-18	-2.53781	5.62482e-25	-3.07983	1.45973e-29	0.469128	0.0300725	-0.342153	0.121271	-0.371201	0.0115028	-0.863857	3.12592e-08	-0.777297	0.00401315	-0.836469	0.00029285	-1.28941	1.40036e-07	-0.0146048	0.999867	-0.58121	0.038958	-0.542519	0.0052185
PITG_00615.r	-2.93424	0.00109503	-5.08879	8.39161e-11	-4.46275	7.77335e-08	-5.4327	4.50962e-12	-5.46029	4.75557e-12	-6.24337	6.09195e-17	-2.1513	1.6065e-13	-1.68739	9.37197e-05	-2.44142	2.14391e-11	-2.52854	1.11975e-15	-3.17961	2.95017e-24	0.53612	0.0461124	-0.258797	0.310476	-0.360992	0.0613437	-0.96161	8.15689e-10	-0.761331	0.0163097	-0.89587	0.00224296	-1.45432	1.00875e-07	-0.0881846	0.999867	-0.763027	0.00491756	-0.651443	0.00163791
PITG_00616	1.97725	0.00441711	-1.15294	0.0388888	-0.241854	0.725797	-0.805443	0.183874	-0.730155	0.22395	-1.47968	0.00694384	-3.14205	3.98271e-22	-2.38796	3.7461e-09	-2.73539	2.48421e-10	-2.70003	2.00967e-13	-3.33185	5.25277e-20	0.833701	0.000424341	0.436461	0.13922	0.457947	0.0560418	-0.131432	0.536986	-0.358087	0.279308	-0.371388	0.22224	-0.916349	0.000409172	0.0338606	0.999867	-0.622052	0.0789172	-0.635611	0.0156598
PITG_00617.r	-1.48203	0.0418366	-2.10174	0.000962463	-0.531159	0.504758	-2.58005	5.03182e-05	-2.42752	0.000172587	-3.20176	1.23063e-07	-0.62617	0.00413494	0.781398	0.0134636	-1.0452	0.000530471	-0.960164	8.55044e-05	-1.59232	2.20136e-11	1.48573	2.41563e-12	-0.386465	0.146681	-0.318536	0.0878935	-0.903011	1.5108e-10	-1.83536	1.55091e-10	-1.79708	3.03251e-13	-2.34353	1.36612e-25	0.0827528	0.999867	-0.574816	0.0494187	-0.633223	0.00102747
PITG_00618.r	-1.48203	0.0418366	-2.10174	0.000964107	-0.531159	0.504758	-2.58327	4.95892e-05	-2.42752	0.000172677	-3.20176	1.2307e-07	-0.62617	0.004106	0.781397	0.0134421	-1.0484	0.000513376	-0.960164	8.53307e-05	-1.59232	2.24875e-11	1.48573	2.39273e-12	-0.389627	0.143171	-0.318536	0.0878935	-0.903011	1.50255e-10	-1.83849	1.56338e-10	-1.79708	2.88195e-13	-2.34353	1.37187e-25	0.0859097	0.999867	-0.571663	0.0512511	-0.633223	0.00102813
PITG_00619	NA	NA	NA	NA	NA	NA	NA	NA	NA	NA	NA	NA	NA	NA	NA	NA	NA	NA	NA	NA	NA	NA	NA	NA	NA	NA	NA	NA	NA	NA	NA	NA	NA	NA	NA	NA	NA	NA	NA	NA	NA	NA
PITG_00620a.r	0.409838	0.554067	-0.912807	0.0779391	-1.17528	0.0219344	0.273296	0.67462	-0.0674299	0.912824	0.664035	0.276904	-1.33957	1.55667e-09	-1.76294	8.56705e-10	-0.0972536	0.800702	-0.467528	0.0852697	0.383609	0.217494	-0.344724	0.0680993	1.27105	1.88589e-07	0.887541	1.90615e-07	1.79004	2.81896e-24	1.64709	2.5049e-09	1.23729	2.23924e-08	2.17727	6.56678e-21	-0.367799	0.999867	0.45845	0.274202	0.851719	0.000466859
PITG_00620b.r	0.616614	0.267015	-0.48246	0.301449	-1.28492	0.00241453	0.452977	0.398794	0.297002	0.572517	0.545698	0.285078	-1.11218	4.27437e-08	-2.07409	5.31331e-14	-0.121255	0.711461	-0.313059	0.19998	0.0560537	0.843942	-0.883749	9.88718e-08	1.01905	3.78487e-06	0.814526	1.9621e-09	1.2291	7.1255e-19	1.93456	5.68371e-14	1.70422	1.13473e-17	2.16036	3.63991e-24	-0.1887	0.999867	0.15574	0.695737	0.366648	0.0761777
PITG_00621.r	0.11907	0.846509	-0.991378	0.0161851	-1.2123	0.00398344	-0.619686	0.17307	-0.700731	0.109534	-0.723642	0.113804	-1.12485	4.47864e-10	-1.50602	9.42176e-10	-0.696843	0.00710202	-0.812866	6.26941e-05	-0.715385	0.00120224	-0.301943	0.0772122	0.456418	0.0236454	0.327315	0.0172653	0.473149	0.000674686	0.791662	0.00180127	0.634944	0.00196316	0.820007	0.000190558	-0.113939	0.999867	-0.0411376	0.920819	0.0962758	0.65683
PITG_00622.r	0.546565	0.32432	3.51501	3.34865e-11	3.71707	1.20891e-11	2.94719	1.15496e-07	3.3463	2.4108e-10	2.41389	2.04434e-06	2.95121	5.43002e-47	2.9946	2.20521e-27	2.44396	2.73205e-14	2.80187	1.503e-29	1.99474	1.19665e-16	0.121172	0.521624	-0.471465	0.109466	-0.133519	0.499156	-0.893101	1.0455e-11	-0.552834	0.0653313	-0.246471	0.27224	-0.96904	9.05009e-07	0.352751	0.999867	-0.480193	0.17347	-0.808176	2.63211e-05
PITG_00623	2.19223	0.000171564	5.6327	1.16303e-16	5.31379	1.10652e-14	4.05321	1.37486e-09	4.64026	4.65133e-13	4.21751	1.60124e-11	3.41831	1.31629e-54	2.93965	6.24628e-24	1.89933	8.14584e-09	2.44558	2.919e-26	2.15287	3.20228e-20	-0.402515	0.0723797	-1.48238	3.03575e-06	-0.957379	6.62041e-07	-1.20122	3.36949e-13	-1.0417	0.0016776	-0.548161	0.0249677	-0.754063	0.000582824	0.540324	0.977907	0.221697	0.627673	-0.293329	0.187024
PITG_00624.r	-4.34376	6.01615e-12	-2.95895	7.32624e-06	-3.07401	4.7373e-06	-3.30763	5.37889e-07	-2.9781	1.26588e-05	-3.70757	1.0883e-08	1.381	2.28549e-10	1.10679	0.000148152	1.08945	0.000130741	1.35443	1.75683e-08	0.76512	0.00193435	-0.196357	0.302562	-0.261283	0.278271	-0.0107816	0.960778	-0.55199	0.000102612	-0.0291154	0.918577	0.190881	0.387285	-0.31068	0.130646	0.26492	0.999867	-0.348812	0.246329	-0.590507	0.0015738
PITG_00625.r	1.03774	0.0412409	2.2194	2.95981e-06	0.000475421	0.999184	2.05207	3.30502e-05	2.38481	6.75336e-07	1.64042	0.000605384	1.16645	1.13821e-09	-1.21176	5.78781e-05	1.0549	4.87802e-05	1.35382	1.8576e-10	0.730614	0.00229872	-2.30033	4.76315e-27	-0.083808	0.752165	0.20271	0.152657	-0.371206	0.0150852	2.24924	1.29529e-13	2.51002	5.02189e-24	1.9707	8.24354e-14	0.302045	0.999867	-0.345793	0.278025	-0.623844	0.001035
PITG_00626.r	-0.360691	0.527429	0.587481	0.237519	-0.041452	0.939956	0.892317	0.0830305	0.802149	0.105862	0.909356	0.0745736	0.931936	1.25184e-07	0.143307	0.589839	1.29331	1.36574e-07	1.17493	2.87067e-09	1.39749	2.66502e-10	-0.709744	1.67313e-05	0.390437	0.057653	0.258333	0.0550029	0.529856	5.93156e-05	1.13403	2.73056e-06	0.973716	1.40913e-06	1.2839	2.34405e-09	-0.116988	0.999867	0.0809019	0.838932	0.221712	0.243738
PITG_00627	-1.64264	0.000630426	-0.227277	0.683607	-1.07924	0.0306972	-0.935636	0.0709053	-0.676488	0.195782	-1.10498	0.0273691	1.4024	5.48872e-11	0.387462	0.178158	0.752415	0.0106647	0.968718	5.47868e-05	0.66514	0.00800811	-0.934732	6.45688e-07	-0.618924	0.00962742	-0.418646	0.0193598	-0.671317	4.46039e-05	0.351627	0.186653	0.522349	0.0157338	0.306217	0.16981	0.215171	0.999867	-0.113419	0.781736	-0.303537	0.173872
PITG_00628.r	-0.689649	0.244207	1.37552	0.0224822	-0.0672867	0.919362	1.89227	0.00311507	1.87606	0.00270654	1.49674	0.0156173	2.04294	6.99793e-21	0.440561	0.175376	2.6166	3.14685e-18	2.56432	8.42304e-24	2.31789	1.56434e-18	-1.52083	1.14623e-08	0.603858	0.0419155	0.5364	0.028957	0.342281	0.138055	2.16151	6.81259e-11	2.06582	1.06129e-11	1.90123	6.2023e-11	-0.0520676	0.999867	-0.324954	0.496992	-0.246026	0.455717
PITG_00629	2.72893	2.29136e-06	0.991682	0.0531164	0.239683	0.665794	2.13106	0.000145773	1.7092	0.0011396	2.25244	5.20235e-05	-1.7548	2.20605e-16	-2.66684	4.5272e-21	-0.560134	0.0972231	-1.00863	9.06996e-05	-0.350063	0.209884	-0.832713	9.94506e-07	1.22197	7.28753e-07	0.76098	1.22859e-06	1.46696	9.02396e-23	2.08613	9.27654e-15	1.60145	4.28455e-16	2.34555	7.88958e-30	-0.443853	0.999867	0.189291	0.660671	0.657148	0.00258192
PITG_00630	0.0546178	0.928327	2.42427	2.10274e-07	2.4462	5.64878e-07	1.87947	0.000105026	2.16914	6.35698e-06	1.71283	0.000268362	2.35788	7.0934e-28	2.22207	1.35149e-14	1.87159	3.12365e-11	2.11369	4.85963e-18	1.78528	3.4065e-13	-0.0569074	0.797301	-0.454306	0.0669917	-0.22835	0.275242	-0.512293	0.00217467	-0.358784	0.188176	-0.162339	0.512813	-0.407659	0.0724537	0.240631	0.999867	-0.113168	0.785023	-0.330619	0.166187
PITG_00631.r	0.58977	0.305121	0.799044	0.114846	-0.174717	0.748382	0.873089	0.105201	0.936762	0.0682255	1.04645	0.0446822	0.190553	0.577525	-0.945141	0.0069717	0.320275	0.439163	0.342865	0.357972	0.583191	0.117005	-1.05557	6.49715e-05	0.156473	0.583986	0.167306	0.195364	0.455482	0.0187425	1.24474	0.00239452	1.22857	9.67978e-05	1.55456	1.67964e-05	0.026214	0.999867	0.241914	0.497442	0.238722	0.34847
PITG_00632.r	0.582693	0.355524	1.9097	0.000790614	2.8213	2.83638e-06	1.5891	0.0065962	1.95195	0.000744925	1.41954	0.0129666	1.3055	2.33245e-07	2.0578	1.15032e-11	1.04215	0.00101217	1.3621	4.93773e-06	0.963682	0.00186402	0.830634	5.76134e-07	-0.233721	0.306506	0.073636	0.672732	-0.278846	0.0632483	-1.0297	8.9639e-05	-0.750073	0.000508143	-1.06386	2.60586e-06	0.321173	0.999867	-0.102483	0.78925	-0.400247	0.0746447
PITG_00633	0.385049	0.541453	1.3569	0.0125615	1.49173	0.00678435	0.935196	0.095109	1.04257	0.0578421	1.07745	0.0492404	0.954544	2.68609e-05	0.929409	0.00122893	0.589987	0.0512968	0.64953	0.0154456	0.819572	0.00377535	0.0537023	0.775585	-0.335327	0.110267	-0.290306	0.0259303	-0.0721212	0.646913	-0.354478	0.194973	-0.338556	0.11257	-0.0805279	0.737049	0.0604707	0.999867	0.205981	0.536638	0.168549	0.459869
PITG_00634.r	-0.732272	0.139747	1.39097	0.00532176	1.20055	0.0156193	1.14644	0.0263379	1.23732	0.0143241	0.279741	0.596203	2.10948	7.14614e-24	1.7558	5.01663e-10	1.92277	7.41505e-12	1.97367	9.18862e-17	1.13738	1.76558e-06	-0.273716	0.180866	-0.156262	0.573702	-0.12097	0.576982	-0.911907	2.01201e-09	0.152337	0.589591	0.159669	0.519582	-0.590778	0.00666639	0.0506931	0.999867	-0.810986	0.00266455	-0.838544	3.01655e-05
PITG_00635.r	-0.636331	0.320696	-0.479665	0.405266	-1.91733	0.000346945	-0.115312	0.866253	-0.103801	0.86724	-1.02196	0.066317	0.143523	0.46484	-1.45351	4.13508e-07	0.565839	0.0289678	0.555437	0.00864573	-0.258303	0.293002	-1.51853	7.64939e-17	0.453833	0.0232202	0.426388	0.00295098	-0.338494	0.0238546	2.00897	2.74252e-13	1.94952	2.74152e-18	1.22404	2.60526e-07	-0.012229	0.999867	-0.850348	0.000687647	-0.814935	2.99729e-05
PITG_00636	-0.660869	0.279037	0.0836441	0.893325	-0.869044	0.121296	0.644048	0.279281	0.671734	0.23749	0.437441	0.465284	0.726397	0.000890731	-0.387083	0.220704	1.34397	1.29586e-06	1.34551	2.89594e-08	1.22492	2.65823e-06	-1.03372	1.89527e-07	0.647557	0.000625392	0.634466	1.16644e-07	0.56108	7.90089e-05	1.71646	2.24096e-09	1.67418	1.70237e-13	1.63908	4.90882e-11	0.00185362	0.999867	-0.143612	0.67433	-0.122347	0.592651
PITG_00637	-1.17424	0.0122963	-0.45569	0.325457	0.223094	0.664389	-0.0153203	0.979139	0.0584887	0.908057	-0.186766	0.714593	0.704178	0.00267842	1.22374	2.88514e-05	1.20205	4.01317e-05	1.24006	2.9936e-06	1.11508	8.9024e-05	0.597882	0.000767874	0.528145	0.00738744	0.551909	1.03727e-05	0.47338	0.0017868	-0.034174	0.910166	-0.0392496	0.869815	-0.0795056	0.750214	0.0382493	0.999867	-0.111793	0.770817	-0.126829	0.613567
PITG_00640.r	-0.722533	0.142662	-0.0938217	0.852465	-0.227023	0.649539	-0.126347	0.816645	-0.0903146	0.86341	-0.434136	0.371475	0.614472	0.00136438	0.321765	0.253737	0.638491	0.0193907	0.638736	0.00417671	0.416471	0.0813213	-0.213064	0.260797	0.0531524	0.845891	0.0396571	0.836445	-0.132914	0.393263	0.300909	0.233961	0.256913	0.23472	0.123416	0.581754	0.00127503	0.999867	-0.24515	0.460537	-0.223002	0.300558
PITG_00641.r	0.0964836	0.877368	0.794301	0.0888471	0.590919	0.219144	0.752483	0.122786	0.739556	0.12446	0.52232	0.289433	0.680599	0.000424233	0.316101	0.247382	0.696079	0.00965599	0.640985	0.00319257	0.552612	0.015519	-0.283866	0.115434	0.045241	0.871234	-0.0243549	0.895876	-0.064469	0.672306	0.364367	0.132124	0.266113	0.178423	0.264171	0.191258	-0.0544256	0.999867	-0.167732	0.624624	-0.0895884	0.68476
PITG_00644	NA	NA	NA	NA	NA	NA	NA	NA	NA	NA	NA	NA	NA	NA	NA	NA	NA	NA	NA	NA	NA	NA	NA	NA	NA	NA	NA	NA	NA	NA	NA	NA	NA	NA	NA	NA	NA	NA	NA	NA	NA	NA
PITG_00645	NA	NA	NA	NA	NA	NA	NA	NA	NA	NA	NA	NA	NA	NA	NA	NA	NA	NA	NA	NA	NA	NA	NA	NA	NA	NA	NA	NA	NA	NA	NA	NA	NA	NA	NA	NA	NA	NA	NA	NA	NA	NA
PITG_00646.r	1.18229	0.0243158	-1.42419	0.00180762	-1.23318	0.0087781	-0.917563	0.0602352	-1.14935	0.0131852	-0.246216	0.64387	-2.62171	2.8394e-24	-2.59244	2.38863e-16	-2.05972	2.16395e-11	-2.33419	5.89153e-17	-1.30196	1.73853e-07	0.110409	0.647996	0.58802	0.0176244	0.302066	0.0144951	1.38243	1.22839e-17	0.509764	0.131018	0.197043	0.442054	1.31884	4.8306e-07	-0.270241	0.999867	0.737516	0.010754	1.03064	3.09661e-07
PITG_00647.r	-0.588304	0.248931	-1.06812	0.0113364	-0.738213	0.102501	-1.29449	0.00320837	-1.27837	0.00307369	-1.28517	0.00261015	-0.497847	0.00815151	-0.330271	0.201149	-0.66694	0.0089433	-0.692326	0.00129189	-0.570813	0.0132079	0.248789	0.155645	-0.139633	0.53995	-0.179256	0.188889	-0.0101648	0.950235	-0.353948	0.183942	-0.422406	0.0457485	-0.213224	0.355551	-0.0245722	0.999867	0.0720602	0.855462	0.119814	0.606744
PITG_00648	1.22356	0.0297883	-0.19083	0.722767	0.1893	0.739012	-0.324501	0.553663	0.0444226	0.937617	2.45941	3.00344e-05	-1.4359	1.72117e-15	-1.21643	2.68712e-06	-1.51197	1.93372e-09	-1.18543	1.24012e-08	1.35708	3.15435e-06	0.298894	0.0760353	-0.0458352	0.858031	0.265817	0.0598868	2.84792	1.22669e-50	-0.309611	0.214615	-0.0273722	0.904157	2.60065	3.92738e-23	0.326546	0.999867	2.84351	1.50712e-22	2.53629	2.98492e-29
PITG_00649	1.1745	0.0267327	1.86333	0.00019478	1.74854	0.000549177	1.79454	0.000591349	2.02487	0.000113603	1.51735	0.0030006	0.673321	0.00363076	0.399392	0.185381	0.661802	0.0272145	0.849026	0.000769911	0.469633	0.0713365	-0.195102	0.376349	0.0189697	0.95736	0.191341	0.418704	-0.142398	0.462209	0.249994	0.3641	0.392385	0.102331	0.0992435	0.668697	0.186919	0.999867	-0.217285	0.55709	-0.381918	0.0967515
PITG_00651.r	-0.780893	0.110164	1.64537	0.000499054	1.90567	0.000115074	1.33302	0.00751188	1.7283	0.000507829	0.939439	0.0513198	2.41142	1.03834e-36	2.5125	1.62026e-21	2.15769	1.75752e-16	2.50281	2.5048e-27	1.84773	7.01235e-17	0.180918	0.360295	-0.221703	0.376525	0.107439	0.613988	-0.500717	0.00020616	-0.364252	0.161254	-0.0641301	0.800318	-0.636371	0.00175229	0.343745	0.999867	-0.336942	0.277548	-0.656439	0.00139644
PITG_00652	-0.535447	0.358839	-0.901333	0.0711774	1.21894	0.0322055	-1.53728	0.00136265	-1.47739	0.00198453	-2.13706	3.40178e-06	-0.376586	0.056013	1.58255	3.35104e-08	-0.954163	0.000447558	-0.940441	1.06251e-05	-1.47468	2.03344e-11	2.03941	2.13182e-25	-0.546455	0.00738473	-0.548554	2.84727e-05	-1.03489	4.83715e-15	-2.54917	3.53518e-23	-2.5822	1.46766e-34	-3.02906	1.16385e-41	0.0126069	0.999867	-0.546547	0.0407845	-0.535653	0.0017593
PITG_00653	0.217804	0.786228	0.227268	0.736271	1.46037	0.0374649	-0.489808	0.436177	-0.372613	0.562105	-0.657477	0.276721	0.000213221	0.999452	1.07908	0.00841964	-0.660423	0.0730316	-0.59351	0.0541712	-0.746637	0.0178228	1.16082	8.53248e-05	-0.629867	0.023264	-0.578161	0.0120258	-0.686152	0.000915113	-1.75247	2.9939e-07	-1.73107	1.11258e-08	-1.79893	7.38711e-10	0.0667946	0.999867	-0.111117	0.812971	-0.155735	0.578602
PITG_00654.r	0.082063	0.894635	1.07815	0.0176686	1.2117	0.00913067	0.640596	0.191345	0.801575	0.0833953	0.667998	0.158171	0.981616	1.90719e-06	0.957288	0.000486998	0.602904	0.0396888	0.725281	0.00231857	0.713781	0.00457097	0.0527293	0.775522	-0.346146	0.107737	-0.240539	0.0898777	-0.204763	0.157024	-0.361562	0.180115	-0.28674	0.172496	-0.212158	0.344776	0.120081	0.999867	0.0836254	0.832724	-0.0130172	0.961035
PITG_00655	-0.700697	0.147044	0.203619	0.674689	0.348324	0.480782	-0.181686	0.727834	-0.0217635	0.966918	-0.170388	0.742656	0.8889	2.17517e-06	0.871946	0.000883249	0.561221	0.0322014	0.679112	0.00117101	0.656562	0.00352492	0.0629112	0.748982	-0.297473	0.157666	-0.194496	0.18443	-0.170505	0.238172	-0.32537	0.179429	-0.251265	0.207445	-0.187006	0.371974	0.117967	0.999867	0.0704272	0.860492	-0.0246288	0.915424
PITG_00656	0.74352	0.221087	2.29222	4.70224e-05	1.96094	0.000610409	1.67733	0.00337952	1.86161	0.00100212	1.74601	0.00178613	1.52759	2.41561e-14	1.03733	0.000195537	0.970677	0.000365882	1.10819	3.58065e-07	1.12984	1.02365e-06	-0.410141	0.0402257	-0.525789	0.0191645	-0.40407	0.00896435	-0.333945	0.0235574	-0.0781041	0.779064	0.0130332	0.957095	0.120515	0.592152	0.136616	0.999867	0.133356	0.720508	0.020623	0.933168
PITG_00657	-1.55978	0.000625673	-3.17085	5.65502e-16	-0.923406	0.0608716	-3.38264	8.32517e-17	-3.37122	1.72398e-17	-3.4864	3.05261e-18	-1.62497	3.7403e-18	0.460371	0.1676	-1.77987	1.86232e-12	-1.80839	1.13952e-16	-1.80034	9.4765e-15	2.16551	1.06896e-17	-0.126169	0.600349	-0.169297	0.253578	-0.112516	0.477751	-2.25856	4.82938e-12	-2.33055	4.26445e-16	-2.23062	7.52639e-14	-0.0273344	0.999867	-0.0437552	0.915485	0.00659484	0.98168
PITG_00658.r	-0.0460554	0.942241	-0.642277	0.173951	1.0485	0.0318055	-0.905936	0.0600281	-0.83189	0.0737388	-1.02618	0.028037	-0.615187	0.00646213	0.915115	0.000705289	-0.821812	0.00549656	-0.786113	0.00310974	-0.853605	0.00269433	1.60979	7.42501e-18	-0.177321	0.484886	-0.156798	0.274826	-0.175505	0.28537	-1.75291	4.6139e-10	-1.76174	7.13459e-15	-1.73912	1.29965e-12	0.036357	0.999867	-0.0555337	0.894576	-0.0688701	0.793225
PITG_00659.r	2.33298	0.000186806	-0.731814	0.175343	-1.09192	0.0404356	0.329818	0.60766	-0.113257	0.850516	0.927444	0.115145	-3.07452	1.12657e-56	-3.59598	7.82219e-38	-1.95954	1.20825e-09	-2.43144	4.5155e-32	-1.27946	6.7297e-08	-0.440975	0.014019	1.13696	5.83013e-05	0.657842	3.6676e-08	1.85655	2.07969e-33	1.60701	1.87235e-06	1.10405	1.06328e-07	2.34447	2.21128e-23	-0.463423	0.999867	0.664681	0.0690613	1.14986	2.34433e-09
PITG_00660	-1.26808	0.0130202	0.109626	0.846268	0.633284	0.241834	-0.548618	0.303825	-0.145075	0.801282	-0.175566	0.762151	1.36805	8.30064e-13	1.73172	2.84356e-11	0.768722	0.00574727	1.11427	5.00692e-07	1.22034	2.63773e-07	0.441762	0.0093434	-0.567295	0.0039389	-0.238411	0.0924297	-0.0851815	0.574102	-0.972613	0.000126054	-0.674418	0.000956567	-0.480895	0.0275601	0.343645	0.999867	0.424835	0.130264	0.104356	0.644934
PITG_00661	0.428088	0.476618	-0.00101726	0.998799	0.586122	0.271206	-0.28238	0.60766	0.0422727	0.94165	0.805536	0.134378	-0.447853	0.024191	-0.0228156	0.939923	-0.670708	0.0157619	-0.393205	0.0806391	0.502744	0.0403954	0.505136	0.0044288	-0.191798	0.403318	0.0699592	0.672213	1.01137	1.94781e-13	-0.660946	0.00531126	-0.430439	0.0307632	0.553287	0.00782718	0.276222	0.999867	1.14722	3.57147e-06	0.893202	5.41178e-07
PITG_00662	0.22698	0.687948	0.455712	0.318422	0.98537	0.0376885	-0.0897274	0.868676	0.0431009	0.932263	-0.0276779	0.959249	0.211832	0.244321	0.581181	0.0363454	-0.274849	0.309438	-0.184643	0.389517	-0.127808	0.584325	0.447851	0.0275956	-0.454351	0.0274565	-0.380489	0.00652238	-0.277163	0.0486583	-0.865967	0.00185637	-0.822148	0.00044124	-0.677966	0.00579779	0.088251	0.999867	0.11991	0.746068	0.0550013	0.823785
PITG_00663.r	0.476727	0.446346	-0.515603	0.341232	-0.755937	0.15876	-1.25124	0.0204627	-0.964207	0.063697	0.135031	0.832183	-1.01379	0.000188357	-1.41295	1.12721e-05	-1.6887	1.7175e-05	-1.44613	9.47874e-06	-0.2139	0.571395	-0.321136	0.146758	-0.63908	0.0243386	-0.415607	0.00112533	0.862754	0.000396255	-0.278659	0.485732	-0.0879426	0.754659	1.22964	0.00012784	0.237163	0.999867	1.44406	5.09301e-05	1.23039	1.87487e-05
PITG_00664.r	-0.697583	0.168134	2.6235	3.10143e-08	1.72137	0.000241719	1.72463	0.000469938	2.25123	2.5864e-06	2.00615	2.57627e-05	3.31032	1.01297e-44	2.25057	1.23159e-14	2.47159	1.146e-14	2.94905	4.06536e-29	2.83149	1.89685e-24	-0.982797	2.94037e-08	-0.80428	0.00155115	-0.345818	0.0408119	-0.418484	0.0114106	0.217814	0.445321	0.644838	0.00134347	0.611578	0.00464043	0.473324	0.959619	0.330405	0.374533	-0.120164	0.630951
PITG_00665.r	-0.698768	0.146095	0.552268	0.228964	-0.221582	0.64758	0.237857	0.639596	0.343018	0.472082	0.106202	0.840189	1.23765	1.66477e-10	0.304922	0.259806	0.981177	0.000206775	1.04514	1.36113e-06	0.932422	3.47334e-05	-0.854477	3.83304e-07	-0.225373	0.310922	-0.177161	0.243821	-0.243313	0.0819009	0.665731	0.00461239	0.684338	0.000494122	0.65736	0.00124815	0.0631225	0.999867	-0.0745599	0.853287	-0.114575	0.585693
PITG_00666.r	-1.43265	0.00237964	-2.09855	6.57666e-07	-1.05758	0.021049	-2.53536	8.56412e-09	-2.47459	1.09663e-08	-2.47287	1.2652e-08	-0.674776	0.000926533	0.206407	0.447916	-1.0533	0.000221705	-1.04134	2.65516e-05	-0.912396	0.000465311	0.959604	5.54729e-09	-0.347328	0.118288	-0.351325	0.00369999	-0.174681	0.254035	-1.27107	1.47266e-06	-1.30523	2.34452e-10	-1.08868	1.09112e-06	0.0109765	0.999867	0.115168	0.762302	0.127406	0.59186
PITG_00668	-1.1243	0.0327219	-2.24706	6.30915e-07	-1.09457	0.0246514	-2.70063	6.3236e-09	-2.65819	1.1259e-08	-2.60918	1.53265e-08	-1.12927	4.75838e-09	-0.136598	0.610204	-1.52433	2.85962e-08	-1.5351	7.48375e-11	-1.35673	2.57385e-08	1.07099	4.31309e-11	-0.363551	0.0986545	-0.390446	0.00111814	-0.164588	0.282137	-1.39838	8.67267e-08	-1.4556	1.02211e-12	-1.19002	4.86748e-08	-0.0120278	0.999867	0.141552	0.700172	0.176795	0.438804
PITG_00669	0.692326	0.256292	2.23954	0.000108915	1.25391	0.0267092	2.46764	5.75406e-05	2.49842	3.36962e-05	-0.112413	0.854511	1.52534	1.57856e-12	0.380685	0.220887	1.81113	2.71085e-09	1.79962	1.79662e-12	-0.678014	0.00300663	-1.06302	2.43689e-06	0.316874	0.304756	0.289049	0.243967	-2.14025	3.16189e-46	1.41941	1.88256e-06	1.36203	3.58614e-07	-1.03236	2.93125e-06	-0.0125723	0.999867	-2.51518	1.1806e-21	-2.47809	1.11824e-35
PITG_00670.r	0.973991	0.13316	3.77521	3.31346e-08	3.5714	5.90818e-07	2.1563	0.000817688	3.60946	1.93451e-07	2.85819	1.05862e-05	2.79288	4.34677e-11	2.42811	7.42575e-07	1.22992	0.00772361	2.64138	3.65592e-09	2.01116	9.18274e-07	NA	NA	NA	NA	NA	NA	NA	NA	NA	NA	NA	NA	NA	NA	NA	NA	NA	NA	NA	NA
PITG_00671.r	0.686631	0.29566	2.16974	0.000545977	2.20591	0.00084249	1.33797	0.0313196	1.35925	0.0289246	1.16321	0.0820555	1.47078	3.88228e-06	1.34309	0.000610595	0.696057	0.0839408	0.684671	0.0497471	0.613988	0.175722	-0.0507105	0.905842	-0.743352	0.0738467	-0.769665	0.0479455	-0.789903	0.081458	-0.657236	0.117164	-0.716733	0.0696065	-0.701462	0.159018	-0.0144006	0.999867	-0.111698	0.898106	-0.0689427	0.91347
PITG_00672	-5.63826	3.11917e-23	-6.82779	8.57446e-38	-4.08746	6.76856e-12	-7.72602	1.69721e-40	-7.60048	9.01979e-40	-7.76218	2.76454e-41	-1.19705	1.30373e-07	1.37931	1.5919e-05	-2.03664	2.0784e-10	-1.96822	1.27521e-11	-1.99804	4.46939e-11	2.65849	3.06529e-26	-0.808066	0.00022618	-0.757842	1.52539e-08	-0.738339	1.62481e-06	-3.43141	6.85875e-22	-3.4123	8.87518e-29	-3.34936	7.24717e-26	0.0664749	0.999867	0.0121573	0.977106	-0.0312844	0.914715
PITG_00673	-1.87777	0.0118358	-4.8505	1.68543e-15	-3.27417	3.84072e-07	-5.10353	2.01599e-16	-5.10673	2.15788e-16	-5.0519	1.4326e-15	-2.97495	1.24665e-47	-1.56158	2.60089e-08	-3.16952	7.11168e-32	-3.23356	3.07623e-47	-3.04846	2.26228e-36	1.49427	1.17864e-18	-0.16458	0.466898	-0.243364	0.0717353	-0.0110917	0.94677	-1.62378	9.93992e-11	-1.73189	8.6025e-17	-1.45969	2.60374e-11	-0.0638961	0.999867	0.0960979	0.796567	0.183207	0.413115
PITG_00674	-4.768	9.21234e-20	-7.10319	9.40857e-42	-4.22983	2.31051e-12	-8.22082	1.31888e-45	-8.08625	3.30362e-45	-7.64216	5.94983e-43	-2.34836	7.07984e-16	0.361028	0.491245	-3.40773	1.66438e-17	-3.3272	6.43425e-19	-2.74898	1.89295e-14	2.79428	1.8367e-09	-1.02816	3.4126e-06	-0.965681	2.44361e-13	-0.338052	0.0633943	-3.78644	1.16974e-11	-3.75515	2.07271e-13	-3.0805	9.2312e-10	0.0789016	0.999867	0.632589	0.0239332	0.576706	0.0183647
PITG_00675.r	-2.74871	1.33658e-08	-4.53717	1.64209e-20	-2.1516	1.81263e-05	-5.52521	9.68618e-26	-5.40088	6.86425e-25	-5.05197	3.06257e-23	-1.79632	1.45157e-10	0.426176	0.253747	-2.72585	8.15269e-13	-2.65754	9.43063e-14	-2.17677	4.56454e-10	2.30536	3.03967e-14	-0.898347	4.80382e-05	-0.847737	3.08866e-11	-0.317768	0.0967782	-3.16791	7.09315e-14	-3.1482	8.14188e-19	-2.57405	7.90027e-13	0.0668328	0.999867	0.523082	0.0693399	0.479294	0.0556724
PITG_00676.r	-0.054635	0.928039	-1.39575	0.00117135	-1.58841	0.000303751	-1.18632	0.00794242	-1.26283	0.00327583	-0.927329	0.0382888	-1.35744	1.01128e-08	-1.71319	1.05489e-08	-1.09231	0.000275138	-1.20155	6.60343e-06	-0.746762	0.00553124	-0.273587	0.17037	0.292043	0.247837	0.170266	0.212062	0.673423	8.38452e-06	0.598461	0.0512043	0.44912	0.0445167	0.992104	3.6176e-05	-0.105994	0.999867	0.324256	0.314572	0.453201	0.0307785
PITG_00679	-7.45959	1.75152e-17	-7.3517	3.63202e-18	-7.93869	7.72338e-19	-7.16244	1.10629e-16	-6.90883	8.91383e-16	-7.16406	2.02489e-17	0.0834091	0.756844	-0.684139	0.0340836	0.306882	0.384872	0.533784	0.0681722	0.398614	0.193749	-0.683773	0.00416275	0.253057	0.392094	0.464785	0.0419857	0.373208	0.0725847	0.974482	0.00114453	1.15767	2.72189e-05	1.10535	2.05232e-05	0.227142	0.999867	0.0665208	0.900155	-0.138693	0.662103
PITG_00680.r	0.160445	0.789977	1.06422	0.0215732	1.53261	0.00155105	0.520818	0.294399	0.740332	0.123405	0.219176	0.669676	0.888643	4.39392e-06	1.19845	4.31823e-06	0.403395	0.137534	0.57641	0.00783901	0.186444	0.452918	0.387924	0.0228677	-0.453997	0.0220239	-0.296877	0.033317	-0.639653	3.18596e-06	-0.8052	0.000912448	-0.678607	0.000871038	-0.981851	5.83392e-06	0.171936	0.999867	-0.242771	0.43578	-0.391595	0.0478067
PITG_00681	0.852604	0.0943446	-0.116114	0.816331	0.557914	0.238659	-0.224298	0.662876	-0.199	0.686146	-0.621837	0.186148	-0.986489	6.78285e-06	-0.476537	0.0781896	-1.03815	0.00027001	-1.04885	2.79794e-05	-1.34926	2.23106e-06	0.593121	0.000330383	-0.0234765	0.932568	-0.0482492	0.770527	-0.299891	0.0849474	-0.582879	0.029261	-0.636431	0.00255996	-0.847886	0.000438275	-0.00889684	0.999867	-0.333847	0.311641	-0.301917	0.207955
PITG_00682	2.6631	5.0754e-06	3.8583	4.52834e-11	5.99597	2.22175e-17	2.47231	1.6519e-05	2.8924	1.70311e-07	2.88987	3.04793e-07	1.1769	2.23594e-07	3.14809	6.48797e-18	-0.150069	0.653704	0.239255	0.363027	0.35177	0.195365	2.05229	1.01816e-14	-1.29432	8.2018e-11	-0.921928	1.85251e-12	-0.76294	1.05785e-08	-3.31159	6.01868e-22	-2.96866	2.04351e-24	-2.76786	1.96649e-20	0.386881	0.976954	0.473961	0.0941043	0.110429	0.633703
PITG_00683	-0.13667	0.816082	0.557155	0.226772	-0.203008	0.685792	0.75596	0.124948	0.813626	0.0914459	0.621483	0.203676	0.677069	0.000725906	-0.245499	0.421428	0.93376	0.000699932	0.952662	2.55828e-05	0.884027	0.000158996	-0.840419	0.000134252	0.287078	0.213154	0.291241	0.0633703	0.269203	0.0582264	1.16417	1.65103e-05	1.136	2.0494e-06	1.15366	1.21067e-06	0.0182578	0.999867	-0.0751068	0.854505	-0.070778	0.762776
PITG_00684	0.412964	0.533355	-0.0936245	0.873885	0.315727	0.60446	-0.139689	0.824601	-0.264403	0.641473	-0.321025	0.57544	-0.519416	0.027487	-0.272434	0.409659	-0.509042	0.119781	-0.671469	0.0108724	-0.606609	0.0253796	0.324644	0.140252	0.0385872	0.911058	-0.136121	0.534832	-0.0223155	0.908757	-0.25555	0.408744	-0.458312	0.0745101	-0.303238	0.20345	-0.160044	0.999867	-0.119592	0.783107	0.0637876	0.816461
PITG_00685	0.541567	0.309201	0.445699	0.324268	0.565292	0.228078	0.63407	0.1816	0.570082	0.220336	0.500831	0.305595	-0.109839	0.591153	-0.150535	0.604448	0.134636	0.65388	0.0306272	0.898628	0.0866482	0.73148	0.0378838	0.845857	0.272718	0.226945	0.15588	0.280383	0.259766	0.0556095	0.267312	0.299359	0.123487	0.547879	0.26722	0.191603	-0.101545	0.999867	-0.0700897	0.865724	0.0546495	0.804229
PITG_00686.r	-0.358191	0.534459	-1.43293	0.000812461	-0.74884	0.110596	-1.75184	7.34657e-05	-1.47483	0.000859601	-1.05881	0.0226627	-1.09021	3.29886e-09	-0.568643	0.0304851	-1.35269	1.03325e-07	-1.12206	6.75372e-08	-0.57435	0.0110214	0.602429	0.000397041	-0.234895	0.277004	-0.0175294	0.925925	0.578891	2.49057e-05	-0.804598	0.00187875	-0.615418	0.00389109	0.021835	0.924574	0.2331	0.999867	0.756366	0.00285712	0.546246	0.0036131
PITG_00687.r	-0.531161	0.281015	-3.56973	1.88453e-17	-2.09314	1.13287e-06	-3.30879	1.14573e-14	-3.54642	4.18602e-17	-2.60949	6.08291e-10	-3.05325	5.67352e-29	-1.73795	9.61556e-08	-2.73568	7.45747e-18	-3.01454	4.93992e-22	-1.95122	4.18698e-10	1.39669	1.36903e-07	0.345954	0.149265	0.0549456	0.718173	1.16469	2.70621e-07	-1.01686	0.0035476	-1.3354	2.97257e-06	-0.183489	0.59907	-0.276607	0.999867	0.761604	0.0190549	1.06139	7.38949e-05
PITG_00688.r	1.06454	0.109042	1.60423	0.00889329	2.05689	0.00114619	1.52107	0.0162417	1.82818	0.00273916	1.84541	0.00333644	0.524229	0.00483571	0.817164	0.00302669	0.496601	0.0679198	0.7855	0.000183642	0.907558	6.76042e-05	0.37057	0.0548886	0.000178013	0.99948	0.276777	0.0448483	0.445177	0.00103458	-0.338726	0.205155	-0.0891151	0.69244	0.121609	0.593043	0.29163	0.999867	0.389346	0.198568	0.119924	0.56988
PITG_00689	-2.34798	0.000127602	1.93187	0.00506345	0.912996	0.188214	3.06019	4.53724e-05	2.37912	0.000862382	2.3734	0.00099738	4.24884	2.42807e-63	3.06669	3.75128e-24	5.4341	2.7674e-57	4.71421	3.7311e-57	4.84629	1.03105e-55	-1.09868	5.30766e-10	1.21506	1.54015e-07	0.479949	0.00720253	0.660472	1.60535e-05	2.34878	7.19006e-20	1.58642	1.07445e-14	1.804	2.76932e-18	-0.719032	0.602306	-0.612087	0.0519467	0.131177	0.61616
PITG_00690	NA	NA	NA	NA	NA	NA	NA	NA	NA	NA	NA	NA	NA	NA	NA	NA	NA	NA	NA	NA	NA	NA	NA	NA	NA	NA	NA	NA	NA	NA	NA	NA	NA	NA	NA	NA	NA	NA	NA	NA	NA	NA
PITG_00691.r	0.798945	0.281846	-3.70656	8.69821e-15	-0.26006	0.747229	-4.11189	9.02635e-17	-4.05596	7.49755e-17	-2.901	5.12503e-08	-4.51848	3.68191e-67	-1.235	0.0239264	-4.86481	1.46858e-43	-4.84556	2.24368e-59	-3.57467	2.9606e-23	3.35093	1.40421e-24	-0.314608	0.171175	-0.311263	0.0454421	1.00296	4.56264e-07	-3.63307	3.37201e-19	-3.65615	9.96955e-25	-2.30058	6.52963e-08	0.0177027	0.999867	1.26298	3.01192e-05	1.26734	1.15409e-07
PITG_00692	1.67026	0.0505899	0.690292	0.373677	1.75123	0.0357294	0.673075	0.409386	0.459034	0.559209	-0.167299	0.839368	-0.996133	0.00818607	NA	NA	-0.954731	0.0536758	-1.1972	0.00259887	-1.71883	4.15445e-06	0.991915	0.0111575	0.0688979	0.900898	-0.185456	0.632041	-0.663363	0.0171708	-0.887211	0.0658239	-1.17081	0.00289256	-1.60699	1.25961e-05	-0.23931	0.999867	-0.78428	0.0883307	-0.525213	0.108567
PITG_00693	2.86891	3.50303e-06	4.76401	1.70939e-13	3.73216	1.88408e-09	4.19571	1.2397e-09	4.86056	1.08606e-13	4.4723	4.35979e-12	1.87486	3.04336e-15	0.686824	0.0218109	1.36857	0.000284284	1.98835	3.6014e-14	1.73088	7.81349e-10	-1.11251	1.14609e-11	-0.467864	0.181219	0.128834	0.452105	-0.0834238	0.649353	0.686353	0.0422577	1.24934	1.69955e-09	1.07637	2.73202e-06	0.611763	0.953496	0.32911	0.493537	-0.260052	0.269909
PITG_00694.r	1.36306	0.0940258	-1.64131	0.0116023	0.482979	0.528981	-1.05164	0.126319	-1.38878	0.0331132	-0.537488	0.461758	-3.02448	7.11115e-28	-1.06591	0.00154546	-2.37812	7.31453e-14	-2.73483	4.42235e-21	-1.77668	2.53993e-09	2.04307	7.69815e-28	0.674992	0.000533225	0.305059	0.0136348	1.30937	6.41306e-18	-1.33463	7.66295e-07	-1.73243	1.15857e-14	-0.686824	0.00452103	-0.355001	0.986418	0.577725	0.0309787	0.955713	2.21607e-06
PITG_00695.r	0.711108	0.189891	1.43567	0.0034647	0.788074	0.122647	1.53878	0.00265227	1.59198	0.001323	1.37329	0.00591575	0.706492	0.000134235	-0.102724	0.727714	0.867674	0.000664921	0.878549	3.50289e-05	0.788644	0.000620098	-0.728664	2.35768e-05	0.192158	0.36598	0.187538	0.189657	0.144878	0.329572	0.957037	0.000244736	0.922344	9.56176e-06	0.918288	2.86186e-05	0.010114	0.999867	-0.104777	0.772091	-0.0916211	0.693176
PITG_00696.r	0.132921	0.844692	0.29388	0.596991	0.242932	0.677913	0.447372	0.433067	0.570278	0.306607	0.19359	0.739157	0.143819	0.51616	-0.0665169	0.835339	0.353913	0.235257	0.434287	0.0764258	0.188872	0.47182	-0.129348	0.537368	0.239509	0.357822	0.306455	0.0991996	0.110247	0.509164	0.404265	0.138106	0.441248	0.0621654	0.283258	0.202062	0.0814554	0.999867	-0.188345	0.609773	-0.246237	0.283517
PITG_00697	2.02906	0.00086445	0.8798	0.12742	0.63116	0.289655	0.698186	0.246161	0.923159	0.11534	1.24067	0.0319297	-1.17291	7.18335e-11	-1.58316	1.72748e-10	-1.29786	1.57213e-07	-1.11685	7.01287e-08	-0.662519	0.00243885	-0.329524	0.0686666	-0.0966161	0.681552	0.0721893	0.67751	0.573102	2.67618e-05	0.266893	0.340486	0.4087	0.0614803	0.947272	1.5828e-05	0.183482	0.999867	0.612635	0.0161583	0.452497	0.0202323
PITG_00698	-1.62028	0.0354523	-5.36819	3.87541e-18	-4.04007	2.32438e-10	-5.23483	1.22549e-16	-5.3106	6.9423e-17	-4.14238	1.16086e-10	-3.76641	1.3505e-74	-2.60109	1.21394e-20	-3.57582	6.3677e-41	-3.70956	1.33237e-58	-2.39666	6.78852e-20	1.24583	1.028e-12	0.21923	0.320287	0.0722259	0.63293	1.43112	6.20961e-17	-0.992648	0.000157053	-1.16771	3.15537e-08	0.232281	0.362083	-0.132116	0.999867	1.1556	7.83266e-06	1.31052	5.9636e-10
PITG_00699.r	-0.0051495	0.992788	0.514046	0.302358	0.763387	0.128259	0.267314	0.621476	0.337101	0.515259	0.0564842	0.920784	0.506395	0.0123349	0.595323	0.0352988	0.316183	0.275302	0.345298	0.132412	0.189059	0.449316	0.170008	0.384487	-0.161467	0.540099	-0.145913	0.402487	-0.253227	0.0863158	-0.296833	0.269334	-0.308548	0.15651	-0.378663	0.0712449	0.031211	0.999867	-0.14993	0.68269	-0.157133	0.473443
PITG_00700	-1.66053	0.00732736	-3.30137	9.33178e-11	-1.97583	0.000826771	-3.72566	8.06727e-13	-3.67915	3.24014e-12	-4.07069	1.44933e-15	-1.64875	2.29385e-17	-0.485927	0.121645	-2.01548	6.65163e-14	-2.02396	1.01087e-18	-2.28313	6.64849e-22	1.24064	2.35596e-09	-0.33721	0.0974227	-0.36079	0.0145783	-0.570599	4.62268e-05	-1.54448	2.65959e-09	-1.59829	1.16454e-11	-1.76647	4.05266e-13	-0.00823625	0.999867	-0.291746	0.336497	-0.260307	0.210356
PITG_00701	0.176518	0.788667	0.03244	0.954178	1.26342	0.0222631	-0.244158	0.661905	-0.274279	0.608035	-0.67048	0.175219	-0.159031	0.520947	0.907481	0.00460293	-0.377452	0.222793	-0.45331	0.0745686	-0.72247	0.00566147	1.14569	3.39565e-08	-0.188498	0.476926	-0.278756	0.109837	-0.503487	0.000879951	-1.3001	1.43283e-06	-1.42065	2.13724e-09	-1.60207	3.01289e-12	-0.0759429	0.999867	-0.370257	0.223493	-0.27242	0.193712
PITG_00702	1.56215	0.00741786	1.77686	0.00139796	1.10699	0.0484713	1.68238	0.00347634	1.7701	0.00175453	1.91624	0.000800274	0.196394	0.41201	-0.634759	0.0450208	0.158761	0.624082	0.199687	0.474805	0.480819	0.0892397	-0.751582	0.000351283	-0.00892431	0.97553	0.0180031	0.912473	0.347427	0.0195757	0.776802	0.0110757	0.774999	0.000946071	1.14264	6.56617e-06	0.0423956	0.999867	0.298997	0.337335	0.279681	0.193712
PITG_00703.r	0.270831	0.647995	0.432394	0.381081	-0.100445	0.852403	0.333409	0.525523	0.376528	0.466042	0.29092	0.579859	0.151618	0.42576	-0.541899	0.0318819	0.110621	0.687329	0.10097	0.649202	0.147688	0.527367	-0.614165	0.000222453	-0.010426	0.969349	-0.0348823	0.842553	0.0591319	0.70656	0.639388	0.0125856	0.585779	0.00432703	0.718532	0.000954781	-0.00978322	0.999867	0.0119095	0.975385	0.0450779	0.854036
PITG_00704.r	-0.215911	0.753198	-4.65728	2.7198e-21	-4.61968	3.8858e-20	-3.7154	4.83251e-14	-4.09094	2.19334e-17	-2.30709	8.5846e-07	-4.46014	4.20654e-49	-4.58687	1.82812e-38	-3.46471	2.90856e-21	-3.88578	7.56671e-38	-1.96603	4.29515e-15	-0.0436299	0.855889	1.01775	0.000575231	0.588928	3.36667e-07	2.55655	8.96949e-50	1.09103	0.00304066	0.637967	0.00659107	2.646	2.02995e-23	-0.412967	0.999867	1.48255	4.36004e-06	1.91804	3.14429e-21
PITG_00705	0.948509	0.0883878	-3.1308	1.12058e-15	-2.27301	2.98956e-08	-2.12847	5.72528e-07	-2.66281	3.20748e-11	-0.583282	0.232369	-4.09657	8.55297e-87	-3.40011	6.15765e-35	-3.03849	3.67688e-25	-3.61191	6.93659e-57	-1.40699	3.56011e-08	0.776678	2.36606e-06	1.08392	2.64375e-07	0.500332	5.14121e-05	2.74997	1.48516e-71	0.339133	0.2278	-0.269901	0.203373	2.0206	5.99716e-20	-0.568532	0.720479	1.61143	9.86594e-10	2.20198	2.0735e-31
PITG_00706	0.311329	0.717024	-2.36475	2.28421e-05	-2.22383	0.000144731	-1.30602	0.0432922	-1.68993	0.00514732	-1.6841	0.00557682	-2.70266	2.56816e-29	-2.72249	1.18574e-18	-1.58809	1.99484e-05	-2.00346	8.94344e-13	-1.8694	9.85726e-10	0.0606653	0.758926	1.14062	8.1249e-06	0.714581	3.89429e-06	0.900701	9.13514e-09	1.11166	0.000117267	0.658934	0.00187558	0.881937	4.35266e-05	-0.410787	0.999867	-0.301268	0.46645	0.134718	0.607859
PITG_00707.r	-0.750632	0.260656	-1.56687	0.00554488	-2.58442	2.56861e-06	-0.983187	0.104724	-1.34013	0.0192308	-1.4048	0.0122065	-0.834661	0.00333808	-2.01363	7.5132e-09	-0.194464	0.647708	-0.582554	0.0595472	-0.530073	0.100267	-1.09605	3.13468e-05	0.667829	0.0314309	0.267843	0.287723	0.36755	0.085254	1.79654	7.81146e-08	1.36865	1.49918e-06	1.50644	2.36327e-08	-0.385055	0.999867	-0.357015	0.426848	0.0506257	0.871297
PITG_00708	0.516435	0.395659	-0.309855	0.544603	-3.11533	1.9753e-12	0.548183	0.320349	0.519467	0.309689	1.13487	0.0262005	-0.841218	0.0148016	-3.80084	1.83495e-16	0.0697702	0.884013	0.00451985	0.990949	0.747219	0.0447652	-2.88724	9.31384e-25	0.93318	0.00200211	0.860376	1.10444e-13	1.65226	3.36418e-20	3.84965	1.59421e-14	3.7529	8.7098e-26	4.58245	3.81399e-25	-0.0569849	0.999867	0.661926	0.0805025	0.741992	0.000744059
PITG_00709.r	0.218682	0.707248	-0.310894	0.514089	0.602993	0.211324	0.141896	0.79177	0.043915	0.931146	0.478716	0.323503	-0.544887	0.00555036	0.20628	0.437127	-0.0362324	0.903973	-0.165986	0.462611	0.386066	0.0982184	0.832917	7.36715e-07	0.5359	0.00955157	0.394332	0.00234084	0.993786	7.51876e-13	-0.264401	0.34089	-0.432639	0.0381299	0.206458	0.354804	-0.126407	0.999867	0.400725	0.160689	0.550298	0.00383798
PITG_00710.r	-1.63126	0.00188833	-3.49258	4.04314e-17	-0.719384	0.204063	-3.08105	3.91365e-12	-3.23888	9.20082e-14	-2.42698	6.31301e-08	-1.87729	1.65963e-14	0.729666	0.0399943	-1.40959	6.94602e-06	-1.60728	6.90532e-10	-0.67135	0.0182747	2.68757	1.29386e-37	0.49475	0.0178279	0.285327	0.0445802	1.26731	1.02214e-19	-2.16239	1.41166e-14	-2.39697	8.38485e-25	-1.37361	9.07157e-09	-0.194215	0.999867	0.716423	0.00632117	0.933283	2.62575e-08
PITG_00711	0.7351	0.291696	-0.382099	0.52682	1.97574	0.00462625	-0.251052	0.706177	-0.165449	0.801174	0.582349	0.363896	-1.13679	4.38281e-05	1.06064	0.012768	-0.948325	0.0115085	-0.903653	0.00349438	-0.0205044	0.959432	2.27662	2.28406e-14	0.217101	0.500756	0.248783	0.317973	1.18532	6.8081e-07	-2.02533	7.53059e-08	-2.02205	5.57663e-10	-1.05079	0.00566068	0.0465251	0.999867	0.904342	0.0243111	0.885357	0.00243928
PITG_00712	2.004	0.000328908	1.59307	0.00275423	1.25713	0.0178104	2.07001	0.00022462	2.01608	0.000260077	1.39248	0.00886796	-0.424371	0.0946776	-0.92087	0.00338307	0.110229	0.775609	0.0138545	0.964903	-0.484301	0.0978545	-0.413628	0.0616765	0.563855	0.0377688	0.454174	0.0402758	0.00533143	0.980953	1.0137	0.000482905	0.873408	0.000690374	0.462516	0.0493179	-0.0955008	0.999867	-0.618161	0.0702737	-0.49873	0.0444149
PITG_00713	0.450973	0.416506	0.659367	0.180349	0.448769	0.377507	0.645518	0.21125	0.760252	0.129698	-0.0366387	0.948939	0.193018	0.367163	-0.17762	0.582919	0.236879	0.429303	0.312538	0.193573	-0.360411	0.138285	-0.289213	0.206961	0.0744828	0.800783	0.134725	0.486401	-0.489541	0.00076381	0.401199	0.159553	0.431605	0.0781771	-0.157004	0.517042	0.0752899	0.999867	-0.622633	0.0218669	-0.673774	0.000354965
PITG_00714	-0.250854	0.705522	1.54112	0.00954049	1.76944	0.00538224	0.912443	0.130587	1.42977	0.0164255	0.448876	0.446955	1.77729	2.01593e-10	1.85098	2.12926e-07	1.20628	0.000369234	1.68069	5.377e-09	0.827636	0.00322836	0.156812	0.688906	-0.539599	0.157647	-0.0809544	0.843906	-0.885584	0.000640847	-0.657145	0.0875761	-0.232259	0.51785	-0.999418	0.00104667	0.473382	0.999867	-0.404936	0.350695	-0.853045	0.00236475
PITG_00715	1.65796	0.00607064	2.71614	4.16536e-06	2.10372	0.00040117	3.08909	9.04659e-07	2.97166	1.11442e-06	2.9735	1.61198e-06	1.03565	1.20324e-05	0.265867	0.419869	1.46647	6.25574e-06	1.30749	8.88893e-07	1.4418	1.70484e-07	-0.689679	0.00181614	0.462297	0.110528	0.287236	0.207441	0.467033	0.0165918	1.19199	6.1446e-05	0.984464	0.000102975	1.20337	6.182e-07	-0.160942	0.999867	-0.0516517	0.926298	0.131789	0.650054
PITG_00716	1.7683	0.00231367	2.9604	2.6087e-07	2.23537	8.67577e-05	3.11833	2.06947e-07	3.10313	1.21145e-07	3.17151	5.9417e-08	1.17006	9.95977e-08	0.286931	0.356314	1.38518	2.31644e-06	1.32887	8.0754e-08	1.52949	2.22087e-09	-0.80329	7.59194e-05	0.245564	0.367122	0.173932	0.414286	0.420439	0.0169668	1.08593	5.27697e-05	0.985086	2.2631e-05	1.27034	1.84783e-08	-0.0563839	0.999867	0.119181	0.783196	0.198443	0.440773
PITG_00717	0.841166	0.123677	1.00091	0.0417847	0.380348	0.471654	1.50952	0.00295316	1.55101	0.0015519	1.55597	0.00203464	0.145733	0.458783	-0.634594	0.0197971	0.711027	0.00441266	0.722399	0.000522442	0.842209	0.000141137	-0.701437	3.2533e-05	0.59438	0.00126095	0.591223	1.33904e-05	0.759877	5.54128e-08	1.33015	3.43816e-07	1.2974	1.37296e-09	1.50553	1.8323e-11	0.0123349	0.999867	0.107832	0.767552	0.118585	0.593387
PITG_00718.r	-0.419662	0.542711	-3.072	1.18357e-10	-2.863	7.09909e-09	-2.09116	6.13276e-05	-2.61737	4.6394e-08	-1.47876	0.00575136	-2.67193	5.04553e-31	-2.62691	1.95846e-19	-1.63536	1.31885e-07	-2.18297	2.04932e-18	-0.935082	0.000556113	0.128422	0.503588	1.06272	1.82244e-07	0.504261	8.40327e-05	1.79859	1.57776e-37	0.966054	0.000537904	0.381862	0.0786843	1.7168	4.32119e-14	-0.543194	0.73739	0.679516	0.0130184	1.24556	8.12652e-13
PITG_00719	-2.05816	0.00103493	0.979369	0.148047	0.367237	0.6111	1.1774	0.0907441	1.23995	0.0729009	0.719889	0.300097	3.01816	2.03868e-24	2.24637	9.79264e-12	3.27456	1.09036e-19	3.28025	2.88291e-22	2.90523	1.1961e-16	-0.693581	9.04314e-05	0.287542	0.175436	0.278254	0.0694445	-0.0496068	0.768069	1.01737	0.000110333	0.978573	3.79056e-06	0.688272	0.0024072	0.00494487	0.999867	-0.394966	0.158093	-0.376406	0.0749767
PITG_00720	0.728322	0.402858	0.180219	0.827997	-0.430189	0.591981	1.24013	0.126948	1.18386	0.138071	2.16547	0.00765403	-0.574864	0.0102453	-1.34796	1.75789e-05	0.539556	0.0765491	0.431402	0.0731361	1.56255	9.72057e-11	-0.692238	0.00166885	1.13884	3.16421e-06	1.02254	1.05489e-16	2.19918	3.063e-43	1.86186	3.79994e-08	1.72164	1.12819e-12	2.93614	3.02306e-26	-0.101513	0.999867	1.00475	0.000691058	1.12888	3.50585e-08
PITG_00721	5.86274	2.04413e-06	6.12068	5.72063e-07	6.48711	2.10556e-07	5.92027	1.37957e-06	6.13318	4.44829e-07	5.06377	1.56369e-05	0.23966	0.271598	0.44431	0.128601	0.0962378	0.75872	0.302404	0.222161	-0.673145	0.00527236	0.28445	0.143261	-0.11372	0.676223	0.0784486	0.7126	-0.849134	9.45656e-10	-0.363949	0.168111	-0.202721	0.401497	-1.08901	1.51529e-07	0.206259	0.999867	-0.793733	0.00201707	-0.977197	1.44735e-07
PITG_00724	0.381062	0.537227	0.939283	0.0777931	0.978628	0.0780605	1.19603	0.0382963	1.17064	0.0317279	1.04401	0.0577454	0.54386	0.0234985	0.42569	0.213332	0.855093	0.0214731	0.788708	0.00387975	0.79506	0.00716854	-0.0353672	0.902162	0.337559	0.377118	0.259817	0.293328	0.320044	0.164457	0.406368	0.308484	0.304633	0.315016	0.39636	0.181476	-0.0600684	0.999867	-0.0804627	0.904605	0.00782174	0.98417
PITG_00725.r	0.601098	0.263418	2.08444	1.70663e-05	2.27235	5.7783e-06	2.00099	6.23313e-05	2.23816	6.26886e-06	1.90301	9.33317e-05	1.46512	1.9755e-15	1.4933	7.26795e-09	1.43948	1.27258e-08	1.63488	1.04511e-15	1.42859	2.10526e-10	0.105861	0.587456	0.00513632	0.984018	0.185241	0.20907	0.0249092	0.873075	-0.0654093	0.805345	0.0844165	0.695682	-0.0338847	0.880876	0.194635	0.999867	-0.0363619	0.930702	-0.208564	0.294537
PITG_00726	0.380179	0.479587	0.159373	0.746159	-0.770894	0.0904051	0.504279	0.299152	0.413226	0.386098	0.490113	0.302419	-0.237195	0.22233	-1.32968	1.47159e-06	0.164457	0.549198	0.0323942	0.889861	0.236258	0.313741	-1.01126	4.28609e-09	0.430256	0.0293665	0.284599	0.0373188	0.536404	0.000141301	1.47544	2.70007e-08	1.30144	2.4739e-10	1.59283	1.34521e-12	-0.130366	0.999867	0.0487684	0.90238	0.202268	0.343713
PITG_00728	NA	NA	-11.2193	9.9291e-71	-11.7493	9.80722e-72	-10.289	4.74735e-51	-10.756	6.89844e-62	-8.84961	3.58987e-32	-10.8756	7.00886e-191	-11.5605	2.88863e-113	-9.89442	3.69485e-74	-10.3961	4.4636e-153	-8.37224	9.11668e-47	-0.622478	0.000829977	0.991775	0.000327951	0.488095	7.27259e-05	2.56356	1.29943e-20	1.64384	1.56965e-06	1.11577	1.77087e-07	3.23224	7.85096e-21	-0.487798	0.969089	1.51673	0.000183319	2.02618	2.47787e-11
PITG_00729.r	5.74513	9.21104e-11	2.52864	9.25169e-05	2.98776	2.48869e-05	3.24125	1.04145e-05	3.34272	1.86808e-06	2.72847	3.91036e-05	NA	NA	NA	NA	NA	NA	NA	NA	NA	NA	NA	NA	NA	NA	NA	NA	NA	NA	NA	NA	NA	NA	NA	NA	NA	NA	NA	NA	NA	NA
PITG_00730.r	-1.48428	0.0139743	-3.16022	4.06751e-10	-3.24455	3.38927e-10	-2.12543	0.000199598	-2.42104	1.38533e-05	-2.10326	0.000285928	-1.68041	8.29298e-15	-1.92278	1.10494e-11	-0.591842	0.0859831	-0.945387	0.000122601	-0.490215	0.159212	-0.166178	0.354186	1.11295	1.85386e-05	0.750863	2.2241e-08	1.2523	6.09514e-07	1.30873	1.91992e-05	0.92376	7.59697e-06	1.46541	2.18746e-06	-0.346604	0.999867	0.0849593	0.893427	0.452863	0.144534
PITG_00731	0.131404	0.864536	-3.39548	3.28052e-15	-4.2166	8.45638e-22	-2.06812	9.54693e-05	-2.52619	5.20955e-08	-0.418168	0.486088	-3.54478	9.89376e-59	-4.52824	6.06636e-53	-2.16433	2.12565e-07	-2.64801	2.7305e-25	-0.428042	0.201768	-0.901989	2.55178e-08	1.39831	8.90032e-05	0.910502	2.86748e-10	3.17044	1.26202e-70	2.32721	4.65353e-09	1.8166	9.28932e-17	4.12413	8.90898e-49	-0.471905	0.999867	1.72589	7.2162e-05	2.21349	2.42054e-23
PITG_00732.r	1.71048	0.00215891	0.332205	0.545402	-0.296151	0.599431	0.930609	0.087215	0.874759	0.0930391	0.923404	0.0864964	-1.39422	2.56386e-14	-2.18285	4.62127e-15	-0.739807	0.002939	-0.820325	4.91833e-05	-0.660301	0.00236248	-0.708936	7.01264e-05	0.682304	0.000546394	0.588409	1.76612e-06	0.797006	1.18158e-08	1.42454	2.31042e-07	1.30231	6.37438e-10	1.5512	1.78508e-11	-0.0782725	0.999867	0.0573704	0.887046	0.158645	0.48137
PITG_00733	-0.00140188	0.998279	-1.44522	0.00205249	-2.1935	2.97636e-06	-0.711032	0.167733	-1.02061	0.0327647	-0.159535	0.776037	-1.46381	7.46718e-08	-2.37172	8.66465e-13	-0.674957	0.0432858	-1.01972	0.000595579	-0.0311332	0.924536	-0.829237	0.000270347	0.814038	0.0012952	0.45958	5.56271e-05	1.49549	8.25939e-19	1.67482	5.94055e-06	1.29477	8.0244e-07	2.36995	6.86789e-15	-0.33935	0.999867	0.624618	0.0448842	0.98693	1.70742e-06
PITG_00734	-0.936733	0.0901084	-2.15121	7.82711e-06	-2.67247	5.55055e-08	-1.3581	0.00680867	-1.74773	0.000230811	-1.2967	0.0082433	-1.23441	2.34839e-05	-1.92111	2.19633e-08	-0.385824	0.271811	-0.799472	0.0104492	-0.235148	0.479475	-0.601846	0.0039128	0.8755	0.00011601	0.450203	0.000106954	1.0618	5.67654e-12	1.51013	1.93851e-06	1.05788	3.76159e-06	1.709	5.08332e-11	-0.410111	0.961749	0.129235	0.739298	0.562391	0.00601502
PITG_00735.r	-1.02078	0.0476807	-2.03779	1.08049e-05	-2.52631	8.92742e-08	-1.2458	0.0100045	-1.62546	0.000382996	-1.19903	0.0116339	-1.03529	0.000168829	-1.68819	2.40382e-07	-0.187738	0.592129	-0.593966	0.0483601	-0.0529112	0.87608	-0.569194	0.00642894	0.874534	0.00011183	0.456579	8.33083e-05	1.04498	1.36031e-11	1.47656	2.81653e-06	1.03159	5.78382e-06	1.65953	1.50879e-10	-0.402767	0.962266	0.113377	0.775774	0.539188	0.00870784
PITG_00737.r	3.91904	1.98988e-11	3.89297	2.30925e-12	3.40552	6.52208e-10	3.68803	3.71377e-09	3.55377	2.94195e-10	3.9551	4.65601e-12	-0.0405479	0.908785	-0.685181	0.07498	-0.185101	0.737201	-0.367661	0.305634	0.162846	0.671838	-0.562273	0.072995	-0.108469	0.863949	-0.312153	0.373465	0.265487	0.413063	0.499357	0.288185	0.258133	0.431588	0.873527	0.0060974	-0.187729	0.999867	0.316378	0.654401	0.529298	0.129476
PITG_00739	NA	NA	NA	NA	NA	NA	NA	NA	NA	NA	NA	NA	NA	NA	NA	NA	NA	NA	NA	NA	NA	NA	NA	NA	NA	NA	NA	NA	NA	NA	NA	NA	NA	NA	NA	NA	NA	NA	NA	NA	NA	NA
PITG_00740	-4.008	1.55562e-09	-4.56773	5.36854e-14	-3.57818	1.07163e-07	-4.79012	5.52183e-15	-4.80766	1.00704e-14	-5.03096	1.61966e-16	-0.568189	0.00953456	0.257479	0.399364	-0.733249	0.0120562	-0.809974	0.000882885	-0.898179	0.000293408	0.906791	5.09216e-07	-0.13512	0.579981	-0.226646	0.156952	-0.268614	0.0527863	-1.00663	3.90243e-05	-1.12609	6.63329e-08	-1.12902	3.64892e-08	-0.0764026	0.999867	-0.189957	0.570528	-0.0901549	0.693198
PITG_00741	NA	NA	NA	NA	NA	NA	NA	NA	NA	NA	NA	NA	NA	NA	NA	NA	NA	NA	NA	NA	NA	NA	NA	NA	NA	NA	NA	NA	NA	NA	NA	NA	NA	NA	NA	NA	NA	NA	NA	NA	NA	NA
PITG_00742	-0.1551	0.846368	-1.01917	0.0747429	-1.8957	0.000676904	-0.624815	0.314256	-0.873696	0.146917	-0.941404	0.106207	-0.881411	0.00262293	-1.92096	7.74942e-09	-0.428705	0.301337	-0.719605	0.0317129	-0.659755	0.0555407	-0.960183	5.86469e-06	0.481231	0.112761	0.178116	0.525219	0.288865	0.209399	1.47503	2.92634e-07	1.14069	1.14635e-05	1.29155	1.03112e-07	-0.289784	0.999867	-0.254436	0.60345	0.0599019	0.867011
PITG_00743	0.531474	0.3643	1.00394	0.0514883	0.345701	0.53096	1.19163	0.0275505	0.864669	0.0941235	0.762362	0.148548	0.455026	0.0486449	-0.364346	0.209606	0.699595	0.025509	0.339573	0.194543	0.358847	0.187416	-0.739108	0.000121455	0.274012	0.339901	-0.100189	0.680211	-0.0303077	0.885088	1.04719	7.64713e-05	0.645231	0.00408022	0.752215	0.000561555	-0.358718	0.999867	-0.364314	0.318591	0.0194895	0.948878
PITG_00744	0.0450067	0.946026	1.72259	0.00149291	2.00036	0.000365574	1.56104	0.00505876	1.56457	0.00427187	1.52514	0.00538784	1.66047	5.14754e-12	1.77668	1.55806e-08	1.55594	8.50832e-07	1.51923	8.15914e-09	1.60513	3.08674e-09	0.196079	0.486659	-0.0746325	0.852988	-0.125802	0.672534	0.00596658	0.982358	-0.236278	0.493411	-0.315665	0.281507	-0.143793	0.620122	-0.035995	0.999867	0.0251486	0.965838	0.083551	0.804636
PITG_00745	0.0780565	0.915119	1.9334	0.00203016	2.80235	6.44909e-05	1.72663	0.0059071	1.79358	0.00375585	1.86693	0.00237691	1.83745	2.62965e-09	2.53605	2.86459e-10	1.68776	6.31924e-06	1.71197	4.60508e-08	1.91606	2.67101e-09	NA	NA	-0.118827	0.830341	-0.109216	0.818716	0.141587	0.707787	-0.859926	0.0583924	-0.877396	0.0315982	-0.587683	0.158424	0.0243871	0.999867	0.202715	0.745474	0.203679	0.633419
PITG_00746	2.23551	0.000450467	-1.26168	0.0227197	-0.947139	0.106163	-0.430625	0.488231	-0.853605	0.125662	-0.185395	0.77799	-3.51385	4.02424e-48	-3.35989	3.88597e-25	-2.6267	8.2235e-24	-3.06745	2.48545e-35	-2.2948	1.0298e-21	0.23489	0.334461	0.915118	2.31362e-05	0.46173	7.97859e-05	1.28156	5.904e-15	0.713753	0.0241926	0.232707	0.373984	1.09458	7.50352e-05	-0.438325	0.926262	0.309568	0.339348	0.770872	0.000219856
PITG_00747.r	-0.89518	0.06547	-1.02613	0.0209552	-1.55321	0.000463033	-0.481367	0.329068	-0.631341	0.179473	0.60066	0.226652	-0.143792	0.620057	-0.830102	0.010897	0.45714	0.171228	0.264222	0.423325	1.62373	7.34083e-08	-0.608374	0.00377553	0.628562	0.00557766	0.425602	0.00434399	1.82998	9.16744e-27	1.27024	6.38812e-05	1.04109	2.06682e-05	2.48375	1.15264e-19	-0.189438	0.999867	1.14467	1.79564e-05	1.35738	2.97358e-09
PITG_00748.r	0.415391	0.467094	-1.72105	0.000178593	-1.0731	0.0264936	-1.26868	0.00897592	-1.36455	0.00396047	-0.0846833	0.8829	-2.15527	1.85737e-17	-1.66696	1.10886e-08	-1.64504	3.01026e-08	-1.784	2.2297e-10	-0.372906	0.164401	0.567171	0.00505833	0.540885	0.0161832	0.388381	0.00499825	1.84496	1.08655e-22	0.00925447	0.977784	-0.171989	0.483133	1.32408	3.29193e-07	-0.138827	0.999867	1.24695	4.58819e-06	1.4091	2.18213e-09
PITG_00750	NA	NA	NA	NA	NA	NA	NA	NA	NA	NA	NA	NA	NA	NA	NA	NA	NA	NA	NA	NA	NA	NA	NA	NA	NA	NA	NA	NA	NA	NA	NA	NA	NA	NA	NA	NA	NA	NA	NA	NA	NA	NA
PITG_00752	NA	NA	NA	NA	NA	NA	NA	NA	NA	NA	NA	NA	NA	NA	NA	NA	NA	NA	NA	NA	NA	NA	NA	NA	NA	NA	NA	NA	NA	NA	NA	NA	NA	NA	NA	NA	NA	NA	NA	NA	NA	NA
PITG_00753	6.25543	5.27387e-08	5.02257	5.56401e-07	5.41933	2.49233e-07	6.7053	2.54567e-08	7.44726	1.94546e-09	6.51018	1.33786e-08	NA	NA	NA	NA	NA	NA	NA	NA	NA	NA	NA	NA	NA	NA	NA	NA	NA	NA	NA	NA	NA	NA	NA	NA	NA	NA	NA	NA	NA	NA
PITG_00754	6.39235	2.80025e-23	6.76623	2.59226e-27	6.67505	2.96668e-25	5.58786	1.24882e-18	5.71163	4.17923e-22	3.61344	1.46563e-12	NA	NA	NA	NA	NA	NA	NA	NA	-2.65644	1.2405e-13	NA	NA	NA	NA	NA	NA	-2.94623	6.22775e-24	NA	NA	NA	NA	-2.72943	7.92039e-16	0.0747417	0.999867	-1.91734	4.34392e-06	-1.96767	9.72902e-12
PITG_00755.r	1.55401	0.00766138	-0.151011	0.777119	1.63415	0.00238402	-0.812378	0.0967207	-0.662701	0.17709	-0.927802	0.0554265	-1.71677	1.89816e-12	-0.0969774	0.794897	-2.31958	2.87191e-14	-2.21604	1.10386e-17	-2.35711	2.048e-18	1.70015	9.75384e-17	-0.572683	0.00382022	-0.484662	0.000749329	-0.577834	2.13978e-05	-2.23872	9.61901e-18	-2.18083	9.47639e-22	-2.23232	1.10144e-21	0.10319	0.999867	-0.0627559	0.873891	-0.142882	0.506065
PITG_00756	1.13637	0.0393693	5.17363	1.88625e-17	5.10171	3.20315e-16	3.97506	3.84775e-11	4.05528	5.14107e-13	-0.278217	0.623458	4.02359	6.74009e-78	3.79077	2.31746e-40	2.88473	1.60317e-21	2.92839	7.46679e-38	-1.2891	0.000111253	-0.148599	0.531318	-1.10448	8.04529e-05	-1.07988	9.0131e-10	-5.24983	1.65701e-88	-0.913804	0.00293971	-0.922343	9.79527e-05	-5.05387	2.64192e-50	0.0396124	0.999867	-4.20415	1.00808e-32	-4.21967	4.06786e-49
PITG_00757	6.37183	3.5251e-22	6.30585	3.65836e-24	7.67878	9.80112e-26	5.52393	3.87672e-14	6.07402	7.17179e-22	3.9818	4.52773e-13	NA	NA	NA	NA	NA	NA	NA	NA	-2.2633	4.74906e-09	NA	NA	NA	NA	NA	NA	-2.12274	1.21543e-10	NA	NA	NA	NA	-3.37987	4.01216e-13	NA	NA	-1.49471	0.0129599	-1.97118	2.69347e-08
PITG_00758.r	-2.48239	0.000446707	NA	NA	NA	NA	-1.17744	0.121935	NA	NA	-1.89263	0.00910046	2.76891	2.06649e-12	2.08228	2.41898e-06	1.35319	0.00161564	2.18262	3.70221e-08	0.727802	0.0797476	NA	NA	NA	NA	NA	NA	-1.97361	2.08576e-05	NA	NA	NA	NA	-1.32756	0.00662721	NA	NA	-0.65377	0.293952	-1.45272	0.00277087
PITG_00760	NA	NA	NA	NA	NA	NA	NA	NA	NA	NA	NA	NA	NA	NA	NA	NA	NA	NA	NA	NA	NA	NA	NA	NA	NA	NA	NA	NA	NA	NA	NA	NA	NA	NA	NA	NA	NA	NA	NA	NA	NA	NA
PITG_00761	5.92178	1.9187e-11	-1.14651	0.0743475	1.04381	0.141167	-0.487856	0.490209	-0.892707	0.185074	-0.0531016	0.950903	-7.06917	3.35692e-129	-5.03964	4.43971e-48	-6.35279	1.04371e-85	-6.81554	3.58483e-82	-5.84654	9.91017e-39	2.10868	2.09531e-21	0.744395	0.00051235	0.272135	0.167486	1.28496	8.25743e-05	-1.33059	5.60566e-06	-1.82918	3.43935e-11	-0.776544	0.0478496	-0.45976	0.961749	0.483433	0.323607	0.966656	0.0157422
PITG_00762	3.4033	1.45685e-06	-1.01931	0.0835913	0.129599	0.852403	-0.303517	0.65533	-0.711495	0.254568	0.186489	0.80359	-4.42483	3.5423e-67	-3.43599	1.5883e-35	-3.65243	2.27803e-38	-4.10936	1.13011e-41	-3.08758	3.70018e-17	1.06766	3.07372e-08	0.800435	0.000265992	0.334025	0.0607807	1.4003	5.84637e-06	-0.233676	0.440588	-0.726216	0.00299202	0.378929	0.299154	-0.453562	0.961565	0.542806	0.233115	1.01975	0.00630283
PITG_00763	-0.0402447	0.946474	1.10123	0.0121858	0.395265	0.396272	0.724324	0.121542	0.718891	0.109726	0.9239	0.0422712	1.12694	1.63612e-10	0.260153	0.311363	0.806996	0.00101497	0.761022	0.000125714	1.09098	5.09301e-07	-0.786624	2.22497e-06	-0.290667	0.169479	-0.350761	0.00887191	0.026504	0.858192	0.530694	0.0310159	0.441067	0.0343247	0.85859	3.59561e-05	-0.0450518	0.999867	0.260365	0.396227	0.328146	0.0648933
PITG_00764	-0.1008	0.876079	0.55744	0.270152	1.54416	0.00248058	0.202018	0.719332	0.236777	0.657319	0.0924564	0.871179	0.645272	0.00556266	1.47261	3.24252e-07	0.347591	0.275763	0.334724	0.240065	0.320816	0.28718	0.905447	1.40351e-07	-0.26743	0.236553	-0.296081	0.0216851	-0.261484	0.0820246	-1.13787	2.01293e-05	-1.19644	2.1485e-08	-1.12095	9.10917e-07	-0.0131041	0.999867	-0.0514748	0.900923	-0.0152887	0.955664
PITG_00765	2.60669	8.89138e-06	2.37157	2.65179e-05	2.7631	2.35609e-06	2.21722	0.000113959	2.46602	2.21651e-05	2.16936	0.000121836	-0.254821	0.209267	-0.0240782	0.938376	-0.351983	0.210308	-0.150762	0.52453	-0.310402	0.203283	0.3123	0.124774	-0.0680079	0.801508	0.119264	0.506994	0.00868862	0.959099	-0.344993	0.181914	-0.188182	0.402889	-0.259996	0.236002	0.202139	0.999867	0.0180794	0.965822	-0.160648	0.456288
PITG_00766.r	2.60083	0.000229968	2.58785	0.000112916	1.95635	0.00285129	2.90007	4.63871e-05	2.79618	4.44087e-05	3.40306	3.10071e-06	-0.0291784	0.914333	-0.819537	0.00673571	0.340114	0.363148	0.216765	0.474109	0.923218	0.00430399	-0.711616	0.000445681	0.400195	0.181219	0.260861	0.286637	1.00862	1.11119e-05	1.14872	4.3933e-05	0.97981	5.86668e-05	1.76851	1.48685e-12	-0.124374	0.999867	0.556876	0.201733	0.701494	0.0175606
PITG_00767	NA	NA	NA	NA	NA	NA	NA	NA	NA	NA	NA	NA	NA	NA	NA	NA	NA	NA	NA	NA	NA	NA	NA	NA	NA	NA	NA	NA	NA	NA	NA	NA	NA	NA	NA	NA	NA	NA	NA	NA	NA	NA
PITG_00770.r	0.465078	0.385034	0.917031	0.0482017	1.10814	0.0199793	0.96472	0.0464738	1.05242	0.0249839	0.853423	0.0692107	0.435779	0.0222915	0.467208	0.0675478	0.539836	0.0350049	0.586076	0.00447948	0.515657	0.0222254	0.110023	0.553681	0.132342	0.581843	0.165686	0.286637	0.143064	0.358594	0.0558249	0.844413	0.0614305	0.781922	0.0781555	0.735475	0.0484373	0.999867	-0.0466164	0.906745	-0.0718387	0.757359
PITG_00771	0.470301	0.379476	0.896841	0.0525902	1.09983	0.021259	0.956863	0.0483043	1.03426	0.0277744	0.829412	0.0776724	0.410321	0.0321526	0.453563	0.076234	0.526659	0.0405621	0.562622	0.006517	0.486387	0.0306018	0.121891	0.509192	0.144527	0.542881	0.167721	0.276978	0.139208	0.37288	0.0560481	0.843444	0.051634	0.818591	0.0624961	0.787944	0.0382794	0.999867	-0.062609	0.875085	-0.0776869	0.737764
PITG_00772.r	-2.1048	0.00235216	-4.43104	1.44716e-13	-3.25249	6.82692e-07	-4.68274	1.26496e-14	-4.64904	1.75237e-14	-4.27253	4.63881e-11	-2.34611	1.47636e-19	-1.3314	6.97496e-05	-2.53972	3.12039e-15	-2.55158	2.03255e-17	-2.04597	2.33668e-07	1.09338	1.55807e-07	-0.162883	0.569905	-0.189512	0.416717	0.359051	0.243008	-1.22033	4.60525e-06	-1.27539	3.98892e-07	-0.68838	0.0504215	-0.0126563	0.999867	0.465533	0.307478	0.501038	0.177082
PITG_00773.r	NA	NA	-5.49686	1.64489e-13	NA	NA	-5.93552	4.9291e-15	-5.98436	1.94067e-15	-4.93961	1.94665e-09	-1.84131	3.87826e-09	NA	NA	-2.23028	2.38215e-08	-2.31545	7.17078e-12	-1.15724	0.0182333	2.0826	2.46353e-11	-0.357923	0.250653	-0.459469	0.0595662	0.741384	0.0522268	-2.40255	1.60024e-10	-2.53361	4.21033e-14	-1.29124	0.0104511	-0.0864318	0.999867	1.04544	0.0433601	1.15177	0.00520714
PITG_00774	NA	NA	NA	NA	NA	NA	NA	NA	NA	NA	NA	NA	NA	NA	NA	NA	NA	NA	NA	NA	NA	NA	NA	NA	NA	NA	NA	NA	NA	NA	NA	NA	NA	NA	NA	NA	NA	NA	NA	NA	NA	NA
PITG_00776.r	NA	NA	NA	NA	NA	NA	NA	NA	NA	NA	-2.26381	0.00200421	NA	NA	NA	NA	NA	NA	NA	NA	-1.82055	0.000143184	NA	NA	NA	NA	NA	NA	-4.2888	1.49442e-10	NA	NA	NA	NA	-2.39402	2.78959e-05	NA	NA	-1.62457	0.00772529	-1.63812	0.00102931
PITG_00777.r	NA	NA	NA	NA	NA	NA	NA	NA	NA	NA	NA	NA	NA	NA	NA	NA	NA	NA	NA	NA	NA	NA	NA	NA	NA	NA	NA	NA	NA	NA	NA	NA	NA	NA	NA	NA	NA	NA	NA	NA	NA	NA
PITG_00778	1.52632	0.00266708	-1.50886	0.000255636	-1.42863	0.000770475	-1.40963	0.00109296	-1.58811	0.000176348	-0.924778	0.037493	-3.05	7.84692e-55	-3.13106	8.25024e-32	-2.8942	7.54273e-29	-3.11719	2.46611e-45	-2.32453	1.5967e-21	-0.000799795	0.996814	0.183642	0.434325	-0.0522387	0.7353	0.787679	3.7234e-06	0.217843	0.45019	-0.0458381	0.844317	0.835035	0.000535027	-0.220559	0.999867	0.547524	0.0641442	0.790898	0.000308616
PITG_00782.r	1.49201	0.00482018	-0.796944	0.06511	-0.680968	0.135888	-0.405308	0.404784	-0.536472	0.246547	-1.01706	0.0261911	-2.30142	1.08091e-31	-2.34759	2.60958e-18	-1.8531	2.15723e-11	-2.02691	1.1079e-19	-2.38323	4.47681e-22	0.0350118	0.851389	0.475728	0.0201105	0.289712	0.0364873	-0.0202998	0.910469	0.47399	0.0615351	0.260917	0.211069	-0.00910415	0.971095	-0.17079	0.999867	-0.551896	0.0532817	-0.35856	0.0881543
PITG_00783	1.43286	0.00348982	-0.262413	0.565978	-0.274113	0.564572	0.0345134	0.950822	-0.0801379	0.871411	-0.551932	0.22079	-1.70925	2.35591e-22	-1.88181	3.66638e-14	-1.3559	4.29003e-08	-1.5135	1.6868e-14	-1.85774	1.6392e-16	-0.0927643	0.615189	0.381506	0.0547097	0.211007	0.131143	-0.0860495	0.609217	0.507935	0.0606362	0.309694	0.148268	0.0521297	0.833111	-0.155272	0.999867	-0.524102	0.0580513	-0.34596	0.105673
PITG_00786.r	-0.709194	0.139431	-0.758827	0.0734197	-0.57989	0.202349	-0.890745	0.0436489	-0.810413	0.0580041	-0.829965	0.057938	-0.0646677	0.742388	-0.0451629	0.873128	-0.138902	0.611072	-0.0950409	0.6766	0.00651417	0.979903	0.097776	0.609679	-0.0434895	0.864858	-0.0142696	0.939315	0.134072	0.361839	-0.105923	0.70246	-0.105567	0.649185	0.0823489	0.732115	0.0436673	0.999867	0.120123	0.730903	0.09985	0.67047
PITG_00787	-0.401066	0.477793	1.47519	0.00312882	0.786269	0.125039	0.952102	0.0699054	1.25384	0.0129553	1.09035	0.0308684	1.86081	1.15595e-11	1.01332	0.00166362	1.39691	5.51375e-05	1.65366	1.52196e-07	1.61915	7.56716e-07	-0.770171	2.59805e-05	-0.430959	0.0612787	-0.190994	0.169129	-0.178777	0.240215	0.376606	0.214504	0.585728	0.0077973	0.636197	0.00721975	0.25419	0.999867	0.194603	0.592354	-0.0361724	0.890353
PITG_00788.r	-0.316723	0.574711	-0.0651448	0.900244	-0.818436	0.075464	0.403691	0.436171	0.471385	0.340285	1.01715	0.0467835	0.235017	0.206539	-0.678929	0.00576827	0.759846	0.00380881	0.798833	0.000114754	1.46082	8.22996e-11	-0.834181	3.51213e-07	0.552853	0.00797636	0.579091	1.61324e-05	1.28937	2.1346e-22	1.41973	1.4371e-08	1.41702	1.85279e-11	2.16849	1.81564e-23	0.0411768	0.999867	0.678858	0.0122613	0.660581	0.000335198
PITG_00789	3.2253	0.0084204	2.2644	0.0418141	3.24489	0.00720333	2.73047	0.0197403	3.84137	0.00331415	3.81401	0.00237374	NA	NA	NA	NA	NA	NA	NA	NA	NA	NA	NA	NA	NA	NA	NA	NA	NA	NA	NA	NA	NA	NA	NA	NA	NA	NA	NA	NA	NA	NA
PITG_00790	-0.658956	0.214344	-1.66006	6.46108e-05	1.14023	0.0397538	-3.37169	9.22743e-16	-3.18411	1.07302e-14	-3.3433	2.05643e-16	-1.01346	1.00793e-07	1.62561	1.87509e-06	-2.66651	5.67828e-22	-2.51774	7.18468e-24	-2.5566	9.22699e-26	2.71327	5.08677e-29	-1.62045	5.52074e-16	-1.49204	2.08333e-18	-1.47982	9.76686e-25	-4.30027	1.52561e-34	-4.20416	4.26356e-39	-4.14796	2.24316e-41	0.145449	0.999867	0.0827705	0.842088	-0.0397926	0.893641
PITG_00791	2.05661	0.000328757	1.61723	0.00209541	2.25415	7.93688e-05	0.570877	0.316213	1.13519	0.0359782	1.35185	0.0114622	-0.451787	0.129221	0.0254832	0.954951	-1.43904	0.000160983	-0.921905	0.00256132	-0.577216	0.0945374	0.547747	0.0405223	-0.9523	0.00109974	-0.454717	0.0256106	-0.0681772	0.771461	-1.46493	2.11887e-05	-0.99768	0.000398638	-0.566662	0.061962	0.512036	0.974105	0.831584	0.0176059	0.339628	0.193371
PITG_00792	9.51606	4.46996e-05	6.23971	0.00193154	7.17923	0.00042019	6.02363	0.00220467	7.38298	0.000350169	7.16184	0.000512013	NA	NA	NA	NA	NA	NA	NA	NA	NA	NA	NA	NA	-0.142668	0.897436	NA	NA	NA	NA	NA	NA	NA	NA	NA	NA	NA	NA	NA	NA	NA	NA
PITG_00793.r	2.2191	0.10149	1.39969	0.254928	1.55412	0.212444	1.10893	0.376722	1.11126	0.366474	0.596964	0.641197	-0.83258	0.00331132	-0.840446	0.0214689	-1.06711	0.00369702	-1.07465	0.000465305	-1.4995	1.31131e-05	0.067532	0.812831	-0.204398	0.532771	-0.227171	0.382174	-0.608895	0.0162176	-0.23964	0.473275	-0.288881	0.331168	-0.629051	0.0397618	-0.00697864	0.999867	-0.456741	0.275385	-0.429337	0.164886
PITG_00794	NA	NA	NA	NA	NA	NA	NA	NA	NA	NA	NA	NA	NA	NA	NA	NA	NA	NA	NA	NA	NA	NA	NA	NA	NA	NA	NA	NA	NA	NA	NA	NA	NA	NA	NA	NA	NA	NA	NA	NA	NA	NA
PITG_00795.r	2.93748	0.000377436	-0.51101	0.491751	1.13226	0.143259	-0.772555	0.296215	-0.581337	0.426344	-0.0636291	0.941789	-3.46875	5.68852e-67	-1.98602	2.66026e-11	-3.67395	1.41277e-41	-3.49968	4.52768e-53	-2.87533	1.6077e-36	1.56265	2.01849e-13	-0.177021	0.465235	-0.0159702	0.920858	0.656269	3.10973e-06	-1.70644	8.04879e-09	-1.57329	1.57345e-10	-0.859405	0.000963132	0.176296	0.999867	0.775933	0.00243722	0.622764	0.00152419
PITG_00796.r	-2.97693	7.78014e-07	-7.36372	4.8327e-55	-6.35349	1.02195e-40	-7.13202	4.14941e-48	-7.35728	1.50428e-53	-6.44631	1.36296e-41	-4.40535	1.01588e-43	-3.56206	8.46302e-25	-4.1183	3.2673e-28	-4.38202	4.3333e-37	-3.34769	8.45647e-26	0.928955	7.41272e-07	0.312541	0.225213	0.037615	0.811142	1.11987	7.65147e-15	-0.584498	0.052036	-0.886117	6.61791e-05	0.237382	0.31655	-0.259194	0.999867	0.750484	0.00746758	1.03254	7.1692e-08
PITG_00797.r	-0.717296	0.273071	-0.261369	0.677031	1.63164	0.0100245	-0.970856	0.10086	-0.625301	0.308575	-0.89013	0.132432	0.448298	0.0268559	2.18089	2.3888e-14	-0.203827	0.500065	0.0787023	0.766867	-0.0447143	0.877753	1.80972	5.41471e-19	-0.622943	0.00130477	-0.355628	0.0109387	-0.429913	0.00258281	-2.39951	1.65482e-16	-2.16152	3.89304e-18	-2.19342	1.62502e-17	0.283257	0.999867	0.135645	0.706003	-0.124648	0.608869
PITG_00798	-0.781479	0.183803	-1.23237	0.0115542	-1.86303	7.25327e-05	-0.868262	0.103437	-0.97025	0.0579778	-0.654949	0.231143	-0.461874	0.0406003	-1.25152	1.82185e-05	-0.0418002	0.904494	-0.182422	0.506705	0.256949	0.380586	-0.711155	4.46208e-05	0.449429	0.0628669	0.294603	0.095195	0.78698	9.5023e-07	1.19441	2.04228e-06	1.01299	5.10511e-07	1.5401	4.71798e-13	-0.138733	0.999867	0.276399	0.449537	0.440467	0.0568833
PITG_00799	NA	NA	NA	NA	NA	NA	NA	NA	NA	NA	NA	NA	NA	NA	NA	NA	NA	NA	NA	NA	NA	NA	NA	NA	NA	NA	NA	NA	NA	NA	NA	NA	NA	NA	NA	NA	NA	NA	NA	NA	NA	NA
PITG_00800.r	NA	NA	NA	NA	NA	NA	NA	NA	NA	NA	-7.67707	2.53456e-12	NA	NA	NA	NA	NA	NA	NA	NA	-1.34844	0.00188354	NA	NA	NA	NA	NA	NA	-1.36406	0.00105045	NA	NA	NA	NA	-2.74356	2.1715e-06	NA	NA	-1.40643	0.0110197	-1.2045	0.0122888
PITG_00804	0.687705	0.24401	2.22577	4.60882e-05	2.48773	9.99219e-06	1.47197	0.00871736	1.62383	0.00250611	1.79176	0.00101534	1.5183	1.42059e-09	1.62174	9.79672e-08	0.823612	0.0139877	0.934911	0.00147675	1.23133	5.43593e-05	0.181091	0.31026	-0.661742	0.00266798	-0.569102	4.75046e-06	-0.224237	0.135759	-0.805691	0.00401746	-0.745221	0.000467298	-0.359319	0.121446	0.108133	0.999867	0.380041	0.228126	0.294996	0.18008
PITG_00805	-1.57701	0.0118358	-7.51164	5.62941e-56	-8.18784	4.93017e-56	-6.19448	8.91701e-39	-6.85525	9.81985e-50	-4.7963	2.85879e-23	-5.95507	7.46289e-87	-6.79586	1.40917e-60	-4.58283	1.29523e-38	-5.27823	2.08668e-70	-3.09736	1.06061e-22	-0.757902	0.000132082	1.39623	4.71144e-09	0.692103	1.55196e-09	2.91799	1.71044e-64	2.18547	1.41799e-11	1.45594	3.03005e-11	3.72251	2.19478e-41	-0.688921	0.466348	1.4664	1.81122e-07	2.17758	1.05225e-25
PITG_00806	0.861856	0.208168	-4.94943	7.34074e-21	-3.68422	1.11405e-12	-5.17355	2.65029e-21	-5.28012	4.69665e-24	-4.55071	1.2882e-17	-5.83051	2.71927e-35	-4.73331	5.32429e-25	-5.99791	7.25762e-29	-6.12657	1.95338e-31	-5.28836	7.86056e-25	1.18535	1.72494e-06	-0.138831	0.606769	-0.281013	0.0213886	0.604396	0.0163414	-1.28999	0.000606489	-1.46061	6.91644e-07	-0.533775	0.12376	-0.127034	0.999867	0.685952	0.0348999	0.836115	0.00330528
PITG_00807	1.19397	0.383542	-2.95402	0.00121708	-4.26884	1.6219e-06	-1.22161	0.247394	-1.96766	0.0453649	-0.787649	0.484655	-4.18677	5.10418e-35	-5.66474	4.01591e-37	-2.3925	2.50216e-05	-3.20472	3.12014e-14	-1.87028	0.000900412	-1.39582	8.22614e-13	1.81427	3.43042e-11	0.994809	3.0856e-10	2.35183	2.47868e-25	3.24046	1.68876e-24	2.39505	1.51612e-25	3.8015	3.9179e-34	-0.80391	0.658632	0.500473	0.391667	1.31708	2.63211e-05
PITG_00808	1.74998	0.134286	0.637687	0.532196	-0.686933	0.475105	0.412649	0.707672	0.809775	0.431364	1.32516	0.21182	NA	NA	-2.60373	4.99706e-07	NA	NA	NA	NA	NA	NA	-1.40388	0.000531879	NA	NA	NA	NA	NA	NA	1.29958	0.00485957	1.63975	0.000143094	2.34694	3.96096e-07	NA	NA	NA	NA	NA	NA
PITG_00809a.r	-0.429308	0.494489	-3.80465	2.15737e-19	-4.62044	1.7212e-25	-2.6665	6.36191e-08	-3.04081	5.60845e-12	-1.1435	0.0237802	-3.38547	7.80567e-65	-4.36265	8.18655e-48	-2.1949	2.23007e-09	-2.61377	8.64905e-35	-0.588871	0.0245829	-0.897086	7.6678e-07	1.21052	0.000266483	0.786164	1.24515e-09	2.85673	9.44903e-62	2.13532	2.29837e-08	1.68831	1.42034e-15	3.802	6.00945e-47	-0.408427	0.999867	1.59373	3.44506e-05	2.02168	1.56736e-25
PITG_00809b.r	1.43825	0.0053131	-1.42238	0.000387361	-1.96236	1.2497e-06	-1.01447	0.0200018	-1.19737	0.00480281	-0.241846	0.64178	-2.87417	1.05442e-49	-3.57539	4.77762e-41	-2.40961	2.69273e-19	-2.63597	5.31431e-35	-1.5542	1.50221e-08	-0.621063	0.000217236	0.492395	0.0111706	0.253375	0.0627505	1.38085	1.80562e-13	1.14664	1.4644e-05	0.880203	1.93392e-05	2.04955	1.43311e-14	-0.223781	0.999867	0.833206	0.00520887	1.07906	1.2377e-06
PITG_00810	NA	NA	NA	NA	NA	NA	NA	NA	NA	NA	NA	NA	NA	NA	NA	NA	NA	NA	NA	NA	NA	NA	NA	NA	NA	NA	NA	NA	NA	NA	NA	NA	NA	NA	NA	NA	NA	NA	NA	NA	NA	NA
PITG_00811	NA	NA	NA	NA	NA	NA	NA	NA	NA	NA	NA	NA	NA	NA	NA	NA	NA	NA	NA	NA	NA	NA	NA	NA	NA	NA	NA	NA	NA	NA	NA	NA	NA	NA	NA	NA	NA	NA	NA	NA	NA	NA
PITG_00813.r	NA	NA	NA	NA	NA	NA	NA	NA	NA	NA	NA	NA	NA	NA	NA	NA	NA	NA	NA	NA	NA	NA	NA	NA	NA	NA	NA	NA	NA	NA	NA	NA	NA	NA	NA	NA	NA	NA	NA	NA	NA	NA
PITG_00814	NA	NA	NA	NA	NA	NA	NA	NA	NA	NA	NA	NA	NA	NA	NA	NA	NA	NA	NA	NA	NA	NA	NA	NA	NA	NA	NA	NA	NA	NA	NA	NA	NA	NA	NA	NA	NA	NA	NA	NA	NA	NA
PITG_00816	NA	NA	-1.89378	0.0017268	-1.65611	0.0100989	NA	NA	NA	NA	NA	NA	-1.21591	0.000873786	-1.13917	0.008479	NA	NA	NA	NA	NA	NA	0.154012	0.659038	0.188555	0.7442	0.392875	0.313573	1.28722	0.00016978	0.062477	0.907337	0.243017	0.526184	1.17729	0.00183418	0.216999	0.999867	NA	NA	NA	NA
PITG_00818	-1.53702	0.000532513	-1.26802	0.00234073	-0.0685904	0.893991	-1.40889	0.001047	-1.404	0.00088936	-1.28041	0.00271407	0.258298	0.249864	1.29773	2.37926e-06	0.174875	0.569747	0.138307	0.610553	0.384012	0.154053	1.11811	3.92292e-10	-0.0535005	0.838768	-0.105622	0.478753	0.188751	0.202549	-1.13702	1.94029e-05	-1.21891	2.41176e-08	-0.883278	0.000138726	-0.0365058	0.999867	0.184764	0.585527	0.244341	0.267436
PITG_00819	-1.83701	8.02345e-05	0.858725	0.0762594	1.71773	0.000754667	1.03753	0.0435939	1.04473	0.031777	0.509666	0.319644	2.68348	3.27979e-35	3.38239	3.92132e-31	2.9207	2.17109e-23	2.89353	3.70959e-31	2.47383	5.94835e-21	0.779571	1.048e-05	0.268911	0.23518	0.225384	0.103308	-0.146382	0.289544	-0.472822	0.0576815	-0.547643	0.00567285	-0.881057	2.02177e-05	-0.0288252	0.999867	-0.47348	0.0904399	-0.420975	0.0154616
PITG_00820.r	-4.07032	3.29876e-17	-2.59898	1.35889e-08	-0.958256	0.0817279	-3.03191	5.01682e-11	-2.80997	1.94217e-09	-3.31441	1.1076e-12	1.46322	1.17829e-12	2.94036	7.90514e-21	1.08826	9.51771e-05	1.25706	1.70113e-07	0.88274	0.000759288	1.55741	1.25888e-12	-0.344479	0.0786252	-0.190507	0.184119	-0.517809	0.00018523	-1.8676	9.04761e-11	-1.74226	4.4175e-12	-2.02848	2.32053e-14	0.16868	0.999867	-0.230758	0.460796	-0.376142	0.0628283
PITG_00821	-3.28831	7.69742e-06	-2.1791	0.00238386	-2.47861	0.000606138	-2.21066	0.00265115	-2.04549	0.00556183	-3.00272	1.41809e-05	1.09855	0.0028709	0.632437	0.117883	1.12321	0.00963351	1.22792	0.00143488	0.408218	0.276545	-0.381796	0.247524	0.0543933	0.919436	0.143788	0.741082	-0.626641	0.0255956	0.471668	0.208084	0.531713	0.108714	-0.199155	0.506897	0.104506	0.999867	-0.738975	0.0784752	-0.818256	0.00949306
PITG_00827	0.109127	0.873588	0.873636	0.102138	0.795385	0.144973	0.48009	0.396211	0.630725	0.242284	0.783819	0.146224	0.744066	0.00216977	0.505598	0.0984413	0.407974	0.203943	0.517528	0.0711819	0.801388	0.00642945	-0.159305	0.417243	-0.30611	0.176486	-0.211267	0.102062	0.120267	0.442495	-0.111663	0.718687	-0.0461065	0.846728	0.32435	0.177504	0.109855	0.999867	0.368965	0.212226	0.282299	0.193432
PITG_00828a.r	0.157049	0.792817	1.3552	0.00261749	2.03825	2.53152e-05	1.5946	0.000862607	1.67362	0.000325053	1.28678	0.00646898	1.18807	3.2152e-08	1.71386	9.44967e-09	1.48564	1.3224e-07	1.52089	1.72359e-10	1.2575	5.94091e-07	0.604097	0.00217535	0.328861	0.139267	0.348039	0.0195974	0.130017	0.432576	-0.23728	0.382041	-0.248074	0.274474	-0.426881	0.0654204	0.0341491	0.999867	-0.254406	0.456379	-0.265891	0.224606
PITG_00828b.r	-0.0725155	0.90877	0.487113	0.332668	0.604632	0.237453	0.475197	0.379742	0.563125	0.278784	0.154649	0.776153	0.546913	0.00741726	0.505391	0.0936652	0.59394	0.0542805	0.636948	0.0100089	0.355403	0.151454	0.039286	0.868419	0.0798652	0.80456	0.105457	0.620704	-0.126703	0.423445	0.0809008	0.800037	0.0758335	0.778125	-0.122836	0.610319	0.0404866	0.999867	-0.266538	0.458447	-0.282074	0.2144
PITG_00829.r	-0.247991	0.704198	0.226162	0.689149	0.197814	0.744332	0.133081	0.831919	0.481728	0.395087	0.0893512	0.884301	0.460722	0.0827563	0.275345	0.418083	0.425481	0.215437	0.732891	0.00971449	0.466459	0.104597	-0.105696	0.705696	-0.0034477	0.992486	0.287725	0.281288	0.0697592	0.764268	0.140896	0.66598	0.400856	0.148751	0.219067	0.385261	0.305678	0.999867	0.0145479	0.976227	-0.266325	0.317352
PITG_00830	-0.581487	0.358414	0.192066	0.760473	-0.476841	0.423108	-0.00541868	0.993545	-0.0431643	0.94823	-0.130446	0.843085	0.764115	0.00219966	-0.0649084	0.845507	0.623285	0.060049	0.535621	0.0738481	0.575916	0.0491735	-0.750846	0.000454033	-0.110589	0.745846	-0.213088	0.470835	-0.129826	0.578742	0.674417	0.0169024	0.546189	0.0470349	0.669138	0.0054192	-0.08621	0.999867	-0.071531	0.893651	0.0381146	0.920058
PITG_00831	NA	NA	NA	NA	NA	NA	NA	NA	NA	NA	NA	NA	NA	NA	NA	NA	NA	NA	NA	NA	NA	NA	NA	NA	NA	NA	NA	NA	NA	NA	NA	NA	NA	NA	NA	NA	NA	NA	NA	NA	NA	NA
PITG_00832	NA	NA	-8.04053	4.98643e-13	-8.16328	1.70919e-13	NA	NA	NA	NA	NA	NA	-8.14334	3.70172e-18	-8.31854	3.90535e-19	NA	NA	NA	NA	NA	NA	-0.295319	0.398051	1.24823	0.0135463	0.969638	0.0162925	1.19667	0.00122385	1.57716	0.000525636	1.2702	0.000484186	1.53702	3.42304e-05	NA	NA	NA	NA	NA	NA
PITG_00833	6.78112	5.94332e-22	6.92321	2.59599e-24	8.59876	1.19124e-23	6.46104	9.02829e-16	7.14081	1.0073e-22	6.8959	5.07174e-23	0.128643	0.572635	1.64483	0.000367497	-0.2685	0.596054	0.349179	0.245155	0.23963	0.36918	1.59958	6.76488e-05	-0.35528	0.500756	0.237501	0.37359	0.170383	0.309779	-1.90323	0.00119955	-1.34735	0.00381682	-1.38342	0.000844954	0.607503	0.999867	0.471603	0.429996	-0.111146	0.738463
PITG_00834	5.78253	2.71681e-19	4.48189	4.55897e-16	4.76519	6.86191e-16	4.88785	1.24766e-16	5.11003	5.22798e-17	5.24376	2.82664e-17	-1.31275	0.000252381	-1.18606	0.00652147	-0.848213	0.0760595	NA	NA	NA	NA	0.20828	0.541179	0.493167	0.230605	0.661662	0.07559	0.948683	0.00325044	0.321468	0.447195	0.458116	0.244264	0.788829	0.0351722	0.180658	0.999867	0.403522	0.498887	0.242196	0.628132
PITG_00839	2.37259	2.1291e-05	1.61519	0.0017056	1.31438	0.0106608	1.87723	0.000609129	1.73214	0.00133652	2.0682	0.000139616	-0.776391	0.000790103	-1.23704	1.9533e-05	-0.457667	0.156764	-0.646976	0.0135107	-0.177446	0.546364	-0.379653	0.0627771	0.347744	0.190223	0.144486	0.509686	0.662143	0.000162664	0.762149	0.00457609	0.531988	0.0201083	1.08669	5.69843e-07	-0.187269	0.999867	0.25716	0.496682	0.468563	0.0399486
PITG_00840	8.70499	5.29753e-25	7.23078	5.75771e-19	9.07992	2.6199e-25	7.91453	6.98218e-17	7.64306	3.16231e-21	6.42477	1.41631e-17	-1.49878	0.000267584	NA	NA	NA	NA	-1.06821	0.00894817	-2.1495	7.13565e-09	1.76956	6.12968e-05	0.787989	0.23882	0.449354	0.329992	-0.588171	0.094595	NA	NA	-1.31644	0.00135087	-2.31068	9.79256e-10	-0.323349	0.999867	-1.43766	0.0188013	-1.08121	0.0022138
PITG_00841	-1.07848	0.0507733	2.79658	3.46651e-06	2.93711	3.19486e-06	1.76226	0.00452313	2.01888	0.00123251	-2.66919	1.07634e-08	3.8603	1.18958e-32	3.83181	3.50144e-23	2.88635	1.16306e-12	3.08194	8.0588e-17	-1.46626	8.57214e-06	0.0535351	0.879773	-0.938751	0.0219696	-0.760503	0.0466638	-5.26347	2.9667e-80	-0.955483	0.0221772	-0.807689	0.0410576	-5.27363	9.9073e-51	0.191144	0.999867	-4.38307	3.86254e-32	-4.5494	6.04905e-42
PITG_00842.r	0.72405	0.216433	1.26582	0.0126324	0.365481	0.498367	1.11108	0.0353928	1.30662	0.0125818	-0.326776	0.547576	0.533021	0.00505633	-0.530276	0.0351885	0.43491	0.10673	0.580837	0.00699767	-0.924092	0.000169759	-0.981723	8.77876e-10	-0.0699665	0.787987	0.063075	0.697721	-1.39379	6.09653e-16	0.944959	0.000108278	1.05118	1.23755e-07	-0.367386	0.138586	0.148436	0.999867	-1.38133	1.53952e-07	-1.50648	4.68239e-13
PITG_00843	4.23751	1.07328e-06	1.75222	0.0150031	2.45879	0.00150809	2.01084	0.00752465	1.49204	0.0375985	1.69951	0.0213763	-2.49816	2.29417e-12	NA	NA	-2.18151	3.14603e-06	-2.73122	5.21962e-13	-2.41088	3.16139e-10	0.612673	0.0559853	0.344166	0.352576	-0.219166	0.429947	0.151772	0.549033	-0.243586	0.585823	-0.826108	0.0146139	-0.418191	0.227238	-0.546201	0.999867	-0.250428	0.640012	0.320926	0.290044
PITG_00844.r	5.07625	1.47412e-09	5.39608	1.92355e-11	6.27873	1.41118e-12	4.95688	7.49027e-10	4.70747	3.88881e-09	4.52333	8.51012e-09	NA	NA	NA	NA	-0.0567962	0.922132	-0.376377	0.416799	-0.423094	0.32177	NA	NA	NA	NA	NA	NA	-0.68988	0.054056	NA	NA	NA	NA	-1.42546	0.00142672	-0.321572	0.999867	-0.393528	0.5109	-0.0484669	0.921871
PITG_00845.r	1.26116	0.104713	-2.49077	5.58744e-05	-2.07432	0.00098414	-1.89711	0.00294987	-2.15932	0.000405467	-1.17363	0.0755388	-3.76762	3.43561e-22	-3.51829	2.8385e-17	-3.11863	4.56574e-14	-3.39786	3.4294e-17	-2.31004	1.4586e-09	0.336598	0.182458	0.675661	0.00465374	0.384662	0.00113107	1.51984	1.55082e-12	0.371746	0.314326	0.0536563	0.856172	1.23042	6.89037e-05	-0.275567	0.999867	0.78721	0.0124285	1.08573	1.05897e-05
PITG_00846.r	-1.28231	0.0606842	-1.6606	0.00501048	-1.99925	0.000683014	-1.76618	0.00367699	-2.00495	0.000694196	-1.79884	0.00312564	-0.386214	0.108891	-0.888799	0.00296588	-0.435211	0.175082	-0.719447	0.00569164	-0.391094	0.158149	-0.42036	0.0191528	-0.0215156	0.947663	-0.318419	0.0499167	0.0583913	0.717506	0.43134	0.104211	0.108935	0.609753	0.5236	0.00966769	-0.280898	0.999867	0.0223598	0.961087	0.327296	0.108105
PITG_00847.r	3.75965	1.12913e-11	2.18276	2.35386e-06	2.64076	9.21665e-08	3.32373	1.31577e-10	2.70627	3.69219e-08	1.64002	0.00053191	-1.58628	1.39784e-09	-1.28668	0.000176006	-0.39024	0.329316	-1.04766	0.000576454	-1.99026	1.33278e-11	0.374431	0.0626014	1.22625	7.51715e-07	0.553719	0.00241112	-0.34372	0.0330212	0.882782	0.00244318	0.185862	0.465221	-0.670555	0.00262344	-0.655818	0.798556	-1.62354	4.92888e-09	-0.944842	5.4307e-06
PITG_00848	2.68058	4.66428e-06	1.11414	0.0303417	1.64655	0.00217062	1.81192	0.000995844	1.78113	0.000840051	2.6884	2.57843e-06	-1.5909	1.46634e-13	-1.2201	2.2586e-05	-0.83591	0.00541813	-0.902849	0.00043286	0.130477	0.676985	0.452662	0.0111318	0.783373	0.000212943	0.703731	1.80617e-06	1.77885	4.26011e-32	0.365072	0.163487	0.255204	0.253692	1.37455	1.85565e-10	-0.065311	0.999867	0.942561	0.000718401	1.02886	1.22581e-06
PITG_00849.r	0.673955	0.353993	1.02694	0.112812	0.0934803	0.894559	0.834345	0.21807	1.09507	0.100654	0.848009	0.199589	0.330595	0.250686	-0.764368	0.0145912	0.194802	0.622415	0.410674	0.184793	0.298136	0.352556	-1.01507	1.11695e-05	-0.106722	0.795078	0.0952516	0.775483	0.0287565	0.917615	0.941626	0.00156815	1.11661	2.17795e-05	1.08999	7.43636e-06	0.217708	0.999867	0.0805469	0.89059	-0.114778	0.736793
PITG_00850	1.33732	0.020253	2.35452	3.17909e-05	3.04977	2.6873e-07	1.75627	0.00218484	2.01092	0.00037699	1.97246	0.000436089	0.996336	4.26871e-07	1.53117	5.52966e-09	0.455574	0.108907	0.667139	0.00473317	0.761755	0.0021941	0.614467	0.000166113	-0.510752	0.00809508	-0.314304	0.019443	-0.171733	0.244774	-1.08993	1.90886e-05	-0.923207	5.86131e-06	-0.740898	0.000625021	0.211695	0.999867	0.281671	0.351296	0.0930742	0.692433
PITG_00853.r	0.0977348	0.881761	-0.295257	0.568334	-1.44452	0.0010263	0.204544	0.725624	0.222149	0.692233	0.500666	0.345197	-0.407981	0.052931	-1.7172	2.81358e-09	0.14803	0.636925	0.122318	0.630721	0.53001	0.0352956	-1.22986	1.55138e-09	0.58472	0.0101394	0.545503	0.000271024	0.999917	8.02926e-12	1.84815	1.01882e-11	1.78242	4.92375e-15	2.27471	8.03776e-22	-0.0234543	0.999867	0.359293	0.257885	0.405818	0.0481298
PITG_00854	0.458761	0.404171	1.91113	8.19814e-05	1.49776	0.00243229	1.78143	0.000312089	1.80792	0.000190344	1.58694	0.00110119	1.43549	2.46769e-14	0.862307	0.00182455	1.36255	6.98679e-08	1.35035	4.42243e-10	1.2554	8.99581e-08	-0.494097	0.00785273	-0.0439291	0.867968	-0.0696969	0.675073	-0.11657	0.434509	0.484751	0.0703366	0.430773	0.0522568	0.421322	0.0713793	-0.0107202	0.999867	-0.130357	0.710472	-0.0962622	0.66843
PITG_00855	0.637978	0.304473	1.25667	0.0210293	1.02131	0.0679479	1.12269	0.0476673	1.10608	0.0414519	0.284862	0.633211	0.601316	0.0031849	0.204614	0.474674	0.523665	0.0607733	0.483044	0.0329705	-0.226508	0.357709	-0.315259	0.096326	-0.0490864	0.869475	-0.102967	0.58582	-0.763634	5.39685e-07	0.300261	0.237074	0.216923	0.301061	-0.404338	0.0577339	-0.0389818	0.999867	-0.772962	0.0036426	-0.71052	0.00012075
PITG_00856	0.90615	0.151566	0.531323	0.360515	0.091533	0.882568	1.19807	0.051316	0.759916	0.189709	0.600393	0.306986	-0.39566	0.119608	-0.994995	0.000948297	0.326605	0.406886	-0.147398	0.612662	-0.177505	0.563374	-0.517703	0.0185094	0.749551	0.0182388	0.263732	0.272284	0.283693	0.172615	1.29998	5.55858e-05	0.787944	0.00144749	0.844965	0.000266146	-0.470012	0.999867	-0.524955	0.21551	-0.0298617	0.92482
PITG_00857	1.27586	0.010416	-0.0278233	0.956672	0.387844	0.424335	0.349999	0.481678	0.115165	0.816756	0.679123	0.148193	-1.32195	1.39394e-11	-1.06928	2.28161e-05	-0.887992	0.000797282	-1.15511	9.03353e-08	-0.471242	0.0446842	0.33483	0.0464564	0.461434	0.0210601	0.182351	0.199566	0.913285	2.07876e-11	0.159531	0.569203	-0.146335	0.49941	0.62402	0.00371665	-0.263988	0.999867	0.39487	0.16418	0.681999	0.000259081
PITG_00858.r	0.96026	0.119072	-2.30142	4.39315e-06	-1.49474	0.00403471	-1.96162	0.000179539	-2.18741	9.37812e-06	-1.46781	0.00497525	-3.27894	6.54359e-23	-2.63531	4.16515e-15	-2.88305	1.03406e-14	-3.13259	4.95839e-18	-2.30229	1.03228e-11	0.726488	0.00233268	0.423849	0.0725391	0.161601	0.209781	1.03932	1.50828e-07	-0.269022	0.484437	-0.55908	0.0474152	0.35916	0.24617	-0.247121	0.999867	0.558286	0.0523051	0.828499	0.000329231
PITG_00861.r	2.05403	0.0011983	1.9162	0.0011615	2.52352	4.20007e-05	2.36437	0.000144062	2.45412	6.16669e-05	2.73499	1.6967e-05	-0.14983	0.512782	0.297515	0.327916	0.354784	0.262684	0.417899	0.14435	0.806929	0.00247734	0.525904	0.00789376	0.534166	0.0275689	0.58274	0.00585031	1.01764	2.96212e-09	0.0418602	0.892707	0.0657786	0.823438	0.538391	0.0197826	0.0653342	0.999867	0.428531	0.220141	0.387511	0.175023
PITG_00862.r	3.77082	0.00156009	3.02122	0.00565288	1.85534	0.0753792	2.66193	0.0145105	2.96678	0.00623189	2.85646	0.00851508	NA	NA	NA	NA	NA	NA	NA	NA	NA	NA	NA	NA	NA	NA	NA	NA	NA	NA	NA	NA	NA	NA	NA	NA	NA	NA	NA	NA	NA	NA
PITG_00863	0.747687	0.173668	1.87327	0.000209958	1.86663	0.000282123	1.10519	0.0333191	1.52251	0.0022313	1.47868	0.00345052	1.10798	3.04268e-07	0.942722	0.000905024	0.397934	0.196586	0.778842	0.00212936	0.858339	0.00131083	-0.0874085	0.627961	-0.678875	0.000434542	-0.313996	0.0156778	-0.186743	0.199889	-0.555327	0.0344023	-0.220825	0.299252	-0.054083	0.817143	0.379884	0.961749	0.434694	0.12223	0.0779957	0.748594
PITG_00864.r	0.736059	0.177058	-1.61262	0.000176208	-1.65446	0.000165641	-1.4804	0.00100558	-1.48098	0.000716213	0.0938013	0.867857	-2.36886	2.78593e-36	-2.57143	1.67634e-22	-2.17916	3.71458e-18	-2.21908	1.30584e-26	-0.516443	0.0407987	-0.122654	0.524058	0.219684	0.317119	0.165113	0.221417	1.91399	1.20096e-27	0.377379	0.169134	0.29358	0.170789	2.08378	9.79407e-17	-0.0396244	0.999867	1.63816	1.52612e-10	1.7005	1.71695e-15
PITG_00865	NA	NA	NA	NA	NA	NA	NA	NA	NA	NA	NA	NA	NA	NA	NA	NA	NA	NA	NA	NA	NA	NA	NA	NA	NA	NA	NA	NA	NA	NA	NA	NA	NA	NA	NA	NA	NA	NA	NA	NA	NA	NA
PITG_00866.r	-5.92488	1.00952e-14	-7.60667	1.29894e-30	-5.18765	7.64248e-12	-8.26414	8.63755e-37	-8.15519	4.27381e-36	-8.82887	1.13541e-43	-1.70244	7.60165e-10	0.540433	0.195353	-2.30896	7.44855e-12	-2.23768	3.19342e-14	-2.78522	4.24021e-20	2.3198	5.96178e-26	-0.577048	0.00274553	-0.52036	0.0002022	-1.01966	4.17607e-15	-2.86466	5.28465e-24	-2.83768	2.37789e-30	-3.29541	8.11677e-39	0.071546	0.999867	-0.500792	0.059978	-0.549212	0.00206286
PITG_00867.r	1.44548	0.00566049	-0.608397	0.205744	0.130264	0.813067	-0.81143	0.0976841	-0.779122	0.0980236	-1.08025	0.0214363	-2.07257	2.67023e-16	-1.49658	2.74099e-07	-2.21807	4.07573e-12	-2.2205	6.77244e-14	-2.39979	6.7472e-14	0.657498	0.00129855	-0.115322	0.672295	-0.132207	0.319707	-0.264478	0.141232	-0.73752	0.0172271	-0.783613	0.000716024	-0.877638	0.000905435	-0.00221392	0.999867	-0.20656	0.548972	-0.181109	0.477164
PITG_00868	NA	NA	NA	NA	NA	NA	-3.97213	5.59474e-07	NA	NA	-4.45833	1.89008e-09	NA	NA	NA	NA	-2.18624	1.75414e-05	NA	NA	-2.58581	1.92695e-10	NA	NA	-0.530296	0.235615	-0.0143713	0.978407	-0.896988	0.00256281	-1.25414	0.00462574	NA	NA	-1.61145	9.20623e-06	0.530897	0.999867	-0.422358	0.390603	-0.928502	0.0080308
PITG_00869.r	NA	NA	NA	NA	NA	NA	NA	NA	NA	NA	-2.25332	0.0137004	NA	NA	NA	NA	NA	NA	NA	NA	-4.54164	1.75739e-19	NA	NA	NA	NA	NA	NA	-2.46619	2.71501e-13	NA	NA	NA	NA	-3.66919	8.60834e-15	NA	NA	-2.68229	5.9078e-09	-2.91582	1.40447e-13
PITG_00870	NA	NA	1.0336	0.506605	NA	NA	0.409723	0.803625	0.731704	0.644539	-1.55687	0.250814	NA	NA	NA	NA	-1.97448	3.5565e-05	-1.75021	4.90361e-05	-3.88606	1.39086e-25	NA	NA	-0.535853	0.210631	-0.324678	0.431104	-2.4109	8.82654e-24	-1.7748	0.000109882	-1.59457	0.000205877	-3.64247	1.34361e-26	0.225186	0.999867	-1.93376	2.1359e-09	-2.13588	3.26376e-16
PITG_00871	1.50012	0.00651756	0.377288	0.464058	0.453767	0.395037	1.45341	0.00742309	1.11825	0.0302306	1.08717	0.0394584	-1.14433	2.2861e-08	-1.23036	9.44738e-06	-0.01291	0.972653	-0.387551	0.12028	-0.286942	0.275488	-0.0048136	0.979612	1.1569	2.41289e-06	0.77151	1.11652e-08	0.922243	3.70721e-11	1.19198	2.21273e-05	0.783607	4.91645e-05	0.970748	1.54526e-06	-0.368669	0.999867	-0.29346	0.449551	0.100164	0.675941
PITG_00872	NA	NA	NA	NA	NA	NA	NA	NA	NA	NA	-5.437	4.46591e-12	NA	NA	NA	NA	NA	NA	NA	NA	-5.48009	5.87934e-18	NA	NA	NA	NA	NA	NA	-3.24198	2.22312e-13	NA	NA	NA	NA	-2.29936	2.91777e-07	NA	NA	-3.19725	8.26848e-09	-3.97341	5.78093e-14
PITG_00874	0.386532	0.614189	2.57567	0.000277008	2.93623	6.13062e-05	2.90662	9.35025e-05	2.47652	0.000463905	2.49739	0.000800372	2.17761	6.66576e-15	2.38083	3.16453e-11	2.56484	4.36346e-12	2.10848	1.04481e-11	2.2526	1.22713e-10	0.281771	0.403826	0.41787	0.313723	-0.0547239	0.891788	0.145914	0.691366	0.172015	0.692878	-0.328629	0.355239	-0.0956276	0.819832	-0.456164	0.999867	-0.338723	0.597273	0.145628	0.760911
PITG_00875.r	-1.18486	0.0234345	-1.44612	0.00310718	-1.16481	0.0215602	-1.57754	0.00220642	-1.48537	0.00357856	-1.54211	0.0015914	-0.276351	0.165502	-0.156146	0.590914	-0.353708	0.277014	-0.305384	0.206029	-0.22987	0.337447	0.199964	0.275691	-0.0533531	0.885695	-0.0148492	0.946706	0.110691	0.462203	-0.223311	0.48028	-0.211265	0.3522	-0.0448883	0.833886	0.0542507	0.999867	0.105907	0.82531	0.0742561	0.764183
PITG_00877	-3.10516	3.76276e-07	-6.64072	7.88643e-44	-2.64004	4.06763e-05	-7.28406	1.86585e-47	-7.44468	6.16617e-51	-6.83392	5.69458e-43	-3.55552	6.44353e-48	0.278525	0.521621	-4.14204	2.15951e-38	-4.33337	3.90063e-47	-3.606	4.98154e-37	3.91211	3.07557e-46	-0.5581	0.00483221	-0.764979	2.19433e-08	0.0119793	0.944428	-4.43926	8.33133e-33	-4.67484	5.15353e-44	-3.85458	2.33766e-31	-0.190532	0.999867	0.512535	0.0623821	0.726038	0.000480183
PITG_00878	0.359161	0.543546	0.835518	0.0844056	3.63991	1.57861e-10	0.0302785	0.960212	0.162621	0.765652	0.158615	0.775619	0.464752	0.0274635	3.10921	1.49409e-21	-0.284404	0.322237	-0.200515	0.407864	-0.0717606	0.79363	2.71904	2.83344e-39	-0.721126	0.000435712	-0.650607	6.55277e-06	-0.471434	0.00144094	-3.40861	7.51022e-33	-3.36642	3.61061e-43	-3.14724	1.67657e-36	0.0860561	0.999867	0.190904	0.594162	0.128217	0.576899
PITG_00879	0.457016	0.421687	0.721549	0.143713	-0.23536	0.65393	0.74621	0.155286	0.809651	0.108226	0.913976	0.0726374	0.246919	0.465536	-0.871153	0.0143298	0.327793	0.423955	0.351374	0.346679	0.5837	0.117983	-1.03882	0.000117716	0.108628	0.701533	0.120064	0.372009	0.39968	0.0403351	1.18085	0.00375333	1.16488	0.000256548	1.48171	4.51427e-05	0.0263271	0.999867	0.233866	0.502405	0.230665	0.371855
PITG_00880.r	0.442298	0.436821	0.708658	0.14976	-0.217381	0.679417	0.68813	0.190294	0.77044	0.123021	0.892163	0.0790282	0.248857	0.465989	-0.838268	0.0186616	0.284518	0.493799	0.327242	0.386986	0.576631	0.124544	-1.00793	0.000189324	0.0633817	0.835439	0.0939641	0.497663	0.390676	0.046757	1.1047	0.00704275	1.10788	0.000539397	1.44184	7.52147e-05	0.0454965	0.999867	0.270111	0.4254	0.247736	0.33448
PITG_00881	NA	NA	NA	NA	NA	NA	NA	NA	NA	NA	NA	NA	NA	NA	NA	NA	NA	NA	NA	NA	NA	NA	NA	NA	NA	NA	NA	NA	NA	NA	NA	NA	NA	NA	NA	NA	NA	NA	NA	NA	NA	NA
PITG_00882	-0.108745	0.858787	-0.675965	0.134465	-1.45691	0.000898381	-0.0910709	0.86987	-0.116566	0.81871	0.790368	0.10046	-0.581188	0.0146281	-1.52116	9.77376e-07	0.0585083	0.866712	-0.00418906	0.988904	1.02673	8.84785e-05	-0.861906	1.20648e-05	0.665078	0.00672398	0.590759	7.74211e-06	1.6702	2.5467e-24	1.55855	1.13029e-06	1.45739	1.80409e-10	2.57833	2.24636e-22	-0.0580284	0.999867	0.948918	0.00122085	1.02944	1.65497e-06
PITG_00883	0.539181	0.462295	1.96729	0.00335497	3.21093	2.71334e-05	1.42845	0.0364624	1.93592	0.0056904	1.32348	0.0470919	1.41064	2.76637e-07	2.50137	2.04562e-10	0.929732	0.00972316	1.37881	1.16786e-05	0.912002	0.00218337	1.17434	0.00123652	-0.450209	0.220513	-0.0174276	0.967334	-0.434467	0.0986102	-1.58306	0.00011831	-1.18139	0.00261985	-1.56356	8.99536e-06	0.448369	0.999867	-0.0441933	0.943756	-0.466456	0.16585
PITG_00884	0.281133	0.621084	1.71508	0.000233642	1.54758	0.00138517	1.20583	0.0132741	1.27001	0.00784887	1.26558	0.00995933	1.4181	2.35313e-12	1.09155	8.78329e-05	0.966228	0.00043329	0.986546	1.2308e-05	1.11202	1.60112e-06	-0.247523	0.18527	-0.421517	0.0600263	-0.416324	0.00787453	-0.242984	0.0967782	-0.137946	0.598491	-0.161417	0.452623	0.050006	0.818714	0.0204638	0.999867	0.121016	0.745132	0.124232	0.579241
PITG_00885.r	-0.00381781	0.994314	1.15166	0.00960178	0.634038	0.170237	1.05289	0.0244311	1.06073	0.0190472	1.07795	0.018265	1.13928	2.97642e-10	0.461991	0.0663772	1.09722	1.14768e-05	1.06613	1.34806e-07	1.20905	3.54714e-08	-0.598595	0.000216974	-0.0129136	0.963239	-0.0577605	0.723635	0.1329	0.341519	0.61975	0.00861004	0.546134	0.00568901	0.776768	0.000110223	-0.0298425	0.999867	0.0885304	0.815018	0.141456	0.475815
PITG_00886.r	-2.62502	0.000140581	-1.15216	0.108078	-0.971803	0.211136	-1.74097	0.0140448	-1.29097	0.0760061	-1.76129	0.0121248	1.47192	1.1109e-09	1.48493	2.70522e-05	0.94019	0.00235462	1.32964	3.8707e-07	0.995873	0.000251869	0.0888156	0.802109	-0.501359	0.0885389	-0.126528	0.668045	-0.409275	0.0802813	-0.557217	0.12345	-0.210892	0.552648	-0.45665	0.167005	0.389373	0.999867	0.0306933	0.955501	-0.333158	0.254213
PITG_00887.r	-0.143745	0.872504	-0.640068	0.334808	0.245648	0.747905	-1.43394	0.0229797	-1.16356	0.0622067	-1.91985	0.00143269	-0.507988	0.0200038	0.217922	0.493914	-1.24521	1.09877e-05	-0.996352	2.07688e-05	-1.64778	7.06339e-12	0.802296	2.61683e-05	-0.706968	0.00046438	-0.47271	0.00118684	-1.07567	5.17572e-15	-1.4754	2.60131e-09	-1.27077	2.97397e-09	-1.8335	1.00512e-17	0.248878	0.999867	-0.426959	0.122707	-0.652431	0.000158181
PITG_00888.r	-0.0420548	0.968519	-0.578518	0.477725	-1.88329	0.00831105	-0.537137	0.528856	-0.52823	0.520506	-0.932757	0.240875	-0.547903	0.0282702	-2.01159	8.59665e-11	-0.44986	0.194777	-0.458139	0.102854	-0.7609	0.00838009	-1.38285	8.82768e-11	0.128381	0.676726	0.105717	0.671913	-0.146031	0.457823	1.54825	2.98344e-08	1.49426	6.24973e-10	1.27845	4.21797e-08	-0.00857965	0.999867	-0.33546	0.359133	-0.302353	0.233896
PITG_00889.r	-0.547152	0.434086	-1.4911	0.00589306	-2.14878	3.57857e-05	-0.0658464	0.932222	-0.735602	0.231881	0.576472	0.404037	-0.952113	9.50556e-06	-1.77144	2.12271e-10	0.529015	0.143793	-0.192902	0.469867	1.24862	1.71593e-05	-0.739563	2.63097e-05	1.50817	2.85163e-08	0.774772	3.46388e-06	2.2612	3.52659e-35	2.27792	1.79035e-14	1.51966	5.45165e-14	3.04708	1.0089e-40	-0.717296	0.768995	0.700786	0.107576	1.43829	6.33045e-10
PITG_00891	-4.32282	9.9286e-08	-12.5154	9.99672e-72	-11.6325	5.8725e-64	-12.656	3.78903e-68	-12.7956	1.09844e-72	-12.7674	4.08447e-70	-8.20838	3.27416e-73	-7.49551	5.92364e-60	-8.29658	4.95855e-55	-8.47595	2.63254e-59	-8.32157	1.24125e-54	0.797506	0.000811633	-0.0592522	0.841114	-0.252803	0.0404138	-0.051343	0.837857	-0.821727	0.0267506	-1.04438	0.000255113	-0.802309	0.0174185	-0.178689	0.999867	-0.0494713	0.910395	0.152419	0.614082
PITG_00892a.r	NA	NA	-7.93607	2.24315e-27	-7.69448	3.15227e-23	-7.65649	2.09874e-22	-7.76287	6.56166e-25	-7.97478	2.05503e-26	-4.74674	1.13762e-59	-4.67213	2.51017e-36	-4.4181	4.87606e-26	-4.54825	3.71535e-43	-4.64829	6.60261e-38	0.151908	0.429061	0.350791	0.215558	0.212211	0.173092	0.15623	0.384085	0.228488	0.460537	0.0669102	0.76179	0.0523994	0.833848	-0.122377	0.999867	-0.246975	0.563045	-0.103626	0.692032
PITG_00892b.r	-3.51206	5.79239e-05	-7.66319	4.36191e-28	-7.463	7.54383e-25	-7.31217	1.12644e-23	-7.50569	7.21718e-26	-7.56277	1.22485e-25	-4.17057	4.2961e-59	-4.13524	3.08601e-36	-3.76922	5.21343e-30	-3.98681	1.54454e-46	-3.93251	2.28312e-37	0.113919	0.547436	0.429327	0.0461601	0.19879	0.189815	0.298352	0.0730634	0.348774	0.164476	0.0912467	0.654105	0.231758	0.297133	-0.215138	0.999867	-0.185365	0.619758	0.0515244	0.838367
PITG_00893	-2.54891	0.000459959	-3.26901	1.28227e-06	-3.4494	9.12057e-07	-3.23219	3.12177e-06	-3.25874	1.69678e-06	-3.8006	1.60905e-08	-0.729265	0.00495535	-1.06995	0.000719904	-0.636543	0.0697656	-0.70352	0.014032	-1.12381	7.25263e-05	-0.260406	0.244506	0.122974	0.701638	0.0410164	0.881314	-0.330086	0.075205	0.419898	0.142788	0.308483	0.224964	-0.0248625	0.918084	-0.0670081	0.999867	-0.511864	0.117741	-0.420663	0.0761151
PITG_00894.r	4.30207	8.7066e-10	0.0455587	0.942695	-0.256158	0.675126	0.978055	0.104263	0.759603	0.181691	1.95695	0.00119326	-4.27163	4.31291e-56	-4.72899	1.36635e-40	-3.28652	1.48828e-18	-3.52445	3.31052e-32	-2.21552	6.04916e-10	-0.382136	0.0245449	1.01142	1.51586e-05	0.763342	1.65448e-09	2.11797	1.7423e-25	1.42418	1.91214e-06	1.15188	1.65434e-08	2.54774	3.6444e-20	-0.23279	0.999867	1.05243	0.00171433	1.30639	1.01765e-08
PITG_00896	-0.250716	0.840646	1.7176	0.100521	2.31358	0.0317364	1.35212	0.203158	1.62767	0.116733	1.09865	0.300654	1.95154	5.91348e-27	2.38718	1.46081e-20	1.64354	6.68294e-11	1.91296	5.84441e-20	1.47648	8.48744e-10	0.51438	0.00394087	-0.276826	0.202891	-0.023117	0.894626	-0.410597	0.0116521	-0.755742	0.00158673	-0.530812	0.00852002	-0.881119	0.000149761	0.268631	0.999867	-0.193075	0.59627	-0.437433	0.037099
PITG_00897.r	-6.23394	1.84308e-16	-6.58842	6.6264e-21	-4.81489	2.13907e-09	-7.402	7.53224e-27	-7.40619	1.28707e-27	-7.53496	3.79804e-29	-0.366906	0.0643935	1.23978	1.6867e-05	-1.12534	5.08439e-05	-1.18355	2.36568e-08	-1.17687	2.39902e-07	1.68497	1.07415e-18	-0.726517	0.00040451	-0.801462	1.57086e-10	-0.746279	9.04565e-09	-2.37582	1.49903e-19	-2.48181	1.06145e-31	-2.38687	1.8277e-27	-0.0603681	0.999867	-0.0785673	0.846276	0.00543449	0.982189
PITG_00898	2.67163	0.00138615	1.83481	0.0185585	3.98722	5.32212e-06	0.883025	0.265229	1.15004	0.132261	0.443084	0.581501	-0.861784	0.00150767	1.13238	0.00479273	-1.75424	3.34054e-07	-1.50558	6.46025e-08	-2.10705	4.96727e-12	2.07625	1.73918e-14	-0.861691	0.000633064	-0.628472	0.000742966	-1.18685	2.2312e-09	-2.89831	4.63937e-18	-2.6982	1.81459e-20	-3.21399	1.66034e-25	0.247222	0.999867	-0.380003	0.292929	-0.605753	0.00994426
PITG_00899	1.84625	0.000841877	1.98567	0.000145592	3.54219	1.14597e-09	1.32118	0.0132741	1.60683	0.0022895	1.59842	0.00231081	0.120062	0.573219	1.51556	2.37922e-07	-0.487386	0.0788608	-0.246962	0.2798	-0.121156	0.637281	1.47209	1.72492e-14	-0.577734	0.00404127	-0.351589	0.0129683	-0.179705	0.215977	-2.01662	2.51127e-15	-1.8186	5.81714e-17	-1.60537	2.32556e-13	0.241125	0.999867	0.342216	0.248664	0.123623	0.557445
PITG_00903	-5.9951	1.19666e-16	-6.99887	1.93606e-27	-6.74093	1.74329e-22	-6.92897	3.10891e-25	-7.04367	6.93742e-26	-7.16243	1.23095e-27	-1.01779	1.70972e-06	-0.925879	0.00160218	-0.895026	0.00178809	-1.05223	2.98555e-05	-1.04645	2.00209e-05	0.171925	0.382359	0.151413	0.532634	-0.019973	0.927169	0.0349707	0.820996	0.0124878	0.965403	-0.189404	0.426006	-0.0920771	0.683131	-0.156091	0.999867	-0.17451	0.610846	0.00424189	0.987437
PITG_00904	NA	NA	NA	NA	NA	NA	NA	NA	NA	NA	NA	NA	NA	NA	NA	NA	NA	NA	NA	NA	NA	NA	NA	NA	NA	NA	NA	NA	NA	NA	NA	NA	NA	NA	NA	NA	NA	NA	NA	NA	NA	NA
PITG_00905	NA	NA	NA	NA	NA	NA	NA	NA	NA	NA	NA	NA	NA	NA	NA	NA	NA	NA	NA	NA	NA	NA	NA	NA	NA	NA	NA	NA	NA	NA	NA	NA	NA	NA	NA	NA	NA	NA	NA	NA	NA	NA
PITG_00906	NA	NA	NA	NA	NA	NA	NA	NA	NA	NA	NA	NA	NA	NA	NA	NA	NA	NA	NA	NA	NA	NA	NA	NA	NA	NA	NA	NA	NA	NA	NA	NA	NA	NA	NA	NA	NA	NA	NA	NA	NA	NA
PITG_00907	0.499667	0.541453	0.686272	0.321735	0.770285	0.296378	0.704486	0.347078	0.548404	0.446916	1.08889	0.175219	NA	NA	NA	NA	NA	NA	NA	NA	NA	NA	NA	NA	NA	NA	NA	NA	NA	NA	NA	NA	NA	NA	NA	NA	NA	NA	NA	NA	NA	NA
PITG_00908	0.860094	0.202993	-0.608426	0.301856	-1.22916	0.0300315	0.142855	0.84021	0.0935334	0.88919	0.732685	0.252992	-1.48539	5.30188e-07	-2.26776	1.07831e-10	-0.676889	0.101076	-0.76547	0.02564	0.0117872	0.979251	-0.705444	0.00341603	0.837579	0.0075063	0.734538	0.00441621	1.56633	2.86088e-08	1.57502	5.49995e-07	1.44617	2.35756e-07	2.31126	1.63619e-13	-0.0870377	0.999867	0.663411	0.183869	0.779792	0.0303716
PITG_00909.r	0.914773	0.142775	1.14428	0.0460686	0.105697	0.865591	0.890522	0.135334	0.972642	0.0958189	1.82708	0.00204491	0.207626	0.452334	-0.992723	0.0025315	0.0113789	0.976632	0.048392	0.886005	1.03886	0.000720456	-1.12022	6.94895e-07	-0.166291	0.518469	-0.143358	0.287408	0.893767	5.88275e-08	0.988972	0.00338564	0.983028	0.000117384	2.05817	9.20953e-13	0.0375237	0.999867	1.00291	0.000132209	0.98856	3.04766e-06
PITG_00910	0.936772	0.133535	1.17993	0.0400969	0.114685	0.854851	0.926278	0.120373	1.00906	0.0844574	1.87478	0.0016006	0.221212	0.417731	-1.00586	0.00221583	0.0250082	0.946043	0.0627155	0.851972	1.06453	0.000481227	-1.1469	3.65639e-07	-0.166353	0.518469	-0.142605	0.29169	0.90584	3.37717e-08	1.01551	0.00257381	1.01046	7.02595e-05	2.09691	2.83843e-13	0.0383326	0.999867	1.01507	0.000102876	0.999903	2.17634e-06
PITG_00911.r	0.238411	0.682744	-0.319038	0.487926	0.0197047	0.970504	-0.825012	0.0628244	-0.657441	0.136894	-0.687508	0.13288	-0.570895	0.00351986	-0.391729	0.159602	-1.01945	6.7869e-05	-0.889399	5.30244e-05	-0.798188	0.000440001	0.257874	0.140006	-0.418188	0.0385791	-0.304473	0.0673624	-0.163646	0.251532	-0.640604	0.00659083	-0.55818	0.0102875	-0.376727	0.0702526	0.129388	0.999867	0.196477	0.547234	0.0900385	0.696531
PITG_00912.r	1.82646	0.0023675	5.14837	3.17758e-14	3.95832	8.59949e-10	4.08172	1.61069e-09	4.62278	9.70418e-13	4.63099	2.53382e-12	3.30432	2.54075e-61	1.95517	1.09935e-14	2.29748	1.80297e-14	2.80994	5.10773e-35	2.93304	2.90002e-35	-1.27	1.57358e-12	-0.971565	0.00061352	-0.478518	0.0134381	-0.305505	0.0697964	0.338218	0.252316	0.799487	0.000121588	1.00762	9.62421e-07	0.508035	0.969089	0.604505	0.0777607	0.122461	0.640917
PITG_00913	-0.0396622	0.95194	1.20474	0.0192801	0.698581	0.183594	1.32194	0.0149745	1.42465	0.00670684	1.12168	0.029418	1.22972	1.38078e-08	0.565494	0.0692703	1.40469	2.65359e-06	1.47295	2.16198e-09	1.29085	3.64499e-07	-0.583575	0.0071639	0.20628	0.482742	0.258434	0.223157	0.12769	0.497957	0.829387	0.00389853	0.850142	0.00069074	0.753366	0.00152	0.0666903	0.999867	-0.140342	0.750627	-0.181698	0.494371
PITG_00914	0.178604	0.756801	0.209711	0.664017	0.0593473	0.909358	0.157953	0.7647	0.118397	0.812122	0.319473	0.516873	0.0173869	0.932112	-0.292486	0.28668	0.0215809	0.941653	-0.0528757	0.825847	0.268368	0.262218	-0.23126	0.192221	0.031876	0.90797	-0.0556727	0.741258	0.314418	0.0315553	0.296438	0.290653	0.180825	0.416324	0.590061	0.00810599	-0.0718941	0.999867	0.225028	0.495285	0.320006	0.12531
PITG_00915.r	-4.97675	7.37626e-08	-7.23817	1.99276e-21	-6.35044	4.34785e-14	-7.03008	3.87526e-19	-7.15222	1.02017e-19	-7.0382	8.8458e-19	-2.27187	2.50543e-24	-1.54962	1.20155e-07	-2.00958	8.18126e-12	-2.19428	5.98849e-19	-1.93887	1.25935e-13	0.803906	3.56802e-06	0.289991	0.195074	0.0919118	0.607559	0.397185	0.0060944	-0.480288	0.0475339	-0.707607	0.000515213	-0.362633	0.0817627	-0.182567	0.999867	0.0484943	0.907917	0.254448	0.21767
PITG_00916.r	-2.34048	0.0032263	-1.50616	0.0603698	0.141395	0.890173	-2.40749	0.00176344	-2.36543	0.0024003	-2.51439	0.00109991	0.834669	4.39356e-05	2.31683	1.23995e-14	-0.00755267	0.981968	-0.046392	0.854665	-0.0463432	0.858668	1.56045	5.70534e-14	-0.81064	0.000218552	-0.865611	1.09231e-08	-0.818373	2.56616e-09	-2.33579	5.76026e-17	-2.41937	2.55986e-24	-2.33355	6.60502e-25	-0.0400996	0.999867	-0.0654457	0.875849	-0.00144446	0.995624
PITG_00917.r	NA	NA	NA	NA	NA	NA	NA	NA	NA	NA	NA	NA	NA	NA	NA	NA	NA	NA	NA	NA	NA	NA	NA	NA	NA	NA	NA	NA	NA	NA	NA	NA	NA	NA	NA	NA	NA	NA	NA	NA	NA	NA
PITG_00918	NA	NA	NA	NA	NA	NA	NA	NA	NA	NA	NA	NA	NA	NA	NA	NA	NA	NA	NA	NA	NA	NA	NA	NA	NA	NA	NA	NA	NA	NA	NA	NA	NA	NA	NA	NA	NA	NA	NA	NA	NA	NA
[truncated: 17,630 more rows]

## Sheet: 1306
	MY-SP_logFC	MY-SP_FDR	MY-CL_logFC	MY-CL_FDR	MY-ZO_logFC	MY-ZO_FDR	MY-GC_logFC	MY-GC_FDR	SP-CL_logFC	SP-CL_FDR	SP-ZO_logFC	SP-ZO_FDR	SP-GC_logFC	SP-GC_FDR	CL-ZO_logFC	CL-ZO_FDR	CL-GC_logFC	CL-GC_FDR	ZO-GC_logFC	ZO-GC_FDR
[truncated: 18,617 more rows]
