# Supplementary material for: RNA-seq of life stages of the oomycete Phytophthora infestans reveals dynamic changes in metabolic, signal transduction, and pathogenesis genes and a major role for calcium signaling in development
Source: BMC Genomics. 2017 Feb 23;18:198. doi: 10.1186/s12864-017-3585-x (PMC5322657; doi:10.1186/s12864-017-3585-x)
Supplement: Additional file 5: — Gene numbers for functional categories not shown Figs. 4, 6, and 8. (XLSX 72 kb) [file 12864_2017_3585_MOESM5_ESM.xlsx]

## Sheet: Sheet1
Protein kinase genes with CPM>1 in 1306	Protein phosphatase genes with CPM>1 in 1306	Pentose Phosphate Pathway genes with CPM>1 in 1306	TCA cycle genes with CPM>1 in 1306	Other energy production genes with CPM>1 in 1306	Glycero- and spingolipid metabolism genes with CPM>1 in 1306	Other lipid metabolism genes with CPM>1 in 1306	Purine metabolism genes with CPM>1 in 1306	Glyoxylate-dicaboxylate metabolism genes with CPM>1 in 1306	Amino acid metabolism genes with CPM>1 in 1306	Pyrimidine metabolism genes with CPM>1 in 1306	Terpenoid metabolism genes with CPM>1 in 1306	Vitamin and coenzyme metabolism genes with CPM>1 in 1306	Sulfate esterase genes with CPM>1 in 1306	Inositol metabolism genes with CPM>1 in 1306	Carbonic anhydrase genes with CPM>1 in 1306	RXLR genes with CPM>1 in 1306	RXLR genes with CPM>1 in 88069	ABC transporter genes with CPM>1 in 1306	Translation genes with CPM>1 in 1306	RNA polymease subunit genes with CPM>1 in 1306	Mediator genes with CPM>1 in 1306
PITG_20766	PITG_18578	PITG_08598	PITG_15705	PITG_00451	PITG_13736	PITG_00107	PITG_05551	PITG_14180	PITG_11935	PITG_09635	PITG_10990	PITG_14322	PITG_04087	PITG_02776	PITG_01908	PITG_00366	PITG_04074	PITG_03712	PITG_00683	PITG_16526	PITG_10973
PITG_17577	PITG_11238	PITG_03919	PITG_18720	PITG_00453	PITG_09415	PITG_00108	PITG_03493	PITG_01808	PITG_06777	PITG_02105	PITG_13077	PITG_16142	PITG_04270	PITG_13172	PITG_08497	PITG_00579	PITG_05156	PITG_13576	PITG_01091	PITG_09701	PITG_19411
PITG_16184	PITG_11241	PITG_10032	PITG_02026	PITG_00458	PITG_17262	PITG_00127	PITG_00571	PITG_11474	PITG_01808	PITG_20559	PITG_03270	PITG_14346	PITG_04274	PITG_08012	PITG_17842	PITG_00582	PITG_15278	PITG_13579	PITG_03806	PITG_16658	PITG_14623
PITG_07248	PITG_11237	PITG_21468	PITG_08881	PITG_00553	PITG_02842	PITG_00190	PITG_09536	PITG_10858	PITG_22313	PITG_02621	PITG_15778	PITG_14315	PITG_04275	PITG_19638	PITG_18284	PITG_00774	PITG_14954	PITG_05203	PITG_03807	PITG_00542	PITG_00542
PITG_00124	PITG_11239	PITG_00146	PITG_16966	PITG_00688	PITG_18007	PITG_00264	PITG_09533	PITG_06427	PITG_03055	PITG_15494	PITG_11028	PITG_14312	PITG_04633	PITG_14765	PITG_00673	PITG_00821	PITG_14962	PITG_07714	PITG_04594	PITG_05854	PITG_02044
PITG_01002	PITG_15017	PITG_04665	PITG_18048	PITG_00690	PITG_12106	PITG_00284	PITG_17983	PITG_14696	PITG_19428	PITG_06749	PITG_16665	PITG_18225	PITG_05187	PITG_12181	PITG_17846	PITG_02830	PITG_14955	PITG_07717	PITG_05812	PITG_04645	PITG_09604
PITG_15616	PITG_14767	PITG_20687	PITG_02049	PITG_00692	PITG_00701	PITG_00300	PITG_02621	PITG_07790	PITG_19429	PITG_01913	PITG_16071	PITG_14344	PITG_06713	PITG_09751	PITG_17848	PITG_02843	PITG_06478	PITG_12524	PITG_06873	PITG_18727	PITG_15016
PITG_06481	PITG_09655	PITG_03992	PITG_06604	PITG_00997	PITG_19547	PITG_00324	PITG_03634	PITG_13448	PITG_16512	PITG_02221	PITG_12517	PITG_19379	PITG_06822	PITG_03456	PITG_00682	PITG_02860	PITG_14961	PITG_13558	PITG_16328	PITG_18777	PITG_01437
PITG_16537	PITG_06835	PITG_05636	PITG_23158	PITG_01110	PITG_19550	PITG_00380	PITG_08761	PITG_03827	PITG_02765	PITG_17289	PITG_04001	PITG_17195	PITG_07895	PITG_19310	PITG_00674	PITG_02897	PITG_14959	PITG_07716	PITG_16530	PITG_16659
PITG_12186	PITG_06597	PITG_01752	PITG_07056	PITG_01111	PITG_15392	PITG_00417	PITG_09596	PITG_07027	PITG_02455	PITG_01742	PITG_05313	PITG_14777	PITG_07896	PITG_08348	PITG_14412	PITG_02900	PITG_16427	PITG_06860	PITG_20240	PITG_18113
PITG_13814	PITG_10623	PITG_21397	PITG_13614	PITG_01407	PITG_11458	PITG_00570	PITG_00765	PITG_15248	PITG_05832	PITG_00765	PITG_05315	PITG_19399	PITG_07897	PITG_03522		PITG_03155	PITG_03155	PITG_07715	PITG_20824	PITG_20629
PITG_14968	PITG_00559	PITG_09817	PITG_06448	PITG_01408	PITG_02483	PITG_00616	PITG_07904	PITG_22865	PITG_21994	PITG_16336	PITG_11142	PITG_22572	PITG_07898	PITG_18364		PITG_03192	PITG_14960	PITG_13575	PITG_21349	PITG_10445
PITG_20767	PITG_11750		PITG_12905	PITG_01543	PITG_10139	PITG_00617	PITG_07911	PITG_02115	PITG_02954	PITG_06977	PITG_03219	PITG_17295	PITG_07899	PITG_20083		PITG_04049	PITG_20300	PITG_13122	PITG_21886	PITG_16563
PITG_17576	PITG_01953		PITG_18354	PITG_01778	PITG_04255	PITG_00701	PITG_13491		PITG_08160	PITG_20614	PITG_22569	PITG_18296	PITG_07988	PITG_20211		PITG_04052	PITG_15142	PITG_06862	PITG_12151	PITG_00051
PITG_10045	PITG_04681		PITG_10951	PITG_03033	PITG_17501	PITG_00703	PITG_14123		PITG_06216	PITG_21310	PITG_22353	PITG_19364	PITG_15201	PITG_02783		PITG_04063	PITG_04090	PITG_05815	PITG_14456	PITG_09425
PITG_20769	PITG_03574			PITG_03277	PITG_17507	PITG_00747	PITG_06352		PITG_08618	PITG_00314	PITG_19200	PITG_05888	PITG_18667	PITG_04822		PITG_04085	PITG_18683	PITG_11969	PITG_05649	PITG_16116
PITG_07298	PITG_13999			PITG_03440	PITG_19939	PITG_00921	PITG_12121		PITG_02782	PITG_15659		PITG_09797	PITG_19517	PITG_18299		PITG_04086	PITG_17214	PITG_13581	PITG_06222	PITG_08087
PITG_04458	PITG_02137			PITG_03441	PITG_08001	PITG_00923	PITG_16336		PITG_06874			PITG_14920	PITG_19758	PITG_15015		PITG_04089	PITG_22648	PITG_00882	PITG_08714	PITG_11365
PITG_17575	PITG_01417			PITG_03827	PITG_00324	PITG_01103	PITG_20559		PITG_00029			PITG_17834	PITG_20917	PITG_12588		PITG_04090	PITG_16705	PITG_16808	PITG_22310	PITG_14885
PITG_01262	PITG_18064			PITG_04021	PITG_01604	PITG_01128	PITG_07080		PITG_00913			PITG_11393	PITG_20920	PITG_20028		PITG_04099	PITG_10540	PITG_15731	PITG_00302	PITG_03795
PITG_02110	PITG_01504			PITG_04065	PITG_01605	PITG_01186			PITG_21174			PITG_11733	PITG_22137	PITG_01653		PITG_04145	PITG_16233	PITG_02098	PITG_17153	PITG_14613
PITG_08553	PITG_03711			PITG_04294	PITG_10028	PITG_01187			PITG_02767			PITG_14352		PITG_15228		PITG_04196	PITG_18487	PITG_20239	PITG_21071	PITG_08452
PITG_17512	PITG_02820			PITG_05553	PITG_00380	PITG_01208			PITG_20965			PITG_03498		PITG_05519		PITG_04203	PITG_05076	PITG_07134	PITG_10516	PITG_09712
PITG_06964	PITG_10938			PITG_05555	PITG_13403	PITG_01272			PITG_16169			PITG_10080		PITG_05618		PITG_04266	PITG_09585	PITG_06205	PITG_09791	PITG_08383
PITG_06236	PITG_01848			PITG_05556	PITG_17987	PITG_01274			PITG_01564			PITG_16385		PITG_01451		PITG_04314	PITG_16240	PITG_01498	PITG_03597	PITG_02420
PITG_06107	PITG_04242			PITG_05615	PITG_13546	PITG_01275			PITG_10777			PITG_01297		PITG_12275		PITG_04339	PITG_09732	PITG_22087	PITG_10110	PITG_21077
PITG_10847	PITG_03653			PITG_05696		PITG_01283			PITG_03814			PITG_17768		PITG_13511		PITG_04373	PITG_23092	PITG_06863	PITG_01762	PITG_10289
PITG_05862	PITG_08751			PITG_05701		PITG_01295			PITG_08616			PITG_06147		PITG_02574		PITG_04388	PITG_02897	PITG_04289	PITG_07841	PITG_13404
PITG_12293	PITG_12124			PITG_05840		PITG_01330			PITG_16205			PITG_20272		PITG_10935		PITG_05072	PITG_23154	PITG_06772	PITG_04992	PITG_08173
PITG_12903	PITG_03959			PITG_06108		PITG_01332			PITG_06031			PITG_19147		PITG_02017		PITG_05095	PITG_12791	PITG_19281	PITG_05405	PITG_03855
PITG_07317	PITG_03933			PITG_06449		PITG_01411			PITG_07039			PITG_03499		PITG_04678		PITG_05096	PITG_15039	PITG_15900	PITG_02992
PITG_11900	PITG_04342			PITG_06569		PITG_01418			PITG_09640			PITG_11178		PITG_22719		PITG_05156	PITG_10116	PITG_05834	PITG_03460
PITG_16476	PITG_01691			PITG_06719		PITG_01423			PITG_01711			PITG_15629		PITG_18105		PITG_05750	PITG_15152	PITG_11963	PITG_04918
PITG_11470	PITG_06715			PITG_06815		PITG_01604			PITG_09582			PITG_18188		PITG_18361		PITG_05771	PITG_20936	PITG_05211	PITG_12961
PITG_02429	PITG_03608			PITG_06891		PITG_01605			PITG_08135			PITG_10990		PITG_12692		PITG_05846	PITG_14294	PITG_13175	PITG_03322
PITG_17410	PITG_05251			PITG_07027		PITG_01654			PITG_20125			PITG_19949		PITG_02401		PITG_05910	PITG_12731	PITG_20681	PITG_03915
PITG_07549	PITG_13732			PITG_07790		PITG_01695			PITG_22069			PITG_02846		PITG_02774		PITG_05911	PITG_14932	PITG_02086	PITG_03661
PITG_02080	PITG_01775			PITG_07792		PITG_01783			PITG_02857			PITG_10601		PITG_11587		PITG_05912	PITG_22824	PITG_13554	PITG_09234
PITG_06639	PITG_07038			PITG_07860		PITG_01860			PITG_02852			PITG_01235		PITG_09566		PITG_05918	PITG_14884	PITG_01895	PITG_05007
PITG_04922	PITG_03941			PITG_08094		PITG_01970			PITG_22764			PITG_03681		PITG_17639		PITG_06030	PITG_14965	PITG_20815	PITG_18303
PITG_08008	PITG_11752			PITG_08491		PITG_01988			PITG_12837			PITG_18315		PITG_01103		PITG_06083	PITG_13847	PITG_09477	PITG_05354
PITG_18347	PITG_06594			PITG_08565		PITG_02000			PITG_01188			PITG_05992		PITG_07289		PITG_06087	PITG_08133	PITG_21626	PITG_12864
PITG_00643	PITG_13444			PITG_09015		PITG_02075			PITG_07303			PITG_08805		PITG_23066		PITG_06092	PITG_20934	PITG_06852	PITG_13831
PITG_15917	PITG_01849			PITG_09016		PITG_02245			PITG_06518			PITG_00543		PITG_03453		PITG_06094	PITG_21388	PITG_20055	PITG_03093
PITG_17584	PITG_00490			PITG_09029		PITG_02246			PITG_21619			PITG_02136		PITG_16468		PITG_06099	PITG_14054	PITG_16912	PITG_01036
PITG_01824	PITG_07031			PITG_09031		PITG_02274			PITG_11721			PITG_18327		PITG_00896		PITG_06246	PITG_21645	PITG_05204	PITG_09846
PITG_21189	PITG_03450			PITG_09032		PITG_02275			PITG_00028			PITG_04708		PITG_00569		PITG_06305	PITG_22922	PITG_14014	PITG_08579
PITG_05865	PITG_05927			PITG_09436		PITG_02276			PITG_19902			PITG_08129		PITG_16799		PITG_06308	PITG_02843	PITG_13583	PITG_16741
PITG_02212	PITG_01957			PITG_09438		PITG_02282			PITG_14976			PITG_17074		PITG_15475		PITG_06375	PITG_06246	PITG_05205	PITG_11111
PITG_22686	PITG_08653			PITG_09472		PITG_02348			PITG_20350			PITG_19474		PITG_05644		PITG_06478	PITG_12721	PITG_16909	PITG_17748
PITG_08549	PITG_09612			PITG_09547		PITG_02369			PITG_00578			PITG_14918		PITG_01691		PITG_06485	PITG_00582	PITG_17053	PITG_02921
PITG_16734	PITG_01409			PITG_10320		PITG_02428			PITG_19004			PITG_07866		PITG_00732		PITG_07387	PITG_07947	PITG_17049	PITG_08369
PITG_16339	PITG_17108			PITG_10573		PITG_02483			PITG_00163			PITG_18545		PITG_13677		PITG_07414	PITG_09224	PITG_06668	PITG_22058
PITG_17578	PITG_12475			PITG_10862		PITG_02579			PITG_20047			PITG_18311		PITG_00460		PITG_07451	PITG_16235	PITG_17058	PITG_07141
PITG_07251	PITG_11044			PITG_11036		PITG_02585			PITG_10270			PITG_09637		PITG_13920		PITG_07500	PITG_17316	PITG_19958	PITG_07797
PITG_19869	PITG_00449			PITG_11046		PITG_02607			PITG_00757			PITG_15831		PITG_08387		PITG_07533	PITG_06413	PITG_16910	PITG_03999
PITG_00081	PITG_05381			PITG_11065		PITG_02644			PITG_16102			PITG_16024		PITG_03904		PITG_07550	PITG_04085	PITG_08179	PITG_06821
PITG_03293	PITG_09671			PITG_11138		PITG_02766			PITG_01804			PITG_14886		PITG_06917		PITG_07555	PITG_18156	PITG_16913	PITG_09866
PITG_15298	PITG_11016			PITG_11161		PITG_02842			PITG_16088			PITG_04683		PITG_02820		PITG_07558	PITG_22828	PITG_13129	PITG_11630
PITG_11102	PITG_03603			PITG_11187		PITG_02853			PITG_00754			PITG_01514		PITG_14562		PITG_07569	PITG_13093	PITG_07115	PITG_21661
PITG_01856	PITG_18708			PITG_11929		PITG_02899			PITG_09815			PITG_02023		PITG_12326		PITG_07594	PITG_09216	PITG_10449	PITG_07888
PITG_02960	PITG_16329			PITG_12049		PITG_02901			PITG_07283			PITG_06845		PITG_07286		PITG_07630	PITG_14360	PITG_06671	PITG_00397
PITG_01142	PITG_04941			PITG_12228		PITG_02902			PITG_04838			PITG_07701		PITG_17126		PITG_07741	PITG_04086	PITG_06248	PITG_00164
PITG_09375	PITG_00573			PITG_12309		PITG_02981			PITG_03837			PITG_16937		PITG_08677		PITG_07947	PITG_13047	PITG_02697	PITG_22715
PITG_01445	PITG_02292			PITG_12427		PITG_03002			PITG_08622			PITG_08669		PITG_08679		PITG_08133	PITG_15287	PITG_06698	PITG_01255
PITG_06607	PITG_02452			PITG_12462		PITG_03045			PITG_01195			PITG_02663		PITG_05282		PITG_08174	PITG_23035	PITG_04149	PITG_07234
PITG_08358	PITG_06814			PITG_12520		PITG_03058			PITG_13223			PITG_14808		PITG_01700		PITG_08624	PITG_17309	PITG_00218	PITG_02493
PITG_07910	PITG_00887			PITG_12682		PITG_03059			PITG_05225			PITG_11591		PITG_12914		PITG_08943	PITG_20303	PITG_02085	PITG_02580
PITG_17390	PITG_02576			PITG_12788		PITG_03074			PITG_13490			PITG_05604		PITG_10980		PITG_09109	PITG_15123	PITG_20682	PITG_03799
PITG_10884	PITG_03714			PITG_12882		PITG_03270			PITG_08022			PITG_16974		PITG_15552		PITG_09216	PITG_07569	PITG_18297	PITG_14609
PITG_05487	PITG_03253			PITG_13448		PITG_03355			PITG_01245			PITG_13347				PITG_09218	PITG_16242	PITG_19659	PITG_00397
PITG_17571	PITG_11773			PITG_13551		PITG_03371			PITG_15100			PITG_10519				PITG_09223	PITG_13045	PITG_05218	PITG_06482
PITG_13934	PITG_02656			PITG_13682		PITG_03404			PITG_00577			PITG_18083				PITG_09224	PITG_04049	PITG_12318	PITG_03274
PITG_11253	PITG_06775			PITG_13683		PITG_03438			PITG_14634			PITG_17330				PITG_09316	PITG_20301	PITG_21479	PITG_04640
PITG_13315	PITG_17300			PITG_13728		PITG_03443			PITG_10301			PITG_13427				PITG_09503	PITG_04089	PITG_15244	PITG_06722
PITG_00761	PITG_11999			PITG_13912		PITG_03463			PITG_19148			PITG_03627				PITG_09616	PITG_13503	PITG_06296	PITG_08100
PITG_15776	PITG_03271			PITG_14155		PITG_03465			PITG_16206			PITG_13832				PITG_09647	PITG_00707	PITG_17286	PITG_10974
PITG_21372	PITG_06774			PITG_14612		PITG_03651			PITG_01768			PITG_02503				PITG_09660	PITG_20336	PITG_05217	PITG_17607
PITG_15774				PITG_14721		PITG_03833			PITG_07948			PITG_12930				PITG_09685	PITG_21362	PITG_01096	PITG_00910
PITG_11236				PITG_14722		PITG_03865			PITG_14216			PITG_18078				PITG_09689	PITG_11947	PITG_15006	PITG_02039
PITG_10488				PITG_14725		PITG_04057			PITG_21806			PITG_14641				PITG_09732	PITG_22825	PITG_18853	PITG_03274
PITG_00858				PITG_14863		PITG_04062			PITG_16113			PITG_22381				PITG_09837	PITG_16294	PITG_13282	PITG_19531
PITG_21116				PITG_14936		PITG_04207			PITG_05380			PITG_01065				PITG_09861	PITG_22870	PITG_06000	PITG_03398
PITG_20772				PITG_15242		PITG_04254			PITG_08804			PITG_12194				PITG_10116	PITG_04339	PITG_01370	PITG_01986
PITG_19041				PITG_15243		PITG_04255			PITG_17032			PITG_06454				PITG_10244	PITG_00366	PITG_04146	PITG_08681
PITG_17583				PITG_15359		PITG_04262			PITG_17998			PITG_13991				PITG_10341	PITG_15105	PITG_20275	PITG_04729
PITG_15777				PITG_15476		PITG_04333			PITG_05446			PITG_12264				PITG_10347	PITG_08943	PITG_17048	PITG_04747
PITG_00073				PITG_15526		PITG_04934			PITG_11705			PITG_07098				PITG_10396	PITG_23230	PITG_17048	PITG_04774
PITG_07235				PITG_15553		PITG_04969			PITG_10866			PITG_13077				PITG_10540	PITG_06087	PITG_09885	PITG_12077
PITG_17582				PITG_15873		PITG_05400			PITG_02210			PITG_04715				PITG_10654	PITG_10808	PITG_04646	PITG_09555
PITG_18799				PITG_16016		PITG_05401			PITG_04466			PITG_07349				PITG_10808	PITG_07630	PITG_08314	PITG_10193
PITG_06880				PITG_16670		PITG_05413			PITG_03685			PITG_09579				PITG_10818	PITG_17217	PITG_07117	PITG_15069
PITG_05587				PITG_17237		PITG_05414			PITG_05356			PITG_11445				PITG_11350	PITG_06308	PITG_13121	PITG_10979
PITG_23114				PITG_17360		PITG_05419			PITG_18951			PITG_05520				PITG_11383	PITG_19808	PITG_11062	PITG_03480
PITG_06259				PITG_17445		PITG_05485			PITG_06267			PITG_17133				PITG_11384	PITG_16424	PITG_04295	PITG_14557
PITG_13420				PITG_17753		PITG_05486			PITG_20759			PITG_02750				PITG_11429	PITG_11383	PITG_05705	PITG_17651
PITG_10003				PITG_18170		PITG_05490			PITG_15321			PITG_09783				PITG_11484	PITG_10818	PITG_22481	PITG_19780
PITG_00646				PITG_18248		PITG_05507			PITG_08581			PITG_18298				PITG_11947	PITG_21422	PITG_11121	PITG_22020
PITG_14393				PITG_18776		PITG_05640			PITG_17999			PITG_00566				PITG_12276	PITG_11384	PITG_10106	PITG_12535
PITG_10192				PITG_18935		PITG_05664			PITG_02973			PITG_14852				PITG_12458	PITG_09836	PITG_06004	PITG_13735
PITG_06925				PITG_19023		PITG_05770			PITG_17608			PITG_18317				PITG_12721	PITG_15032	PITG_04261	PITG_18251
PITG_04421				PITG_19065		PITG_05779			PITG_00221			PITG_14563				PITG_12722	PITG_10654	PITG_04143
PITG_06288				PITG_19161		PITG_05939			PITG_04851			PITG_20043				PITG_12737	PITG_21740	PITG_15253
PITG_19849				PITG_19191		PITG_06430			PITG_02858			PITG_17790				PITG_12952	PITG_19302	PITG_18940	PITG_03221
PITG_08957				PITG_19250		PITG_06437			PITG_03427			PITG_19932				PITG_13044	PITG_02860	PITG_11958	PITG_08959
PITG_08471				PITG_19690		PITG_06471			PITG_19096			PITG_07991				PITG_13045	PITG_16409	PITG_15276	PITG_09506
PITG_00296				PITG_19772		PITG_06554			PITG_01146			PITG_05377				PITG_13047	PITG_22547	PITG_19441	PITG_10146
PITG_08968				PITG_19802		PITG_06556			PITG_03530			PITG_08955				PITG_13048	PITG_23036	PITG_14147	PITG_12193
PITG_07725				PITG_20073		PITG_06557			PITG_06896			PITG_14083				PITG_13072	PITG_04099	PITG_22134	PITG_13500
PITG_21299				PITG_20173		PITG_06566			PITG_00636			PITG_06783				PITG_13093	PITG_15125	PITG_08976	PITG_19007
PITG_17251				PITG_21117		PITG_06570			PITG_16280			PITG_13596				PITG_13125	PITG_18670	PITG_06697	PITG_22135
PITG_14972				PITG_21118		PITG_06574			PITG_13924			PITG_11583				PITG_13306	PITG_11429	PITG_16495	PITG_03178
PITG_14971				PITG_21128		PITG_06627			PITG_01616			PITG_18316				PITG_13452	PITG_15110	PITG_13590	PITG_04487
PITG_07724				PITG_21153		PITG_06638			PITG_22685			PITG_16480				PITG_13481	PITG_02830	PITG_10804	PITG_09563
PITG_07274				PITG_21295		PITG_06674			PITG_12053			PITG_18552				PITG_13509	PITG_06305	PITG_18997	PITG_11045
PITG_02226				PITG_21517		PITG_06693			PITG_12725			PITG_18553				PITG_13628	PITG_22804	PITG_07881	PITG_00443
PITG_06286				PITG_22265		PITG_06716			PITG_02253							PITG_13930	PITG_02900	PITG_01906	PITG_00523
PITG_17252				PITG_22587		PITG_06723			PITG_15294							PITG_14046	PITG_08624	PITG_06538	PITG_00631
PITG_16204				PITG_22743		PITG_06732			PITG_02968							PITG_14054	PITG_22798	PITG_08973	PITG_00941
PITG_17585				PITG_22840		PITG_06755			PITG_03678							PITG_14086	PITG_15127	PITG_09884	PITG_01041
PITG_00004				PITG_22873		PITG_06756			PITG_04698							PITG_14294	PITG_19994	PITG_12058	PITG_01042
PITG_14626				PITG_23229		PITG_06892			PITG_02854							PITG_14360	PITG_07414	PITG_14159	PITG_01217
PITG_15596						PITG_06982			PITG_10007							PITG_14371	PITG_13306	PITG_15023	PITG_01833
PITG_21400						PITG_06994			PITG_22928							PITG_14662	PITG_15038	PITG_01356	PITG_01922
PITG_16440						PITG_07029			PITG_02594							PITG_14685	PITG_04373	PITG_19658	PITG_01943
PITG_13914						PITG_07072			PITG_05953							PITG_14732	PITG_22712	PITG_10223	PITG_02053
PITG_02565						PITG_07077			PITG_01769							PITG_14783	PITG_07451	PITG_25462	PITG_02578
PITG_08901						PITG_07197			PITG_09807							PITG_14787	PITG_11350	PITG_20941	PITG_02694
PITG_08888						PITG_07424			PITG_14975							PITG_14788	PITG_16726	PITG_20942	PITG_03235
PITG_07968						PITG_07638			PITG_03593							PITG_14884	PITG_18981	PITG_14160	PITG_03239
PITG_15301						PITG_07699			PITG_01761							PITG_14932	PITG_09647	PITG_07116	PITG_03294
PITG_07731						PITG_07722			PITG_03620							PITG_14954	PITG_07558	PITG_05387	PITG_03353
PITG_16461						PITG_07953			PITG_14697							PITG_14955	PITG_23009	PITG_08969	PITG_03420
PITG_14992						PITG_08000			PITG_07975							PITG_14959	PITG_13930	PITG_09320	PITG_03486
PITG_20964						PITG_08001			PITG_05318							PITG_14960	PITG_07550	PITG_06670	PITG_03660
PITG_14137						PITG_08002			PITG_11615							PITG_14961	PITG_08174	PITG_21723	PITG_03762
PITG_20103						PITG_08004			PITG_20491							PITG_14962	PITG_03192	PITG_04142	PITG_03768
PITG_08304						PITG_08061			PITG_02303							PITG_14965	PITG_23008	PITG_09882	PITG_04337
PITG_00407						PITG_08191			PITG_01549							PITG_15032	PITG_21949	PITG_01877	PITG_04382
PITG_21185						PITG_08421			PITG_00623							PITG_15038	PITG_00821	PITG_04307	PITG_04843
PITG_04619						PITG_08431			PITG_10264							PITG_15039	PITG_07555	PITG_05389	PITG_05009
PITG_12699						PITG_08432			PITG_21620							PITG_15110	PITG_15930	PITG_20549	PITG_05171
PITG_12160						PITG_08460			PITG_05347							PITG_15114	PITG_17063	PITG_04296	PITG_05174
PITG_18073						PITG_08464			PITG_15057							PITG_15123	PITG_22926	PITG_10112	PITG_06237
PITG_13397						PITG_08467			PITG_00805							PITG_15125	PITG_06099	PITG_18906	PITG_06596
PITG_01576						PITG_08470			PITG_08445							PITG_15127	PITG_13509	PITG_10104	PITG_06636
PITG_08984						PITG_08528			PITG_11569							PITG_15142	PITG_15235	PITG_22281	PITG_06771
PITG_00115						PITG_08531			PITG_02198							PITG_15152	PITG_15753	PITG_22554	PITG_06995
PITG_14156						PITG_08704			PITG_13165							PITG_15177	PITG_06375	PITG_11962	PITG_07173
PITG_03754						PITG_08744			PITG_05539							PITG_15235	PITG_15297	PITG_18671	PITG_07300
PITG_13860						PITG_09101			PITG_04973							PITG_15278	PITG_07741	PITG_14771	PITG_08548
PITG_16213						PITG_09367			PITG_07880							PITG_15287	PITG_23125	PITG_11961	PITG_08703
PITG_02762						PITG_09412			PITG_10454							PITG_15297	PITG_22375	PITG_25338	PITG_08809
PITG_03773						PITG_09413			PITG_05245							PITG_15318	PITG_22935	PITG_06109	PITG_08834
PITG_17361						PITG_09415			PITG_15076							PITG_15753	PITG_19655	PITG_08902	PITG_09345
PITG_17586						PITG_09474			PITG_01619							PITG_15930	PITG_22740	PITG_01876	PITG_09431
PITG_00999						PITG_09672			PITG_02740							PITG_16195	PITG_09689	PITG_13117	PITG_09442
PITG_07022						PITG_09674			PITG_14179							PITG_16233	PITG_04203	PITG_16707	PITG_09521
PITG_00208						PITG_09675			PITG_18538							PITG_16235	PITG_19992	PITG_09229	PITG_09525
PITG_10062						PITG_09681			PITG_12514							PITG_16240	PITG_10396	PITG_18388	PITG_09540
PITG_18067						PITG_09787			PITG_06979							PITG_16242	PITG_15114	PITG_21569	PITG_09552
PITG_23109						PITG_09848			PITG_01193							PITG_16248	PITG_05750	PITG_21728	PITG_09627
PITG_08900						PITG_09856			PITG_00166							PITG_16294	PITG_14662	PITG_05206	PITG_09631
PITG_17832						PITG_09954			PITG_10452							PITG_16402	PITG_09316	PITG_25362	PITG_10202
PITG_09010						PITG_09955			PITG_03101							PITG_16409	PITG_18325		PITG_10263
PITG_09039						PITG_09990			PITG_02344							PITG_16424	PITG_22676		PITG_10863
PITG_02077						PITG_09991			PITG_13402							PITG_16427	PITG_12851		PITG_10887
PITG_13458						PITG_09997			PITG_02112							PITG_16705	PITG_15277		PITG_11734
PITG_19294						PITG_10026			PITG_06427							PITG_16726	PITG_17871		PITG_11766
PITG_07217						PITG_10028			PITG_03410							PITG_16737	PITG_16515		PITG_11859
PITG_16904						PITG_10034			PITG_02182							PITG_16836	PITG_12276		PITG_11923
PITG_14413						PITG_10052			PITG_03755							PITG_17063	PITG_02387		PITG_12697
PITG_01950						PITG_10063			PITG_07380							PITG_17214	PITG_14093		PITG_12745
PITG_04506						PITG_10138			PITG_11719							PITG_17217	PITG_10341		PITG_12839
PITG_10008						PITG_10139			PITG_05805							PITG_17218	PITG_19942		PITG_12947
PITG_20584						PITG_10195			PITG_17786							PITG_17309	PITG_12458		PITG_13371
PITG_01871						PITG_10305			PITG_08802							PITG_17316	PITG_09861		PITG_13676
PITG_01365						PITG_10309			PITG_05140							PITG_18156	PITG_04139		PITG_13681
PITG_18420						PITG_10312			PITG_03599							PITG_18325	PITG_09660		PITG_14608
PITG_04568						PITG_10335			PITG_17925							PITG_18487	PITG_15318		PITG_14729
PITG_06223						PITG_10430			PITG_13176							PITG_18609	PITG_12722		PITG_14850
PITG_10831						PITG_10437			PITG_09698							PITG_18670	PITG_04063		PITG_14913
PITG_10830						PITG_10443			PITG_11474							PITG_18683	PITG_07594		PITG_15090
PITG_02457						PITG_10563			PITG_00912							PITG_18685	PITG_13956		PITG_15407
PITG_17333						PITG_10567			PITG_04658							PITG_18981	PITG_12706		PITG_15638
PITG_17359						PITG_10568			PITG_10590							PITG_19232	PITG_22722		PITG_15697
PITG_07916						PITG_10572			PITG_01851							PITG_19308	PITG_15454		PITG_15722
PITG_11204						PITG_10763			PITG_05117							PITG_19309	PITG_18510		PITG_15723
PITG_02666						PITG_10850			PITG_00133							PITG_19655	PITG_05910		PITG_16008
PITG_07278						PITG_10922			PITG_01062							PITG_19808	PITG_22604		PITG_16198
PITG_21504						PITG_10926			PITG_07671							PITG_19942	PITG_05846		PITG_16757
PITG_01016						PITG_11028			PITG_05861							PITG_19992	PITG_06485		PITG_17261
PITG_01006						PITG_11274			PITG_13262							PITG_19994	PITG_19309		PITG_17785
PITG_10971						PITG_11458			PITG_00034							PITG_20144	PITG_22089		PITG_18052
PITG_10953						PITG_11523			PITG_10858							PITG_20300	PITG_22894		PITG_18054
PITG_08890						PITG_11655			PITG_09271							PITG_20301	PITG_13507		PITG_19121
PITG_11566						PITG_11656			PITG_13139							PITG_20303	PITG_18685		PITG_19157
PITG_08898						PITG_11677			PITG_03738							PITG_20934	PITG_14371		PITG_19448
PITG_04938						PITG_11679			PITG_13399							PITG_20936	PITG_20144		PITG_19669
PITG_10675						PITG_11920			PITG_02961							PITG_21190	PITG_07766		PITG_19999
PITG_17357						PITG_11921			PITG_10595							PITG_21238	PITG_20025		PITG_20116
PITG_17356						PITG_11922			PITG_04441							PITG_21362	PITG_14685		PITG_20118
PITG_10780						PITG_11965			PITG_12161							PITG_21388	PITG_06092		PITG_20188
PITG_20960						PITG_12106			PITG_15449							PITG_21422			PITG_20189
PITG_12993						PITG_12230			PITG_11926							PITG_21740			PITG_20264
PITG_00416						PITG_12231			PITG_14696							PITG_22089			PITG_20795
PITG_05112						PITG_12232			PITG_12037							PITG_22375			PITG_20798
PITG_08042						PITG_12233			PITG_14180							PITG_22547			PITG_21503
PITG_22374						PITG_12234			PITG_16005							PITG_22604
PITG_07215						PITG_12278			PITG_12727							PITG_22648			PITG_03712
PITG_16916						PITG_12316			PITG_02925							PITG_22675
PITG_19256						PITG_12470			PITG_11116							PITG_22676
PITG_00464						PITG_12495			PITG_15850							PITG_22722
PITG_19456						PITG_12578			PITG_05374							PITG_22724
PITG_00640						PITG_12598			PITG_00880							PITG_22757
PITG_03513						PITG_12785			PITG_10198							PITG_22804
PITG_01526						PITG_12792			PITG_05363							PITG_22824
PITG_06505						PITG_12793			PITG_03098							PITG_22825
PITG_04910						PITG_12795			PITG_02256							PITG_22828
PITG_15735						PITG_12796			PITG_01072							PITG_22870
PITG_02529						PITG_12798			PITG_17516							PITG_22922
PITG_13997						PITG_12806										PITG_22926
PITG_13669						PITG_12809										PITG_22935
PITG_03934						PITG_12819										PITG_23011
PITG_03901						PITG_12996										PITG_23014
PITG_02264						PITG_13128										PITG_23015
PITG_16977						PITG_13177										PITG_23035
PITG_02124						PITG_13178										PITG_23036
PITG_15089						PITG_13257										PITG_23042
PITG_02071						PITG_13341										PITG_23046
PITG_07967						PITG_13403										PITG_23054
PITG_18045						PITG_13546										PITG_23074
PITG_00187						PITG_13631										PITG_23092
PITG_21223						PITG_13666										PITG_23125
PITG_10447						PITG_13736										PITG_23129
PITG_20562						PITG_13753										PITG_23131
PITG_10450						PITG_13842										PITG_23154
PITG_17292						PITG_13855										PITG_23202
PITG_08572						PITG_13865										PITG_23206
PITG_20808						PITG_13866										PITG_23215
PITG_01203						PITG_14013										PITG_23226
PITG_07809						PITG_14016										PITG_23230
PITG_11728						PITG_14018
PITG_15970						PITG_14071
PITG_05261						PITG_14181
PITG_04348						PITG_14283
PITG_04344						PITG_14388
PITG_06701						PITG_14549
PITG_06379						PITG_14589
PITG_00254						PITG_14591
PITG_14463						PITG_14638
PITG_10899						PITG_14669
PITG_17840						PITG_14698
PITG_19213						PITG_14699
PITG_07210						PITG_14831
PITG_06480						PITG_14861
PITG_16446						PITG_14966
PITG_15611						PITG_14967
PITG_08967						PITG_15045
PITG_09664						PITG_15212
PITG_14970						PITG_15392
PITG_12459						PITG_15394
PITG_17831						PITG_15413
PITG_15256						PITG_15466
PITG_19878						PITG_15496
PITG_13778						PITG_15615
PITG_07995						PITG_15640
PITG_05338						PITG_15778
PITG_04589						PITG_15903
PITG_05521						PITG_15904
PITG_02082						PITG_15955
PITG_02407						PITG_15956
PITG_21395						PITG_16083
PITG_17495						PITG_16098
PITG_04478						PITG_16340
PITG_15619						PITG_16477
PITG_05781						PITG_16478
PITG_19905						PITG_16499
PITG_15892						PITG_16500
PITG_10049						PITG_16760
PITG_00194						PITG_16761
PITG_19235						PITG_16806
PITG_16056						PITG_16807
PITG_04677						PITG_17003
PITG_10829						PITG_17041
PITG_21617						PITG_17178
PITG_00063						PITG_17262
PITG_17990						PITG_17304
PITG_14707						PITG_17305
PITG_01043						PITG_17325
PITG_07851						PITG_17406
PITG_00178						PITG_17500
PITG_01832						PITG_17501
PITG_11752						PITG_17502
PITG_03775						PITG_17506
PITG_22264						PITG_17507
PITG_07055						PITG_17508
PITG_05240						PITG_17509
PITG_05798						PITG_17741
PITG_10334						PITG_17811
PITG_18687						PITG_17907
PITG_02446						PITG_17948
PITG_05483						PITG_17987
PITG_00477						PITG_18007
PITG_05855						PITG_18025
PITG_05653						PITG_18185
PITG_00525						PITG_18366
PITG_19875						PITG_18374
PITG_04682						PITG_18706
PITG_06708						PITG_18707
PITG_09665						PITG_18927
PITG_07978						PITG_19054
PITG_10092						PITG_19234
PITG_01480						PITG_19252
PITG_13130						PITG_19253
PITG_02400						PITG_19547
PITG_17778						PITG_19550
PITG_03049						PITG_19718
PITG_19450						PITG_19730
PITG_03617						PITG_19790
PITG_06776						PITG_19939
PITG_08725						PITG_20017
PITG_08899						PITG_20117
PITG_00005						PITG_20129
PITG_01936						PITG_20138
PITG_19773						PITG_20319
PITG_13415						PITG_20320
PITG_03006						PITG_20321
PITG_07191						PITG_20325
PITG_03643						PITG_20385
PITG_10998						PITG_20602
PITG_14001						PITG_20603
PITG_10645						PITG_21054
PITG_14703						PITG_21055
PITG_20156						PITG_21129
PITG_17897						PITG_21214
PITG_02119						PITG_21284
						PITG_21293
						PITG_21297
						PITG_21336
						PITG_21426
						PITG_21507
						PITG_21523
						PITG_21524
						PITG_21759
						PITG_21860
						PITG_21939
						PITG_21940
						PITG_22450
						PITG_22809
						PITG_22946
						PITG_22947
